# Supplementary material for: Aurora B kinase is a potent and selective target in MYCN-driven neuroblastoma
Source: Oncotarget. 2015 Oct 21;6(34):35247–62. doi: 10.18632/oncotarget.6208 (PMC4742102; doi:10.18632/oncotarget.6208)
Supplement: Supplementary file 2 [file oncotarget-06-35247-s002.xlsx]

## Sheet: Legend
Sheet	Column header	Explanation
<cell line> CSA	Official Symbol	Official HUGO symbol
	Gene symbol in DG kit	Gene symbol as it was used when the Qiagen Druggable Genome Kit 3.0 was introduced
	Entrez ID	Entrez Gene ID
	siRNA #	robust z scores of viability measurements by CellTiter Glo
	siRNA # corrected	median seed corrected robust z scores of each siRNA
	Median Adjusted	median of corrected siRNAs per gene
<cell line> Haystack	Official Symbol	Official HUGO symbol
	Transcript	Transcript ID of transcript used for 3'UTR seed binding estimation
	Estimate	estimated seed off-target effect against transcript
	P.value	significance of estimated seed off-target in density distribution of all estimated seed off-target effects against RefSeq transcripts
	b.corrected	bonferroni-corrected p-value
<cell line> Verification Screen	Official Symbol	Official HUGO symbol
	Entrez.ID	Entrez Gene ID
	Vendor.ID. #	ID of Ambion siRNA
	mean.siRNA.activity. #	mean of siRNA triplicate
	sd.siRNA.activity. #	standard deviation of siRNA triplicates
	mean.siRNA.activity	mean of the three siRNAs targeting the same gene
	se.siRNA.activity	standard error of the three siRNAs targeting the same gene
	RSA.LogP	Log10 p-value for each gene in the verification screen as assigned by RSA
	IMR32
	IMR5
	NB-EB
	SK-N-AS

## Sheet: IMR32 CSA
Official Symbol	Gene symbol in DG kit	Entrez ID	siRNA 1	siRNA 2	siRNA 3	siRNA 4	siRNA 5	siRNA 6	siRNA 7	siRNA 8	siRNA 1 corrected	siRNA 2 corrected	siRNA 3 corrected	siRNA 4 corrected	siRNA 5 corrected	siRNA 6 corrected	siRNA 7 corrected	siRNA 8 corrected	Median Adjusted
A1BG	A1BG	1	-1.07556	-0.129761	NA	NA	NA	NA	NA	NA	0.584941	-0.385931	NA	NA	NA	NA	NA	NA	0.0995052
A2M	A2M	2	-0.864263	0.799252	NA	NA	NA	NA	NA	NA	-0.181842	0.803233	NA	NA	NA	NA	NA	NA	0.310696
A4GALT	A4GALT	53947	0.408456	0.524109	NA	NA	NA	NA	NA	NA	0.870665	-0.29848	NA	NA	NA	NA	NA	NA	0.286092
AADAC	AADAC	13	1.32109	0.992216	NA	NA	NA	NA	NA	NA	0.58873	0.721246	NA	NA	NA	NA	NA	NA	0.654988
AAK1	AAK1	22848	-1.07357	-0.207653	NA	NA	NA	NA	NA	NA	-0.404496	-0.0242691	NA	NA	NA	NA	NA	NA	-0.214382
AASS	AASS	10157	-0.300506	-0.0935962	NA	NA	NA	NA	NA	NA	-0.0841173	-0.691065	NA	NA	NA	NA	NA	NA	-0.387591
AATF	AATF	26574	-0.732012	0.101246	NA	NA	NA	NA	NA	NA	0	0.116018	NA	NA	NA	NA	NA	NA	0.0580089
AATK	AATK	9625	0.685524	-0.593166	NA	NA	NA	NA	NA	NA	0	0.796575	NA	NA	NA	NA	NA	NA	0.398287
ABAT	ABAT	18	1.26969	-0.0125812	NA	NA	NA	NA	NA	NA	0.0115354	0.554628	NA	NA	NA	NA	NA	NA	0.283081
ABCA1	ABCA1	19	-0.656472	1.11058	NA	NA	NA	NA	NA	NA	0.305304	-1.11059	NA	NA	NA	NA	NA	NA	-0.402645
ABCA10	ABCA10	10349	-1.05948	0.935406	NA	NA	NA	NA	NA	NA	-0.691661	0.828646	NA	NA	NA	NA	NA	NA	0.0684922
ABCA12	ABCA12	26154	0.641589	0.581063	NA	NA	NA	NA	NA	NA	0.308748	0	NA	NA	NA	NA	NA	NA	0.154374
ABCA2	ABCA2	20	-1.22557	1.51809	NA	NA	NA	NA	NA	NA	-0.162782	-0.753534	NA	NA	NA	NA	NA	NA	-0.458158
ABCA3	ABCA3	21	-0.391972	0.761014	NA	NA	NA	NA	NA	NA	0	0	NA	NA	NA	NA	NA	NA	0
ABCA4	ABCA4	24	-0.709361	-0.674087	NA	NA	NA	NA	NA	NA	-0.257616	-0.525977	NA	NA	NA	NA	NA	NA	-0.391797
ABCA5	ABCA5	23461	-0.849305	1.39333	NA	NA	NA	NA	NA	NA	1.05937	-1.23587	NA	NA	NA	NA	NA	NA	-0.0882498
ABCA6	ABCA6	23460	1.32238	-0.198547	NA	NA	NA	NA	NA	NA	0.290438	-0.0894757	NA	NA	NA	NA	NA	NA	0.100481
ABCA7	ABCA7	10347	0.420471	-0.882865	NA	NA	NA	NA	NA	NA	0.363189	0.136508	NA	NA	NA	NA	NA	NA	0.249849
ABCA8	ABCA8	10351	0.0930377	0.517184	NA	NA	NA	NA	NA	NA	-0.52258	-0.074207	NA	NA	NA	NA	NA	NA	-0.298394
ABCA9	ABCA9	10350	0.448634	1.07749	NA	NA	NA	NA	NA	NA	0.0700906	0.523953	NA	NA	NA	NA	NA	NA	0.297022
ABCB1	ABCB1	5243	0.139843	0.443489	NA	NA	NA	NA	NA	NA	-0.110277	0.375989	NA	NA	NA	NA	NA	NA	0.132856
ABCB10	ABCB10	23456	0.826889	0.98013	NA	NA	NA	NA	NA	NA	-0.130005	-0.938401	NA	NA	NA	NA	NA	NA	-0.534203
ABCB11	ABCB11	8647	0.165727	-0.355348	NA	NA	NA	NA	NA	NA	-0.304616	0.0805162	NA	NA	NA	NA	NA	NA	-0.11205
ABCB4	ABCB4	5244	0.50564	0.493496	NA	NA	NA	NA	NA	NA	0.0459799	0.26723	NA	NA	NA	NA	NA	NA	0.156605
ABCB5	ABCB5	340273	0.542105	0.743756	NA	NA	NA	NA	NA	NA	-0.00875834	0.900174	NA	NA	NA	NA	NA	NA	0.445708
ABCB6	ABCB6	10058	-0.635434	-0.937318	NA	NA	NA	NA	NA	NA	-0.0377449	-0.426938	NA	NA	NA	NA	NA	NA	-0.232342
ABCB7	ABCB7	22	0.166113	-0.0149678	NA	NA	NA	NA	NA	NA	-0.903386	0.478932	NA	NA	NA	NA	NA	NA	-0.212227
ABCB8	ABCB8	11194	-0.791163	1.02634	NA	NA	NA	NA	NA	NA	0	0.172696	NA	NA	NA	NA	NA	NA	0.0863482
ABCB9	ABCB9	23457	-0.459876	0.142515	NA	NA	NA	NA	NA	NA	0.280206	0.166843	NA	NA	NA	NA	NA	NA	0.223525
ABCC1	ABCC1	4363	-0.792712	0.10165	NA	NA	NA	NA	NA	NA	0.659631	0.147262	NA	NA	NA	NA	NA	NA	0.403446
ABCC10	ABCC10	89845	-0.682421	0.98426	NA	NA	NA	NA	NA	NA	0.427744	0	NA	NA	NA	NA	NA	NA	0.213872
ABCC11	ABCC11	85320	-0.7096	1.1744	NA	NA	NA	NA	NA	NA	-0.0349245	-0.294096	NA	NA	NA	NA	NA	NA	-0.16451
ABCC12	ABCC12	94160	1.41286	-0.191895	NA	NA	NA	NA	NA	NA	0.434669	-0.143168	NA	NA	NA	NA	NA	NA	0.145751
ABCC13	ABCC13	150000	0.199164	0.911784	NA	NA	NA	NA	NA	NA	0.329443	-0.449989	NA	NA	NA	NA	NA	NA	-0.0602726
ABCC2	ABCC2	1244	-0.0668468	-0.811905	NA	NA	NA	NA	NA	NA	0.103865	0.328731	NA	NA	NA	NA	NA	NA	0.216298
ABCC3	ABCC3	8714	-0.708918	1.48082	NA	NA	NA	NA	NA	NA	0.250304	-0.407073	NA	NA	NA	NA	NA	NA	-0.0783847
ABCC4	ABCC4	10257	0.00456252	0.692593	NA	NA	NA	NA	NA	NA	0.17657	0.408954	NA	NA	NA	NA	NA	NA	0.292762
ABCC5	ABCC5	10057	-0.150386	-0.184531	NA	NA	NA	NA	NA	NA	0.353628	-0.695362	NA	NA	NA	NA	NA	NA	-0.170867
ABCC6	ABCC6	368	-0.63906	-0.883971	NA	NA	NA	NA	NA	NA	-0.0216956	0.0171868	NA	NA	NA	NA	NA	NA	-0.00225436
ABCC8	ABCC8	6833	0.0261363	1.0513	NA	NA	NA	NA	NA	NA	-0.87598	1.4668	NA	NA	NA	NA	NA	NA	0.29541
ABCC9	ABCC9	10060	-0.00842213	0.480821	NA	NA	NA	NA	NA	NA	-0.00184419	-0.0742918	NA	NA	NA	NA	NA	NA	-0.038068
ABCD1	ABCD1	215	-0.00569841	-0.208781	NA	NA	NA	NA	NA	NA	-0.225101	0.20769	NA	NA	NA	NA	NA	NA	-0.00870577
ABCD2	ABCD2	225	-0.292814	-0.2487	NA	NA	NA	NA	NA	NA	0	0	NA	NA	NA	NA	NA	NA	0
ABCD3	ABCD3	5825	-0.519383	-0.517813	NA	NA	NA	NA	NA	NA	0.390927	-0.562729	NA	NA	NA	NA	NA	NA	-0.0859012
ABCD4	ABCD4	5826	-0.72935	0.997389	NA	NA	NA	NA	NA	NA	-1.09546	0.730858	NA	NA	NA	NA	NA	NA	-0.182303
ABCE1	ABCE1	6059	1.35218	0.589057	NA	NA	NA	NA	NA	NA	0.212432	-0.902793	NA	NA	NA	NA	NA	NA	-0.34518
ABCF1	ABCF1	23	1.78719	-0.896202	NA	NA	NA	NA	NA	NA	-0.134103	1.12926	NA	NA	NA	NA	NA	NA	0.497579
ABCF2	ABCF2	10061	-0.645255	-0.0945227	NA	NA	NA	NA	NA	NA	0	-0.00763185	NA	NA	NA	NA	NA	NA	-0.00381593
ABCF3	ABCF3	55324	-0.527171	0.207066	NA	NA	NA	NA	NA	NA	0	0.170819	NA	NA	NA	NA	NA	NA	0.0854095
ABCG1	ABCG1	9619	0.518983	-0.926056	NA	NA	NA	NA	NA	NA	-0.351022	0.893211	NA	NA	NA	NA	NA	NA	0.271095
ABCG2	ABCG2	9429	-0.474967	0.610692	NA	NA	NA	NA	NA	NA	-0.037028	1.42324	NA	NA	NA	NA	NA	NA	0.693105
ABCG4	ABCG4	64137	-0.0654282	-0.955715	NA	NA	NA	NA	NA	NA	-0.0545569	-1.59595	NA	NA	NA	NA	NA	NA	-0.825251
ABCG5	ABCG5	64240	0.834489	-0.0779097	NA	NA	NA	NA	NA	NA	0.956983	0.105121	NA	NA	NA	NA	NA	NA	0.531052
ABCG8	ABCG8	64241	0.321481	0.317984	NA	NA	NA	NA	NA	NA	0.157968	0.346677	NA	NA	NA	NA	NA	NA	0.252323
ABI3BP	ABI3BP	25890	-1.09195	1.63927	NA	NA	NA	NA	NA	NA	0.725749	-0.707817	NA	NA	NA	NA	NA	NA	0.00896589
ABL1	ABL1	25	-1.31257	-0.875045	NA	NA	NA	NA	NA	NA	0.0579212	-1.56847	NA	NA	NA	NA	NA	NA	-0.755276
ABL2	ABL2	27	0.933257	0.185417	NA	NA	NA	NA	NA	NA	0.724689	0.275684	NA	NA	NA	NA	NA	NA	0.500186
ACACA	ACACA	31	0.242697	0.316522	NA	NA	NA	NA	NA	NA	-0.626041	-0.150008	NA	NA	NA	NA	NA	NA	-0.388024
ACACB	ACACB	32	-0.395162	-0.164239	NA	NA	NA	NA	NA	NA	-0.281563	0.161777	NA	NA	NA	NA	NA	NA	-0.0598932
ACAD10	ACAD10	80724	0.690279	1.12643	NA	NA	NA	NA	NA	NA	0.131123	-0.00149379	NA	NA	NA	NA	NA	NA	0.0648144
ACADL	ACADL	33	-0.0149969	-0.48524	NA	NA	NA	NA	NA	NA	-1.03146	-0.467017	NA	NA	NA	NA	NA	NA	-0.749239
ACADM	ACADM	34	1.14542	0.110157	NA	NA	NA	NA	NA	NA	0	0	NA	NA	NA	NA	NA	NA	0
ACADS	ACADS	35	0.0340183	0.767071	NA	NA	NA	NA	NA	NA	0.398368	0.341262	NA	NA	NA	NA	NA	NA	0.369815
ACADVL	ACADVL	37	-0.903576	-0.104463	NA	NA	NA	NA	NA	NA	0.208356	-0.329506	NA	NA	NA	NA	NA	NA	-0.0605753
ACAT1	ACAT1	38	0.552351	0.694054	NA	NA	NA	NA	NA	NA	-0.234149	0	NA	NA	NA	NA	NA	NA	-0.117075
ACAT2	ACAT2	39	0.193725	-0.674477	NA	NA	NA	NA	NA	NA	-0.185559	-0.0648395	NA	NA	NA	NA	NA	NA	-0.125199
ACBD3	ACBD3	64746	0.342324	0.634626	NA	NA	NA	NA	NA	NA	0.337382	0.0355106	NA	NA	NA	NA	NA	NA	0.186446
ACCN1	ACCN1	40	-0.578237	-0.274922	NA	NA	NA	NA	NA	NA	-0.893344	0.131801	NA	NA	NA	NA	NA	NA	-0.380772
ACCN4	ACCN4	55515	-0.0459898	-0.828388	NA	NA	NA	NA	NA	NA	1.07751	-0.288096	NA	NA	NA	NA	NA	NA	0.394707
ACCN5	ACCN5	51802	0.700952	1.00779	NA	NA	NA	NA	NA	NA	-0.206819	0.114281	NA	NA	NA	NA	NA	NA	-0.046269
ACE	ACE	1636	-0.991365	2.05171	NA	NA	NA	NA	NA	NA	1.34225	-0.989782	NA	NA	NA	NA	NA	NA	0.176232
ACE2	ACE2	59272	1.9447	0.270089	NA	NA	NA	NA	NA	NA	0.0587447	0.413704	NA	NA	NA	NA	NA	NA	0.236224
ACHE	ACHE	43	-0.0920532	-0.315678	NA	NA	NA	NA	NA	NA	-0.174814	-0.0171551	NA	NA	NA	NA	NA	NA	-0.0959848
ACLY	ACLY	47	0.202315	0.426986	NA	NA	NA	NA	NA	NA	-0.268029	0.460474	NA	NA	NA	NA	NA	NA	0.0962226
ACO1	ACO1	48	0.852511	0.278648	NA	NA	NA	NA	NA	NA	0.0592507	-0.517986	NA	NA	NA	NA	NA	NA	-0.229368
ACOX1	ACOX1	51	-0.626971	0.191803	NA	NA	NA	NA	NA	NA	-0.37544	-0.223454	NA	NA	NA	NA	NA	NA	-0.299447
ACP1	ACP1	52	1.85011	-0.701712	NA	NA	NA	NA	NA	NA	-1.0843	0.534258	NA	NA	NA	NA	NA	NA	-0.275022
ACP2	ACP2	53	-0.51215	-0.590712	NA	NA	NA	NA	NA	NA	-0.33847	-0.382304	NA	NA	NA	NA	NA	NA	-0.360387
ACP5	ACP5	54	1.04915	-1.07081	NA	NA	NA	NA	NA	NA	-0.00280422	-0.168137	NA	NA	NA	NA	NA	NA	-0.0854706
ACP6	ACP6	51205	0.580568	1.53028	NA	NA	NA	NA	NA	NA	1.28918	0.920454	NA	NA	NA	NA	NA	NA	1.10482
ACPP	ACPP	55	1.11312	-0.578651	NA	NA	NA	NA	NA	NA	-0.111016	0.245491	NA	NA	NA	NA	NA	NA	0.0672374
ACPT	ACPT	93650	-0.509166	-1.18489	NA	NA	NA	NA	NA	NA	-1.09462	0	NA	NA	NA	NA	NA	NA	-0.547311
ACR	ACR	49	1.1924	-0.66137	NA	NA	NA	NA	NA	NA	0.364214	1.16123	NA	NA	NA	NA	NA	NA	0.762723
ACRV1	ACRV1	56	-0.659703	0.254733	NA	NA	NA	NA	NA	NA	-1.39206	0.990686	NA	NA	NA	NA	NA	NA	-0.200687
ACSL4	ACSL4	2182	-0.0666005	0.827376	NA	NA	NA	NA	NA	NA	0.180944	0.511209	NA	NA	NA	NA	NA	NA	0.346076
ACSL6	ACSL6	23305	-0.423648	-0.399526	NA	NA	NA	NA	NA	NA	-0.617678	-0.499172	NA	NA	NA	NA	NA	NA	-0.558425
ACSM3	ACSM3	6296	1.01007	0.771495	NA	NA	NA	NA	NA	NA	0.172549	0.849052	NA	NA	NA	NA	NA	NA	0.510801
ACTL6A	ACTL6A	86	0.193996	-0.679025	NA	NA	NA	NA	NA	NA	-1.21515	-0.0833965	NA	NA	NA	NA	NA	NA	-0.649275
ACTL6B	ACTL6B	51412	1.1949	0.204212	NA	NA	NA	NA	NA	NA	-0.508176	0.121117	NA	NA	NA	NA	NA	NA	-0.19353
ACTN1	ACTN1	87	0.362732	-0.0774964	NA	NA	NA	NA	NA	NA	-0.10486	0.592134	NA	NA	NA	NA	NA	NA	0.243637
ACTN4	ACTN4	81	-0.785564	-1.21301	NA	NA	NA	NA	NA	NA	0.269815	-0.364985	NA	NA	NA	NA	NA	NA	-0.0475846
ACTR2	ACTR2	10097	-0.819207	0.910781	NA	NA	NA	NA	NA	NA	0.114105	-0.167355	NA	NA	NA	NA	NA	NA	-0.0266249
ACTR3	ACTR3	10096	0.00798729	-1.13916	NA	NA	NA	NA	NA	NA	-0.683118	-0.597115	NA	NA	NA	NA	NA	NA	-0.640116
ACVR1	ACVR1	90	-0.707733	-0.690109	NA	NA	NA	NA	NA	NA	-0.698725	-0.37889	NA	NA	NA	NA	NA	NA	-0.538808
ACVR1B	ACVR1B	91	0.659681	0.897294	NA	NA	NA	NA	NA	NA	0.230184	0.775605	NA	NA	NA	NA	NA	NA	0.502894
ACVR1C	ACVR1C	130399	0.805043	-0.751685	NA	NA	NA	NA	NA	NA	-0.0833755	0.200833	NA	NA	NA	NA	NA	NA	0.0587286
ACVR2A	ACVR2	92	0.0463024	1.93226	NA	NA	NA	NA	NA	NA	-0.214613	1.10313	NA	NA	NA	NA	NA	NA	0.444259
ACVR2B	ACVR2B	93	1.58607	-0.70564	NA	NA	NA	NA	NA	NA	0.440644	-0.684002	NA	NA	NA	NA	NA	NA	-0.121679
ACVRL1	ACVRL1	94	0.146453	-1.28586	NA	NA	NA	NA	NA	NA	0.303599	-1.38628	NA	NA	NA	NA	NA	NA	-0.541338
ADA	ADA	100	-1.01406	-1.20952	NA	NA	NA	NA	NA	NA	-0.244032	-0.272036	NA	NA	NA	NA	NA	NA	-0.258034
ADAD1	Tenr	132612	1.4591	-0.00810492	NA	NA	NA	NA	NA	NA	0.133001	0.336718	NA	NA	NA	NA	NA	NA	0.234859
ADAL	ADAL	161823	-0.776695	-1.21411	NA	NA	NA	NA	NA	NA	-0.114241	-0.157919	NA	NA	NA	NA	NA	NA	-0.13608
ADAM10	ADAM10	102	-0.0559446	-0.908726	NA	NA	NA	NA	NA	NA	-0.941342	-0.371989	NA	NA	NA	NA	NA	NA	-0.656665
ADAM11	ADAM11	4185	-0.0128517	-0.764932	NA	NA	NA	NA	NA	NA	0.147803	-0.0911284	NA	NA	NA	NA	NA	NA	0.0283373
ADAM12	ADAM12	8038	0.30118	0.384258	NA	NA	NA	NA	NA	NA	0.497124	0.527953	NA	NA	NA	NA	NA	NA	0.512539
ADAM15	ADAM15	8751	-0.996405	-0.035652	NA	NA	NA	NA	NA	NA	-0.0115354	-1.75682	NA	NA	NA	NA	NA	NA	-0.884179
ADAM17	ADAM17	6868	1.26493	-0.0368361	NA	NA	NA	NA	NA	NA	-0.961389	-0.0255926	NA	NA	NA	NA	NA	NA	-0.493491
ADAM18	ADAM18	8749	1.35241	1.025	NA	NA	NA	NA	NA	NA	0.85791	0.849591	NA	NA	NA	NA	NA	NA	0.853751
ADAM19	ADAM19	8728	2.31036	-0.0504942	NA	NA	NA	NA	NA	NA	0.955681	0.524539	NA	NA	NA	NA	NA	NA	0.74011
ADAM2	ADAM2	2515	0.347201	1.6306	NA	NA	NA	NA	NA	NA	0.325607	0.392603	NA	NA	NA	NA	NA	NA	0.359105
ADAM20	ADAM20	8748	0.366217	-0.371516	NA	NA	NA	NA	NA	NA	-0.6893	0.476514	NA	NA	NA	NA	NA	NA	-0.106393
ADAM22	ADAM22	53616	-0.0280519	0.30236	NA	NA	NA	NA	NA	NA	-0.660195	0.0665685	NA	NA	NA	NA	NA	NA	-0.296813
ADAM23	ADAM23	8745	1.19664	-0.0354317	NA	NA	NA	NA	NA	NA	0.321091	0.10431	NA	NA	NA	NA	NA	NA	0.212701
ADAM28	ADAM28	10863	-0.64512	0.596093	NA	NA	NA	NA	NA	NA	0	0.252992	NA	NA	NA	NA	NA	NA	0.126496
ADAM29	ADAM29	11086	1.51849	0.911277	NA	NA	NA	NA	NA	NA	0.0266377	0.0580246	NA	NA	NA	NA	NA	NA	0.0423311
ADAM30	ADAM30	11085	0.152836	1.48162	NA	NA	NA	NA	NA	NA	0.189374	0.292578	NA	NA	NA	NA	NA	NA	0.240976
ADAM33	ADAM33	80332	1.45192	-1.14071	NA	NA	NA	NA	NA	NA	1.53309	-0.379008	NA	NA	NA	NA	NA	NA	0.577041
ADAM7	ADAM7	8756	0.735704	0.0133632	NA	NA	NA	NA	NA	NA	-0.0759596	0	NA	NA	NA	NA	NA	NA	-0.0379798
ADAM8	ADAM8	101	-0.140019	0.950211	NA	NA	NA	NA	NA	NA	-0.072211	0.723159	NA	NA	NA	NA	NA	NA	0.325474
ADAM9	ADAM9	8754	-0.0873658	-0.915006	NA	NA	NA	NA	NA	NA	-0.382976	-0.0763827	NA	NA	NA	NA	NA	NA	-0.22968
ADAMDEC1	ADAMDEC1	27299	0.817075	-0.28439	NA	NA	NA	NA	NA	NA	-0.894164	0.869139	NA	NA	NA	NA	NA	NA	-0.0125126
ADAMTS1	ADAMTS1	9510	-0.923571	0.439712	NA	NA	NA	NA	NA	NA	-0.340083	0.0430894	NA	NA	NA	NA	NA	NA	-0.148497
ADAMTS10	ADAMTS10	81794	-0.868714	-0.784067	NA	NA	NA	NA	NA	NA	0	-0.480363	NA	NA	NA	NA	NA	NA	-0.240182
ADAMTS12	ADAMTS12	81792	-0.329189	0.603531	NA	NA	NA	NA	NA	NA	0	-0.0262056	NA	NA	NA	NA	NA	NA	-0.0131028
ADAMTS14	ADAMTS14	140766	-0.37842	0.0631575	NA	NA	NA	NA	NA	NA	0.158644	0	NA	NA	NA	NA	NA	NA	0.0793219
ADAMTS15	ADAMTS15	170689	-0.51038	0.616171	NA	NA	NA	NA	NA	NA	0.121667	0	NA	NA	NA	NA	NA	NA	0.0608334
ADAMTS17	ADAMTS17	170691	-0.471195	-0.977979	NA	NA	NA	NA	NA	NA	-0.542115	-0.306362	NA	NA	NA	NA	NA	NA	-0.424238
ADAMTS2	ADAMTS2	9509	0.704788	-0.276947	NA	NA	NA	NA	NA	NA	0.396467	0.124123	NA	NA	NA	NA	NA	NA	0.260295
ADAMTS3	ADAMTS3	9508	-0.723564	-0.537857	NA	NA	NA	NA	NA	NA	-0.0149554	-0.252948	NA	NA	NA	NA	NA	NA	-0.133952
ADAMTS4	ADAMTS4	9507	1.58978	0.839352	NA	NA	NA	NA	NA	NA	1.31399	0.294139	NA	NA	NA	NA	NA	NA	0.804063
ADAMTS5	ADAMTS5	11096	1.18587	-0.297057	NA	NA	NA	NA	NA	NA	0.360367	-0.194998	NA	NA	NA	NA	NA	NA	0.0826842
ADAMTS8	ADAMTS8	11095	-0.984261	0.117231	NA	NA	NA	NA	NA	NA	-0.269559	0.145924	NA	NA	NA	NA	NA	NA	-0.0618176
ADAMTS9	ADAMTS9	56999	1.88941	1.59686	NA	NA	NA	NA	NA	NA	1.31628	0.635258	NA	NA	NA	NA	NA	NA	0.97577
ADAP1	CENTA1	11033	-0.408501	0.0487171	NA	NA	NA	NA	NA	NA	0.317994	0.654773	NA	NA	NA	NA	NA	NA	0.486383
ADAR	ADAR	103	-0.407978	-0.722308	NA	NA	NA	NA	NA	NA	0	0	NA	NA	NA	NA	NA	NA	0
ADARB1	ADARB1	104	-1.28327	0.3719	NA	NA	NA	NA	NA	NA	-0.0212802	-0.972909	NA	NA	NA	NA	NA	NA	-0.497095
ADC	ADC	113451	-0.464607	0.451178	NA	NA	NA	NA	NA	NA	-0.349404	0.337778	NA	NA	NA	NA	NA	NA	-0.00581315
ADCK1	ADCK1	57143	-0.532945	-0.668728	NA	NA	NA	NA	NA	NA	-0.630463	-0.231099	NA	NA	NA	NA	NA	NA	-0.430781
ADCK2	ADCK2	90956	-0.642127	-0.461239	NA	NA	NA	NA	NA	NA	-1.07978	-0.0129305	NA	NA	NA	NA	NA	NA	-0.546354
ADCK4	ADCK4	79934	0.609825	-0.296818	NA	NA	NA	NA	NA	NA	0.0536591	0	NA	NA	NA	NA	NA	NA	0.0268295
ADCK5	ADCK5	203054	-0.447679	-0.81689	NA	NA	NA	NA	NA	NA	-0.535192	0.0812224	NA	NA	NA	NA	NA	NA	-0.226985
ADCY1	ADCY1	107	-1.17603	0.368526	NA	NA	NA	NA	NA	NA	-0.116347	-0.0142832	NA	NA	NA	NA	NA	NA	-0.0653149
ADCY10	SAC	55811	1.3016	-1.21855	NA	NA	NA	NA	NA	NA	0.0568611	-0.331878	NA	NA	NA	NA	NA	NA	-0.137508
ADCY2	ADCY2	108	0.42974	-0.622848	NA	NA	NA	NA	NA	NA	-0.125092	-0.593371	NA	NA	NA	NA	NA	NA	-0.359232
ADCY3	ADCY3	109	-0.460767	-0.873596	NA	NA	NA	NA	NA	NA	0	-0.00268011	NA	NA	NA	NA	NA	NA	-0.00134005
ADCY4	ADCY4	196883	0.609774	1.21123	NA	NA	NA	NA	NA	NA	0	-0.0374685	NA	NA	NA	NA	NA	NA	-0.0187342
ADCY5	ADCY5	111	-0.0546021	0.313645	NA	NA	NA	NA	NA	NA	0.459492	0	NA	NA	NA	NA	NA	NA	0.229746
ADCY6	ADCY6	112	0.663498	1.26545	NA	NA	NA	NA	NA	NA	-0.351811	0.316299	NA	NA	NA	NA	NA	NA	-0.0177561
ADCY7	ADCY7	113	1.32454	-0.262529	NA	NA	NA	NA	NA	NA	0.452159	-0.366015	NA	NA	NA	NA	NA	NA	0.043072
ADCY8	ADCY8	114	0.54476	0.588846	NA	NA	NA	NA	NA	NA	0.573411	1.05106	NA	NA	NA	NA	NA	NA	0.812233
ADCY9	ADCY9	115	-0.798779	-0.868172	NA	NA	NA	NA	NA	NA	0.00389459	-1.47122	NA	NA	NA	NA	NA	NA	-0.733661
ADCYAP1R1	ADCYAP1R1	117	-0.0522989	1.62589	NA	NA	NA	NA	NA	NA	-0.142293	1.2734	NA	NA	NA	NA	NA	NA	0.565554
ADD1	ADD1	118	-0.399895	-0.296798	NA	NA	NA	NA	NA	NA	0	-0.0502088	NA	NA	NA	NA	NA	NA	-0.0251044
ADH1A	ADH1A	124	-0.366291	-1.18529	NA	NA	NA	NA	NA	NA	0.0959179	0	NA	NA	NA	NA	NA	NA	0.047959
ADH1B	ADH1B	125	0.0635829	1.71294	NA	NA	NA	NA	NA	NA	0.221094	0.111529	NA	NA	NA	NA	NA	NA	0.166311
ADH1C	ADH1C	126	1.32057	1.02877	NA	NA	NA	NA	NA	NA	0.791192	0.113365	NA	NA	NA	NA	NA	NA	0.452279
ADH4	ADH4	127	0.491585	0.296956	NA	NA	NA	NA	NA	NA	0.112836	-0.500055	NA	NA	NA	NA	NA	NA	-0.193609
ADH5	ADH5	128	-0.00289055	1.82235	NA	NA	NA	NA	NA	NA	0.897794	0.110708	NA	NA	NA	NA	NA	NA	0.504251
ADH6	ADH6	130	0.709206	1.26071	NA	NA	NA	NA	NA	NA	0.261183	-0.0742306	NA	NA	NA	NA	NA	NA	0.0934761
ADH7	ADH7	131	0.87729	0.949271	NA	NA	NA	NA	NA	NA	0.869496	0.739152	NA	NA	NA	NA	NA	NA	0.804324
ADIPOQ	ADIPOQ	9370	-0.817015	0.6891	NA	NA	NA	NA	NA	NA	-0.111229	0.995802	NA	NA	NA	NA	NA	NA	0.442286
ADIPOR1	ADIPOR1	51094	-0.775708	-1.12372	NA	NA	NA	NA	NA	NA	-0.28669	0	NA	NA	NA	NA	NA	NA	-0.143345
ADIPOR2	ADIPOR2	79602	0.291226	0.960394	NA	NA	NA	NA	NA	NA	0.622655	0.47275	NA	NA	NA	NA	NA	NA	0.547703
ADK	ADK	132	-0.273453	-0.493415	NA	NA	NA	NA	NA	NA	-0.172448	-0.0758354	NA	NA	NA	NA	NA	NA	-0.124142
ADM	ADM	133	1.44159	2.01399	NA	NA	NA	NA	NA	NA	0.333113	0.344708	NA	NA	NA	NA	NA	NA	0.338911
ADM2	ADM2	79924	-1.22151	-0.767454	NA	NA	NA	NA	NA	NA	-1.12315	-0.499197	NA	NA	NA	NA	NA	NA	-0.811175
ADORA1	ADORA1	134	-0.0692614	-0.138378	NA	NA	NA	NA	NA	NA	-0.173293	-0.388499	NA	NA	NA	NA	NA	NA	-0.280896
ADORA2A	ADORA2A	135	-1.40534	-0.194636	NA	NA	NA	NA	NA	NA	0.0118972	-0.211298	NA	NA	NA	NA	NA	NA	-0.0997006
ADORA2B	ADORA2B	136	2.01094	0.814747	NA	NA	NA	NA	NA	NA	0.56881	0.146888	NA	NA	NA	NA	NA	NA	0.357849
ADORA3	AD026	57413	-1.16609	0.979815	NA	NA	NA	NA	NA	NA	-0.526718	1.92173	NA	NA	NA	NA	NA	NA	0.697508
ADORA3	ADORA3	140	-1.24717	0.480838	NA	NA	NA	NA	NA	NA	0	-0.053128	NA	NA	NA	NA	NA	NA	-0.026564
ADRA1A	ADRA1A	148	1.10336	0.19856	NA	NA	NA	NA	NA	NA	0.092286	0.0121622	NA	NA	NA	NA	NA	NA	0.0522241
ADRA1B	ADRA1B	147	-1.1067	-0.651413	NA	NA	NA	NA	NA	NA	-0.201923	-0.384086	NA	NA	NA	NA	NA	NA	-0.293004
ADRA1D	ADRA1D	146	2.01639	0.155548	NA	NA	NA	NA	NA	NA	-0.497264	0.335513	NA	NA	NA	NA	NA	NA	-0.0808753
ADRA2A	ADRA2A	150	-1.13501	1.54202	NA	NA	NA	NA	NA	NA	-1.04186	0.373548	NA	NA	NA	NA	NA	NA	-0.334157
ADRA2B	ADRA2B	151	-0.530693	0.994561	NA	NA	NA	NA	NA	NA	-0.393325	0.282172	NA	NA	NA	NA	NA	NA	-0.0555764
ADRA2C	ADRA2C	152	2.3804	0.699947	NA	NA	NA	NA	NA	NA	0.279539	1.98227	NA	NA	NA	NA	NA	NA	1.1309
ADRB1	ADRB1	153	-0.187338	-0.116294	NA	NA	NA	NA	NA	NA	0.177533	0.800353	NA	NA	NA	NA	NA	NA	0.488943
ADRB2	ADRB2	154	2.07262	1.76129	NA	NA	NA	NA	NA	NA	1.63923	-0.00502948	NA	NA	NA	NA	NA	NA	0.8171
ADRB3	ADRB3	155	-1.27459	-1.10387	NA	NA	NA	NA	NA	NA	0	-0.437736	NA	NA	NA	NA	NA	NA	-0.218868
ADRBK1	ADRBK1	156	0.870418	-1.26535	NA	NA	NA	NA	NA	NA	0.00950599	-0.493333	NA	NA	NA	NA	NA	NA	-0.241913
ADRBK2	ADRBK2	157	-0.892476	0.408657	NA	NA	NA	NA	NA	NA	-0.257101	0	NA	NA	NA	NA	NA	NA	-0.128551
ADSL	ADSL	158	-0.972425	-0.797182	NA	NA	NA	NA	NA	NA	-0.640506	-0.786153	NA	NA	NA	NA	NA	NA	-0.713329
AEBP1	AEBP1	165	1.10111	-0.90606	NA	NA	NA	NA	NA	NA	-0.00902323	0	NA	NA	NA	NA	NA	NA	-0.00451161
AES	AES	166	-0.554889	0.117528	NA	NA	NA	NA	NA	NA	-0.0844097	-0.673736	NA	NA	NA	NA	NA	NA	-0.379073
AFF2	AFF2	2334	0.437271	-0.667416	NA	NA	NA	NA	NA	NA	0.983788	-0.0933462	NA	NA	NA	NA	NA	NA	0.445221
AFG3L2	AFG3L2	10939	-0.224113	0.997715	NA	NA	NA	NA	NA	NA	1.04089	0.0128516	NA	NA	NA	NA	NA	NA	0.526871
AFM	AFM	173	0.620743	0.989155	NA	NA	NA	NA	NA	NA	-0.201998	0.28442	NA	NA	NA	NA	NA	NA	0.0412108
AFP	AFP	174	-0.303359	0.818924	NA	NA	NA	NA	NA	NA	-0.460533	0.185559	NA	NA	NA	NA	NA	NA	-0.137487
AGA	AGA	175	0.115555	1.30227	NA	NA	NA	NA	NA	NA	0.0328235	0.748739	NA	NA	NA	NA	NA	NA	0.390781
AGBL2	AGBL2	79841	-1.09044	-0.63782	NA	NA	NA	NA	NA	NA	0	-0.227171	NA	NA	NA	NA	NA	NA	-0.113585
AGBL3	AGBL3	340351	0.264316	0.0688607	NA	NA	NA	NA	NA	NA	0.811816	0.0137449	NA	NA	NA	NA	NA	NA	0.41278
AGBL4	AGBL4	84871	-0.78492	1.04351	NA	NA	NA	NA	NA	NA	0.587765	0.131727	NA	NA	NA	NA	NA	NA	0.359746
AGER	AGER	177	-1.04847	0.21907	NA	NA	NA	NA	NA	NA	0.59717	-0.0846088	NA	NA	NA	NA	NA	NA	0.256281
AGL	AGL	178	-0.379582	-0.148687	NA	NA	NA	NA	NA	NA	-0.816546	-0.264301	NA	NA	NA	NA	NA	NA	-0.540423
AGRP	AGRP	181	0.915316	-0.722617	NA	NA	NA	NA	NA	NA	0	0.724917	NA	NA	NA	NA	NA	NA	0.362459
AGT	AGT	183	-0.643144	0.496404	NA	NA	NA	NA	NA	NA	-0.0155394	-0.0863771	NA	NA	NA	NA	NA	NA	-0.0509582
AGTR1	AGTR1	185	0.0982714	-0.923365	NA	NA	NA	NA	NA	NA	-0.0750584	-0.94892	NA	NA	NA	NA	NA	NA	-0.511989
AGTR2	AGTR2	186	0.93745	0.490751	NA	NA	NA	NA	NA	NA	0.433705	0.869822	NA	NA	NA	NA	NA	NA	0.651764
AGTRAP	AGTRAP	57085	-0.818552	-0.407045	NA	NA	NA	NA	NA	NA	0.00946232	0	NA	NA	NA	NA	NA	NA	0.00473116
AGXT	AGXT	189	-0.455219	-0.803502	NA	NA	NA	NA	NA	NA	-0.000828183	0.317329	NA	NA	NA	NA	NA	NA	0.15825
AGXT2	AGXT2	64902	1.19731	-0.621317	NA	NA	NA	NA	NA	NA	0.169041	0.279586	NA	NA	NA	NA	NA	NA	0.224314
AGXT2L1	AGXT2L1	64850	1.4051	-0.969903	NA	NA	NA	NA	NA	NA	-0.0828482	0.731959	NA	NA	NA	NA	NA	NA	0.324556
AGXT2L2	MGC15875	85007	0.534673	-0.828334	NA	NA	NA	NA	NA	NA	0.556292	-0.253301	NA	NA	NA	NA	NA	NA	0.151495
AHCY	AHCY	191	-0.165036	0.599078	NA	NA	NA	NA	NA	NA	-0.731607	0.0541012	NA	NA	NA	NA	NA	NA	-0.338753
AHCYL1	AHCYL1	10768	0.143154	1.17071	NA	NA	NA	NA	NA	NA	0.145231	0.767968	NA	NA	NA	NA	NA	NA	0.4566
AHCYL2	KIAA0828	23382	-0.191747	-0.00149613	NA	NA	NA	NA	NA	NA	-0.350649	-0.61915	NA	NA	NA	NA	NA	NA	-0.4849
AHR	AHR	196	-0.846116	1.77931	NA	NA	NA	NA	NA	NA	0.747363	0.133565	NA	NA	NA	NA	NA	NA	0.440464
AHRR	AHRR	57491	-1.4726	-1.29565	NA	NA	NA	NA	NA	NA	-0.28477	-0.349886	NA	NA	NA	NA	NA	NA	-0.317328
AHSG	AHSG	197	0.241347	1.61008	NA	NA	NA	NA	NA	NA	0.251589	0.206178	NA	NA	NA	NA	NA	NA	0.228884
AICDA	AICDA	57379	1.16834	-0.839277	NA	NA	NA	NA	NA	NA	0	0	NA	NA	NA	NA	NA	NA	0
AIF1	AIF1	199	1.41374	0.809777	NA	NA	NA	NA	NA	NA	0.335601	-0.102475	NA	NA	NA	NA	NA	NA	0.116563
AIFM1	PDCD8	9131	-0.610202	2.20085	NA	NA	NA	NA	NA	NA	0	2.09166	NA	NA	NA	NA	NA	NA	1.04583
AIFM2	AMID	84883	0.18811	-0.400155	NA	NA	NA	NA	NA	NA	-0.259406	-0.0259272	NA	NA	NA	NA	NA	NA	-0.142667
AIFM3	AIFL	150209	-0.995772	-1.12613	NA	NA	NA	NA	NA	NA	-0.554209	-0.343142	NA	NA	NA	NA	NA	NA	-0.448676
AIMP1	SCYE1	9255	1.04848	-0.197719	NA	NA	NA	NA	NA	NA	0.393049	0.492545	NA	NA	NA	NA	NA	NA	0.442797
AIP	AIP	9049	-0.440262	-0.874046	NA	NA	NA	NA	NA	NA	0.134772	-0.872463	NA	NA	NA	NA	NA	NA	-0.368846
AIPL1	AIPL1	23746	-0.0859044	-0.481826	NA	NA	NA	NA	NA	NA	0.11711	-0.923427	NA	NA	NA	NA	NA	NA	-0.403159
AIRE	AIRE	326	-1.28662	-1.11215	NA	NA	NA	NA	NA	NA	-0.399713	-0.452251	NA	NA	NA	NA	NA	NA	-0.425982
AJAP1	AJAP1	55966	0.203706	0.756366	NA	NA	NA	NA	NA	NA	0	-0.273075	NA	NA	NA	NA	NA	NA	-0.136538
AK1	AK1	203	-0.678682	0.469348	NA	NA	NA	NA	NA	NA	0.0439355	0.843033	NA	NA	NA	NA	NA	NA	0.443484
AK2	AK2	204	-0.221904	-0.688815	NA	NA	NA	NA	NA	NA	-1.47486	0	NA	NA	NA	NA	NA	NA	-0.73743
AK3	AK3L1	50808	-1.034	0.284452	NA	NA	NA	NA	NA	NA	-1.53612	-0.884016	NA	NA	NA	NA	NA	NA	-1.21007
AK4	AK3	205	0.117898	1.6041	NA	NA	NA	NA	NA	NA	1.00664	0.146245	NA	NA	NA	NA	NA	NA	0.57644
AK5	AK5	26289	-0.170948	-1.20134	NA	NA	NA	NA	NA	NA	0.194188	-1.28016	NA	NA	NA	NA	NA	NA	-0.542985
AK7	AK7	122481	0.350635	1.4149	NA	NA	NA	NA	NA	NA	0.108891	0.253094	NA	NA	NA	NA	NA	NA	0.180992
AKAP1	AKAP1	8165	0.114222	-0.401869	NA	NA	NA	NA	NA	NA	0.343656	-0.482689	NA	NA	NA	NA	NA	NA	-0.0695164
AKAP10	AKAP10	11216	0.611423	-0.123749	NA	NA	NA	NA	NA	NA	0.18754	0.293831	NA	NA	NA	NA	NA	NA	0.240685
AKAP11	AKAP11	11215	-0.0969011	0.188323	NA	NA	NA	NA	NA	NA	-1.27298	-0.312526	NA	NA	NA	NA	NA	NA	-0.792753
AKAP12	AKAP12	9590	0.0100236	0.032879	NA	NA	NA	NA	NA	NA	0	-0.126024	NA	NA	NA	NA	NA	NA	-0.0630118
AKAP13	AKAP13	11214	-0.617343	-0.307859	NA	NA	NA	NA	NA	NA	0.0649751	-1.06992	NA	NA	NA	NA	NA	NA	-0.502474
AKAP14	AKAP14	158798	1.00777	0.0216551	NA	NA	NA	NA	NA	NA	0.418636	0.165453	NA	NA	NA	NA	NA	NA	0.292045
AKAP17A	RP13-297E16.1	8227	0.221998	1.14665	NA	NA	NA	NA	NA	NA	0.650543	0.572487	NA	NA	NA	NA	NA	NA	0.611515
AKAP3	AKAP3	10566	-0.488252	1.40004	NA	NA	NA	NA	NA	NA	0.185146	0.542057	NA	NA	NA	NA	NA	NA	0.363602
AKAP4	AKAP4	8852	0.708187	0.500919	NA	NA	NA	NA	NA	NA	-0.303611	-0.394276	NA	NA	NA	NA	NA	NA	-0.348943
AKAP5	AKAP5	9495	1.12195	0.688058	NA	NA	NA	NA	NA	NA	0.637934	0.185939	NA	NA	NA	NA	NA	NA	0.411937
AKAP6	AKAP6	9472	0.662669	0.43194	NA	NA	NA	NA	NA	NA	-0.237947	1.44232	NA	NA	NA	NA	NA	NA	0.602185
AKAP7	AKAP7	9465	0.128541	-0.697805	NA	NA	NA	NA	NA	NA	-0.335067	0	NA	NA	NA	NA	NA	NA	-0.167534
AKAP8	AKAP8	10270	-0.019716	-1.0576	NA	NA	NA	NA	NA	NA	0.406934	-0.186683	NA	NA	NA	NA	NA	NA	0.110126
AKAP8L	AKAP8L	26993	0.757284	-1.01985	NA	NA	NA	NA	NA	NA	0	-0.733396	NA	NA	NA	NA	NA	NA	-0.366698
AKAP9	AKAP9	10142	-0.793743	0.0621779	NA	NA	NA	NA	NA	NA	-0.79216	-0.0160988	NA	NA	NA	NA	NA	NA	-0.404129
AKR1A1	AKR1A1	10327	-1.27219	0.013608	NA	NA	NA	NA	NA	NA	-0.0969906	-0.327203	NA	NA	NA	NA	NA	NA	-0.212097
AKR1B1	AKR1B1	231	0.89266	1.24138	NA	NA	NA	NA	NA	NA	0.520496	0.810205	NA	NA	NA	NA	NA	NA	0.665351
AKR1B10	AKR1B10	57016	0.641441	-0.916058	NA	NA	NA	NA	NA	NA	-0.377898	0.193925	NA	NA	NA	NA	NA	NA	-0.0919865
AKR1C1	AKR1C1	1645	1.29135	-0.653839	NA	NA	NA	NA	NA	NA	0.769696	-0.562187	NA	NA	NA	NA	NA	NA	0.103755
AKR1C2	AKR1C2	1646	-0.794942	0.12737	1.45034	0.303714	NA	NA	NA	NA	0.55913	0.863322	-0.015993	-0.0265347	NA	NA	NA	NA	0.271568
AKR1C3	AKR1C3	8644	-0.50267	0.822502	NA	NA	NA	NA	NA	NA	0.450114	-0.840216	NA	NA	NA	NA	NA	NA	-0.195051
AKR1C4	AKR1C4	1109	-0.794153	0.431474	NA	NA	NA	NA	NA	NA	0	-0.0205456	NA	NA	NA	NA	NA	NA	-0.0102728
AKR1CL1	AKR1CL1	340811	-0.990666	0.482213	NA	NA	NA	NA	NA	NA	1.01831	0.0959294	NA	NA	NA	NA	NA	NA	0.55712
AKR1D1	AKR1D1	6718	0.800107	0.32645	NA	NA	NA	NA	NA	NA	-0.220881	0.544418	NA	NA	NA	NA	NA	NA	0.161769
AKR1E2	AKR1CL2	83592	1.38222	0.468554	NA	NA	NA	NA	NA	NA	0.894373	0.934703	NA	NA	NA	NA	NA	NA	0.914538
AKR7A2	AKR7A2	8574	0.679908	-0.268867	NA	NA	NA	NA	NA	NA	-0.0762003	0.952375	NA	NA	NA	NA	NA	NA	0.438088
AKR7A3	AKR7A3	22977	-0.336139	-0.262093	NA	NA	NA	NA	NA	NA	-0.346895	-1.06724	NA	NA	NA	NA	NA	NA	-0.707065
AKR7L	AFAR3	246181	1.861	1.94705	NA	NA	NA	NA	NA	NA	0.819742	1.31553	NA	NA	NA	NA	NA	NA	1.06764
AKT1	AKT1	207	-1.13615	-1.11101	NA	NA	NA	NA	NA	NA	-0.301779	-0.124865	NA	NA	NA	NA	NA	NA	-0.213322
AKT2	AKT2	208	-1.00273	0.176468	NA	NA	NA	NA	NA	NA	-0.0697661	0.178051	NA	NA	NA	NA	NA	NA	0.0541425
AKT3	AKT3	10000	-0.749602	-0.519175	NA	NA	NA	NA	NA	NA	-0.550338	-1.81818	NA	NA	NA	NA	NA	NA	-1.18426
ALAD	ALAD	210	-0.687586	1.26016	NA	NA	NA	NA	NA	NA	-0.482119	0.211491	NA	NA	NA	NA	NA	NA	-0.135314
ALAS2	ALAS2	212	0.548257	0.134024	NA	NA	NA	NA	NA	NA	0.545533	-0.515129	NA	NA	NA	NA	NA	NA	0.0152022
ALCAM	ALCAM	214	0.510971	0.488226	NA	NA	NA	NA	NA	NA	0.137839	0.453057	NA	NA	NA	NA	NA	NA	0.295448
ALDH16A1	ALDH16A1	126133	0.477694	-0.658907	NA	NA	NA	NA	NA	NA	0	1.25024	NA	NA	NA	NA	NA	NA	0.625121
ALDH18A1	ALDH18A1	5832	-0.67013	1.25614	NA	NA	NA	NA	NA	NA	0.00659145	1.1276	NA	NA	NA	NA	NA	NA	0.567095
ALDH1A1	ALDH1A1	216	1.33478	-0.966397	NA	NA	NA	NA	NA	NA	-0.825533	1.08466	NA	NA	NA	NA	NA	NA	0.129565
ALDH1A2	ALDH1A2	8854	1.6567	2.16723	NA	NA	NA	NA	NA	NA	1.36196	0.351711	NA	NA	NA	NA	NA	NA	0.856834
ALDH1A3	ALDH1A3	220	-0.929553	1.26228	NA	NA	NA	NA	NA	NA	0.0123312	-0.223767	NA	NA	NA	NA	NA	NA	-0.105718
ALDH1B1	ALDH1B1	219	1.17513	0.646097	NA	NA	NA	NA	NA	NA	0.537953	0.257404	NA	NA	NA	NA	NA	NA	0.397679
ALDH1L1	ALDH1L1	10840	-1.11071	-0.475795	NA	NA	NA	NA	NA	NA	-0.84143	-0.0472492	NA	NA	NA	NA	NA	NA	-0.44434
ALDH1L2	ALDH1L2	160428	0.207456	1.40009	NA	NA	NA	NA	NA	NA	-0.464331	0.165694	NA	NA	NA	NA	NA	NA	-0.149318
ALDH2	ALDH2	217	-0.612248	-0.849669	NA	NA	NA	NA	NA	NA	0.0144838	-0.100914	NA	NA	NA	NA	NA	NA	-0.0432151
ALDH3A1	ALDH3A1	218	-0.350788	-1.08756	NA	NA	NA	NA	NA	NA	-0.02059	-0.798036	NA	NA	NA	NA	NA	NA	-0.409313
ALDH3A2	ALDH3A2	224	0.624339	0.727821	NA	NA	NA	NA	NA	NA	-0.0281241	0.115376	NA	NA	NA	NA	NA	NA	0.0436261
ALDH3B1	ALDH3B1	221	-0.31846	-0.214289	NA	NA	NA	NA	NA	NA	0	0.39417	NA	NA	NA	NA	NA	NA	0.197085
ALDH3B2	ALDH3B2	222	-0.891938	0.854242	NA	NA	NA	NA	NA	NA	-1.05545	-0.351163	NA	NA	NA	NA	NA	NA	-0.703307
ALDH4A1	ALDH4A1	8659	0.863522	0.551614	NA	NA	NA	NA	NA	NA	-0.901768	-0.0290829	NA	NA	NA	NA	NA	NA	-0.465425
ALDH5A1	ALDH5A1	7915	0.683958	1.70105	NA	NA	NA	NA	NA	NA	1.62003	-0.277645	NA	NA	NA	NA	NA	NA	0.671194
ALDH6A1	ALDH6A1	4329	0.978579	0.427737	NA	NA	NA	NA	NA	NA	-0.175308	0.237017	NA	NA	NA	NA	NA	NA	0.0308542
ALDH7A1	ALDH7A1	501	-0.100196	-1.40395	NA	NA	NA	NA	NA	NA	-0.219352	-0.343613	NA	NA	NA	NA	NA	NA	-0.281483
ALDH8A1	ALDH8A1	64577	-1.13581	-0.153968	NA	NA	NA	NA	NA	NA	0	-0.125275	NA	NA	NA	NA	NA	NA	-0.0626377
ALDH9A1	ALDH9A1	223	1.90589	0.523307	NA	NA	NA	NA	NA	NA	0.0414681	0.93881	NA	NA	NA	NA	NA	NA	0.490139
ALDOA	ALDOA	226	-0.743732	1.75122	NA	NA	NA	NA	NA	NA	0.724382	0	NA	NA	NA	NA	NA	NA	0.362191
ALDOB	ALDOB	229	-0.502483	0.818559	NA	NA	NA	NA	NA	NA	-0.053826	0.223733	NA	NA	NA	NA	NA	NA	0.0849534
ALG6	ALG6	29929	-0.528914	0.574203	NA	NA	NA	NA	NA	NA	-0.200375	0.00718481	NA	NA	NA	NA	NA	NA	-0.0965949
ALK	ALK	238	-0.466705	-0.257096	NA	NA	NA	NA	NA	NA	-0.698277	-0.0172143	NA	NA	NA	NA	NA	NA	-0.357746
ALKBH2	ALKBH2	121642	0.806845	0.441765	NA	NA	NA	NA	NA	NA	-0.302579	-0.171342	NA	NA	NA	NA	NA	NA	-0.236961
ALKBH3	ALKBH3	221120	-0.844226	0.825898	NA	NA	NA	NA	NA	NA	-0.962429	0.930446	NA	NA	NA	NA	NA	NA	-0.0159914
ALKBH8	ALKBH8	91801	0.85575	1.64324	NA	NA	NA	NA	NA	NA	0.629389	0.0512203	NA	NA	NA	NA	NA	NA	0.340305
ALOX12	ALOX12	239	-0.720617	-0.949364	NA	NA	NA	NA	NA	NA	-0.181441	-0.83749	NA	NA	NA	NA	NA	NA	-0.509465
ALOX12B	ALOX12B	242	1.87427	0.816257	NA	NA	NA	NA	NA	NA	0.998721	0.368741	NA	NA	NA	NA	NA	NA	0.683731
ALOX12P2	ALOX12P2	245	-0.800228	-0.765862	NA	NA	NA	NA	NA	NA	-1.18255	0	NA	NA	NA	NA	NA	NA	-0.591275
ALOX15	ALOX15	246	-0.134032	1.61328	NA	NA	NA	NA	NA	NA	0.535141	-0.371609	NA	NA	NA	NA	NA	NA	0.0817661
ALOX15B	ALOX15B	247	-0.993092	-0.173024	NA	NA	NA	NA	NA	NA	0.152483	-0.0803907	NA	NA	NA	NA	NA	NA	0.0360462
ALOX5	ALOX5	240	0.951489	1.30107	NA	NA	NA	NA	NA	NA	-0.0525937	0.527238	NA	NA	NA	NA	NA	NA	0.237322
ALOX5AP	ALOX5AP	241	1.01031	1.25428	NA	NA	NA	NA	NA	NA	0.144147	0.601859	NA	NA	NA	NA	NA	NA	0.373003
ALOXE3	ALOXE3	59344	-0.00832706	0.972527	NA	NA	NA	NA	NA	NA	0	0.462236	NA	NA	NA	NA	NA	NA	0.231118
ALPI	ALPI	248	-0.310362	-0.714462	NA	NA	NA	NA	NA	NA	0	-1.05201	NA	NA	NA	NA	NA	NA	-0.526004
ALPK1	ALPK1	80216	-1.06749	-0.737321	NA	NA	NA	NA	NA	NA	-0.135476	-1.18436	NA	NA	NA	NA	NA	NA	-0.659917
ALPK2	ALPK2	115701	-0.563718	1.12279	NA	NA	NA	NA	NA	NA	-0.919416	2.03944	NA	NA	NA	NA	NA	NA	0.56001
ALPL	ALPL	249	1.18452	0.664076	NA	NA	NA	NA	NA	NA	0.201472	0.649589	NA	NA	NA	NA	NA	NA	0.425531
ALPPL2	ALPPL2	251	-0.483733	0.325789	NA	NA	NA	NA	NA	NA	-0.38001	-0.284036	NA	NA	NA	NA	NA	NA	-0.332023
ALS2	ALS2	57679	-0.296833	-0.566719	NA	NA	NA	NA	NA	NA	0.212372	-0.287742	NA	NA	NA	NA	NA	NA	-0.0376851
ALS2CL	ALS2CL	259173	-0.673621	-0.806292	NA	NA	NA	NA	NA	NA	0	-0.015934	NA	NA	NA	NA	NA	NA	-0.00796698
ALX4	ALX4	60529	-0.410318	-1.16146	NA	NA	NA	NA	NA	NA	-2.08264	-0.554933	NA	NA	NA	NA	NA	NA	-1.31879
AMD1	AMD1	262	0.241625	-0.133865	NA	NA	NA	NA	NA	NA	-0.0263667	-0.324264	NA	NA	NA	NA	NA	NA	-0.175315
AMELX	AMELX	265	-0.628314	-0.596702	NA	NA	NA	NA	NA	NA	0.131816	-0.201664	NA	NA	NA	NA	NA	NA	-0.0349244
AMFR	AMFR	267	-0.943173	2.05474	NA	NA	NA	NA	NA	NA	0.446202	-0.874432	NA	NA	NA	NA	NA	NA	-0.214115
AMH	AMH	268	0.27877	0.159481	NA	NA	NA	NA	NA	NA	-0.571833	0.814783	NA	NA	NA	NA	NA	NA	0.121475
AMHR2	AMHR2	269	1.28479	0.202542	NA	NA	NA	NA	NA	NA	0.893874	0.619423	NA	NA	NA	NA	NA	NA	0.756649
AMIGO2	AMIGO2	347902	0.365942	0.577588	NA	NA	NA	NA	NA	NA	-0.0577013	0.14641	NA	NA	NA	NA	NA	NA	0.0443544
AMMECR1	AMMECR1	9949	0.576526	0.259662	NA	NA	NA	NA	NA	NA	0.288839	0.0469575	NA	NA	NA	NA	NA	NA	0.167898
AMN	AMN	81693	-0.94267	0.988997	NA	NA	NA	NA	NA	NA	0	0.810704	NA	NA	NA	NA	NA	NA	0.405352
AMPD1	AMPD1	270	0.641414	-0.108794	NA	NA	NA	NA	NA	NA	-0.674703	-0.0435343	NA	NA	NA	NA	NA	NA	-0.359119
AMPD2	AMPD2	271	0.120971	-0.924952	NA	NA	NA	NA	NA	NA	-0.939439	0.0324299	NA	NA	NA	NA	NA	NA	-0.453505
AMPD3	AMPD3	272	-0.680356	0.569393	NA	NA	NA	NA	NA	NA	0.419445	0.838829	NA	NA	NA	NA	NA	NA	0.629137
AMZ2	AMZ2	51321	0.606254	0.0384215	NA	NA	NA	NA	NA	NA	0	0.698183	NA	NA	NA	NA	NA	NA	0.349092
ANAPC1	ANAPC1	64682	0.749001	1.35318	NA	NA	NA	NA	NA	NA	0.0942804	0.670183	NA	NA	NA	NA	NA	NA	0.382232
ANAPC10	ANAPC10	10393	0.609094	1.42484	NA	NA	NA	NA	NA	NA	0.177313	0.50095	NA	NA	NA	NA	NA	NA	0.339131
ANAPC11	ANAPC11	51529	-0.772783	-0.75213	NA	NA	NA	NA	NA	NA	0	-0.071016	NA	NA	NA	NA	NA	NA	-0.035508
ANAPC2	ANAPC2	29882	-1.20414	-1.24732	NA	NA	NA	NA	NA	NA	-0.188937	-0.174714	NA	NA	NA	NA	NA	NA	-0.181826
ANAPC4	ANAPC4	29945	0.34499	-0.996291	NA	NA	NA	NA	NA	NA	-1.10159	0.0952476	NA	NA	NA	NA	NA	NA	-0.503173
ANAPC5	ANAPC5	51433	-0.56336	-0.199023	NA	NA	NA	NA	NA	NA	-1.17313	-0.872593	NA	NA	NA	NA	NA	NA	-1.02286
ANAPC7	ANAPC7	51434	-0.0744264	0.338706	NA	NA	NA	NA	NA	NA	-0.136157	0.25529	NA	NA	NA	NA	NA	NA	0.0595667
ANG	ANG	283	0.39195	0.398421	NA	NA	NA	NA	NA	NA	0.551008	-0.254687	NA	NA	NA	NA	NA	NA	0.148161
ANGPT1	ANGPT1	284	0.170636	0.853985	NA	NA	NA	NA	NA	NA	0.113354	0.0569746	NA	NA	NA	NA	NA	NA	0.0851644
ANGPT2	ANGPT2	285	0.958211	0.0326776	NA	NA	NA	NA	NA	NA	0.953268	0	NA	NA	NA	NA	NA	NA	0.476634
ANGPT4	ANGPT4	51378	-0.474134	-0.784224	NA	NA	NA	NA	NA	NA	-1.05519	0	NA	NA	NA	NA	NA	NA	-0.527597
ANGPTL1	ANGPTL1	9068	-0.17813	0.945309	NA	NA	NA	NA	NA	NA	-0.0322367	0.358608	NA	NA	NA	NA	NA	NA	0.163185
ANGPTL2	ANGPTL2	23452	1.30203	1.29149	NA	NA	NA	NA	NA	NA	0.0467437	0.631901	NA	NA	NA	NA	NA	NA	0.339323
ANGPTL3	ANGPTL3	27329	0.378392	1.62643	NA	NA	NA	NA	NA	NA	-0.116112	1.02953	NA	NA	NA	NA	NA	NA	0.456711
ANGPTL4	ANGPTL4	51129	-0.73589	1.00434	NA	NA	NA	NA	NA	NA	-0.0965211	0.211447	NA	NA	NA	NA	NA	NA	0.0574631
ANGPTL5	ANGPTL5	253935	0.898319	0.749483	NA	NA	NA	NA	NA	NA	0.0141676	1.01239	NA	NA	NA	NA	NA	NA	0.513279
ANGPTL6	ANGPTL6	83854	0.108844	0.412573	NA	NA	NA	NA	NA	NA	0.258452	0.373357	NA	NA	NA	NA	NA	NA	0.315905
ANGPTL7	ANGPTL7	10218	-0.334808	-0.880556	NA	NA	NA	NA	NA	NA	-0.253825	-0.396859	NA	NA	NA	NA	NA	NA	-0.325342
ANK2	ANK2	287	0.067417	0.00116385	NA	NA	NA	NA	NA	NA	0	-0.51166	NA	NA	NA	NA	NA	NA	-0.25583
ANK3	ANK3	288	1.01566	1.12796	NA	NA	NA	NA	NA	NA	0.259219	-0.178633	NA	NA	NA	NA	NA	NA	0.0402932
ANKFN1	ANKFN1	162282	0.963529	-0.155973	NA	NA	NA	NA	NA	NA	-0.307946	0	NA	NA	NA	NA	NA	NA	-0.153973
ANKH	ANKH	56172	-0.73835	-0.996974	NA	NA	NA	NA	NA	NA	-0.0692762	-0.690273	NA	NA	NA	NA	NA	NA	-0.379774
ANKIB1	ANKIB1	54467	1.54845	1.65133	NA	NA	NA	NA	NA	NA	1.19958	0	NA	NA	NA	NA	NA	NA	0.599788
ANKK1	ANKK1	255239	0.902276	-0.0316558	NA	NA	NA	NA	NA	NA	0.110841	-0.00296292	NA	NA	NA	NA	NA	NA	0.053939
ANKMY1	ANKMY1	51281	-0.356663	-1.31932	NA	NA	NA	NA	NA	NA	-0.436007	-0.250246	NA	NA	NA	NA	NA	NA	-0.343127
ANKRD30A	ANKRD30A	91074	-1.22285	-1.09092	NA	NA	NA	NA	NA	NA	-0.122711	-0.367611	NA	NA	NA	NA	NA	NA	-0.245161
ANKRD37	ANKRD37	353322	0.917429	1.42394	NA	NA	NA	NA	NA	NA	0.334648	0.218533	NA	NA	NA	NA	NA	NA	0.276591
ANKRD60	C20orf86	140731	1.29539	1.21484	NA	NA	NA	NA	NA	NA	0.546984	0.852826	NA	NA	NA	NA	NA	NA	0.699905
ANLN	ANLN	54443	-0.892204	-0.974181	NA	NA	NA	NA	NA	NA	0	-1.26796	NA	NA	NA	NA	NA	NA	-0.633982
ANO9	TMEM16J	338440	0.89942	0.00310326	NA	NA	NA	NA	NA	NA	-0.17436	-0.487879	NA	NA	NA	NA	NA	NA	-0.33112
ANP32A	ANP32A	8125	0.0881739	0.0781231	NA	NA	NA	NA	NA	NA	0	-0.824078	NA	NA	NA	NA	NA	NA	-0.412039
ANP32E	ANP32E	81611	0.976192	0.952208	NA	NA	NA	NA	NA	NA	-0.115187	-0.271333	NA	NA	NA	NA	NA	NA	-0.19326
ANPEP	ANPEP	290	-0.687392	-0.3515	NA	NA	NA	NA	NA	NA	0	-1.11514	NA	NA	NA	NA	NA	NA	-0.557569
ANTXR1	ANTXR1	84168	-0.476943	-0.960348	NA	NA	NA	NA	NA	NA	-0.351497	0.182191	NA	NA	NA	NA	NA	NA	-0.0846531
ANTXR2	ANTXR2	118429	0.732356	0.587293	NA	NA	NA	NA	NA	NA	0	0.445358	NA	NA	NA	NA	NA	NA	0.222679
ANXA1	ANXA1	301	0.350099	-0.995065	NA	NA	NA	NA	NA	NA	-0.87348	-0.332841	NA	NA	NA	NA	NA	NA	-0.603161
ANXA2	ANXA2	302	0.422236	2.18491	NA	NA	NA	NA	NA	NA	-0.6879	0.879916	NA	NA	NA	NA	NA	NA	0.0960084
AOX1	AOX1	316	1.531	0.341112	NA	NA	NA	NA	NA	NA	-0.211899	0	NA	NA	NA	NA	NA	NA	-0.10595
AP1S1	AP1S1	1174	0.337546	-0.753483	NA	NA	NA	NA	NA	NA	0.163164	0	NA	NA	NA	NA	NA	NA	0.081582
AP1S2	AP1S2	8905	1.34979	-0.570034	NA	NA	NA	NA	NA	NA	0.372246	-0.242556	NA	NA	NA	NA	NA	NA	0.0648448
AP2B1	AP2B1	163	-0.357506	-0.946349	NA	NA	NA	NA	NA	NA	-0.764748	-0.368327	NA	NA	NA	NA	NA	NA	-0.566538
AP2M1	AP2M1	1173	-0.0438642	0.212419	NA	NA	NA	NA	NA	NA	-0.627266	-0.49138	NA	NA	NA	NA	NA	NA	-0.559323
AP3D1	AP3D1	8943	0.163626	-0.645373	NA	NA	NA	NA	NA	NA	-0.044353	0	NA	NA	NA	NA	NA	NA	-0.0221765
AP3S1	AP3S1	1176	-1.06024	-0.28503	NA	NA	NA	NA	NA	NA	-0.143594	0.635473	NA	NA	NA	NA	NA	NA	0.245939
APAF1	APAF1	317	1.22776	-0.570492	NA	NA	NA	NA	NA	NA	-0.968278	0.457234	NA	NA	NA	NA	NA	NA	-0.255522
APC	APC	324	-1.28463	-0.319087	NA	NA	NA	NA	NA	NA	0.0463337	-0.130159	NA	NA	NA	NA	NA	NA	-0.0419125
APC2	APC2	10297	0.698832	-0.608524	NA	NA	NA	NA	NA	NA	0.131589	-0.468783	NA	NA	NA	NA	NA	NA	-0.168597
APCS	APCS	325	0.0983544	1.49063	NA	NA	NA	NA	NA	NA	0.303822	0.749071	NA	NA	NA	NA	NA	NA	0.526446
APEH	APEH	327	0.673826	0.224263	NA	NA	NA	NA	NA	NA	0.118995	-0.0334294	NA	NA	NA	NA	NA	NA	0.0427828
APEX1	APEX1	328	-1.34078	0.0487411	NA	NA	NA	NA	NA	NA	0.386362	-0.2811	NA	NA	NA	NA	NA	NA	0.0526309
APEX2	APEX2	27301	-0.0784413	-0.535522	NA	NA	NA	NA	NA	NA	0	-0.39578	NA	NA	NA	NA	NA	NA	-0.19789
APH1A	APH1A	51107	-0.301845	-0.0355661	NA	NA	NA	NA	NA	NA	0	0	NA	NA	NA	NA	NA	NA	0
API5	API5	8539	1.16507	-1.14635	NA	NA	NA	NA	NA	NA	-1.12705	0.880557	NA	NA	NA	NA	NA	NA	-0.123247
APLN	APLN	8862	-0.571204	1.06929	NA	NA	NA	NA	NA	NA	0.292598	0.432458	NA	NA	NA	NA	NA	NA	0.362528
APLNR	AGTRL1	187	-0.557981	2.44772	NA	NA	NA	NA	NA	NA	0	1.27925	NA	NA	NA	NA	NA	NA	0.639627
APLP1	APLP1	333	-0.866152	0.978995	NA	NA	NA	NA	NA	NA	-0.463133	-0.0325719	NA	NA	NA	NA	NA	NA	-0.247853
APLP2	APLP2	334	0.737215	1.04821	NA	NA	NA	NA	NA	NA	0.0499596	0	NA	NA	NA	NA	NA	NA	0.0249798
APOA1	APOA1	335	0.0605538	-0.601013	NA	NA	NA	NA	NA	NA	0	-0.739152	NA	NA	NA	NA	NA	NA	-0.369576
APOA2	APOA2	336	0.813728	0.865194	NA	NA	NA	NA	NA	NA	0.434016	-0.211601	NA	NA	NA	NA	NA	NA	0.111208
APOA5	APOA5	116519	-1.0194	-1.1269	NA	NA	NA	NA	NA	NA	-0.263635	-0.277376	NA	NA	NA	NA	NA	NA	-0.270506
APOB	APOB	338	0.879686	0.166322	NA	NA	NA	NA	NA	NA	-0.267068	1.02302	NA	NA	NA	NA	NA	NA	0.377974
APOBR	APOB48R	55911	1.20926	0.75411	NA	NA	NA	NA	NA	NA	1.35306	0.0353216	NA	NA	NA	NA	NA	NA	0.694191
APOC3	APOC3	345	0.232287	-0.779711	NA	NA	NA	NA	NA	NA	0.142293	-0.405483	NA	NA	NA	NA	NA	NA	-0.131595
APOC4-APOC2	APOC2	344	0.597679	-0.574996	NA	NA	NA	NA	NA	NA	0.241981	0.258065	NA	NA	NA	NA	NA	NA	0.250023
APOE	APOE	348	-1.24707	1.34603	NA	NA	NA	NA	NA	NA	2.18708	-0.705842	NA	NA	NA	NA	NA	NA	0.740619
APOF	APOF	319	-1.15767	-1.0975	NA	NA	NA	NA	NA	NA	-0.258222	-0.740086	NA	NA	NA	NA	NA	NA	-0.499154
APOH	APOH	350	-0.363391	0.403173	NA	NA	NA	NA	NA	NA	-0.215249	-0.578812	NA	NA	NA	NA	NA	NA	-0.39703
APOL2	APOL2	23780	-0.302764	-0.107612	NA	NA	NA	NA	NA	NA	-0.286911	-0.894112	NA	NA	NA	NA	NA	NA	-0.590512
APP	APP	351	0.118987	0.48247	NA	NA	NA	NA	NA	NA	-0.375517	0.847607	NA	NA	NA	NA	NA	NA	0.236045
APPBP2	APPBP2	10513	1.12005	-1.09513	NA	NA	NA	NA	NA	NA	0	-0.254637	NA	NA	NA	NA	NA	NA	-0.127318
APRT	APRT	353	-1.10607	-0.591964	NA	NA	NA	NA	NA	NA	-0.0804403	0	NA	NA	NA	NA	NA	NA	-0.0402202
APTX	APTX	54840	-0.104491	0.672124	NA	NA	NA	NA	NA	NA	0	0.236405	NA	NA	NA	NA	NA	NA	0.118203
AQP1	AQP1	358	-0.856789	-1.04886	NA	NA	NA	NA	NA	NA	-0.155022	-0.13221	NA	NA	NA	NA	NA	NA	-0.143616
AQP2	AQP2	359	-0.321312	-0.325718	NA	NA	NA	NA	NA	NA	0.1732	0.768252	NA	NA	NA	NA	NA	NA	0.470726
AQP3	AQP3	360	0.8572	-0.836964	NA	NA	NA	NA	NA	NA	-0.0968807	0.520877	NA	NA	NA	NA	NA	NA	0.211998
AQP4	AQP4	361	0.932238	-0.297851	NA	NA	NA	NA	NA	NA	0	0	NA	NA	NA	NA	NA	NA	0
AQP5	AQP5	362	0.673311	-1.07956	NA	NA	NA	NA	NA	NA	-1.52212	-0.0682522	NA	NA	NA	NA	NA	NA	-0.795187
AQP6	AQP6	363	0.00114109	0.0244646	NA	NA	NA	NA	NA	NA	0.667832	-0.283375	NA	NA	NA	NA	NA	NA	0.192229
AQP7	AQP7	364	-0.661334	-0.458417	NA	NA	NA	NA	NA	NA	0.141082	0.146697	NA	NA	NA	NA	NA	NA	0.14389
AQP8	AQP8	343	0.306991	-0.282238	NA	NA	NA	NA	NA	NA	0.529757	-0.186199	NA	NA	NA	NA	NA	NA	0.171779
AQP9	AQP9	366	0.701646	0.500711	NA	NA	NA	NA	NA	NA	0.0518254	0	NA	NA	NA	NA	NA	NA	0.0259127
AR	AR	367	-0.17392	-0.841325	NA	NA	NA	NA	NA	NA	-0.178141	-0.800902	NA	NA	NA	NA	NA	NA	-0.489522
ARAF	ARAF	369	0.488128	-0.169447	NA	NA	NA	NA	NA	NA	0.210735	-0.418985	NA	NA	NA	NA	NA	NA	-0.104125
AREG	AREG	374	-0.158227	0.431828	NA	NA	NA	NA	NA	NA	-0.452323	0.313811	NA	NA	NA	NA	NA	NA	-0.0692559
ARFIP2	ARFIP2	23647	1.65253	0.64163	NA	NA	NA	NA	NA	NA	1.476	0.794539	NA	NA	NA	NA	NA	NA	1.13527
ARG1	ARG1	383	-0.540285	0.661413	NA	NA	NA	NA	NA	NA	0.168323	0.0955035	NA	NA	NA	NA	NA	NA	0.131913
ARHGAP17	ARHGAP17	55114	0.324568	0.020591	NA	NA	NA	NA	NA	NA	0.0660031	0	NA	NA	NA	NA	NA	NA	0.0330016
ARHGAP26	ARHGAP26	23092	0.0517405	1.51867	NA	NA	NA	NA	NA	NA	0.762064	0.0733588	NA	NA	NA	NA	NA	NA	0.417711
ARHGAP32	RICS	9743	0.238097	1.11946	NA	NA	NA	NA	NA	NA	-0.873734	0.801621	NA	NA	NA	NA	NA	NA	-0.0360562
ARHGAP35	GRLF1	2909	-0.0778335	-0.420444	NA	NA	NA	NA	NA	NA	-0.15494	-0.197679	NA	NA	NA	NA	NA	NA	-0.176309
ARHGDIA	ARHGDIA	396	1.27084	0.626842	NA	NA	NA	NA	NA	NA	0.850434	0.0461451	NA	NA	NA	NA	NA	NA	0.44829
ARHGDIB	ARHGDIB	397	1.39528	0.601925	NA	NA	NA	NA	NA	NA	0	0.364348	NA	NA	NA	NA	NA	NA	0.182174
ARHGDIG	ARHGDIG	398	0.619531	0.83316	NA	NA	NA	NA	NA	NA	0	1.67922	NA	NA	NA	NA	NA	NA	0.839608
ARHGEF10	ARHGEF10	9639	-0.557577	0.56589	NA	NA	NA	NA	NA	NA	-0.741881	-0.541723	NA	NA	NA	NA	NA	NA	-0.641802
ARHGEF11	ARHGEF11	9826	-1.17583	1.1677	NA	NA	NA	NA	NA	NA	-0.432537	0.743046	NA	NA	NA	NA	NA	NA	0.155254
ARHGEF17	ARHGEF17	9828	0.0438504	-0.377625	NA	NA	NA	NA	NA	NA	0	0.387472	NA	NA	NA	NA	NA	NA	0.193736
ARHGEF2	ARHGEF2	9181	0.0740509	0.287515	NA	NA	NA	NA	NA	NA	0.263658	0.276706	NA	NA	NA	NA	NA	NA	0.270182
ARHGEF4	ARHGEF4	50649	-0.970736	-0.775364	NA	NA	NA	NA	NA	NA	-0.52555	-0.122706	NA	NA	NA	NA	NA	NA	-0.324128
ARHGEF5	ARHGEF5	7984	0.138218	-0.448752	NA	NA	NA	NA	NA	NA	-0.981573	-0.357101	NA	NA	NA	NA	NA	NA	-0.669337
ARHGEF6	ARHGEF6	9459	1.86275	1.51541	NA	NA	NA	NA	NA	NA	0.496626	1.53471	NA	NA	NA	NA	NA	NA	1.01567
ARID1A	ARID1A	8289	-0.431073	-0.236555	NA	NA	NA	NA	NA	NA	-0.0828217	-0.994139	NA	NA	NA	NA	NA	NA	-0.53848
ARID4A	ARID4A	5926	-0.130566	1.10495	NA	NA	NA	NA	NA	NA	-0.0286458	-0.0164667	NA	NA	NA	NA	NA	NA	-0.0225563
ARIH1	ARIH1	25820	-0.835863	0.954981	NA	NA	NA	NA	NA	NA	-0.546372	0.157491	NA	NA	NA	NA	NA	NA	-0.194441
ARIH2	ARIH2	10425	-0.996072	-0.208993	NA	NA	NA	NA	NA	NA	0.154508	-0.097943	NA	NA	NA	NA	NA	NA	0.0282826
ARL3	ARL3	403	0.725003	0.601914	NA	NA	NA	NA	NA	NA	1.01477	-0.14401	NA	NA	NA	NA	NA	NA	0.435381
ARNT	ARNT	405	-0.731922	-0.883649	NA	NA	NA	NA	NA	NA	-0.306103	-0.767724	NA	NA	NA	NA	NA	NA	-0.536913
ARNT2	ARNT2	9915	-0.334799	-1.04929	NA	NA	NA	NA	NA	NA	-1.24735	0.470655	NA	NA	NA	NA	NA	NA	-0.388346
ARNTL	ARNTL	406	-0.363868	1.30606	NA	NA	NA	NA	NA	NA	0.421555	-0.464222	NA	NA	NA	NA	NA	NA	-0.0213337
ARNTL2	ARNTL2	56938	0.328131	1.36808	NA	NA	NA	NA	NA	NA	0.354327	-0.381329	NA	NA	NA	NA	NA	NA	-0.0135009
ARPP19	ARPP-19	10776	0.409087	-0.812437	NA	NA	NA	NA	NA	NA	-0.493029	-0.190829	NA	NA	NA	NA	NA	NA	-0.341929
ARR3	ARR3	407	-0.150836	0.644669	NA	NA	NA	NA	NA	NA	0.47134	-0.231656	NA	NA	NA	NA	NA	NA	0.119842
ARRB1	ARRB1	408	-0.161906	1.31026	NA	NA	NA	NA	NA	NA	0	1.43387	NA	NA	NA	NA	NA	NA	0.716936
ARRB2	ARRB2	409	0.202762	-1.47416	NA	NA	NA	NA	NA	NA	0.619643	-0.557516	NA	NA	NA	NA	NA	NA	0.0310632
ARSA	ARSA	410	-0.181601	0.629738	NA	NA	NA	NA	NA	NA	0	0	NA	NA	NA	NA	NA	NA	0
ARSB	ARSB	411	-0.479218	0.779123	NA	NA	NA	NA	NA	NA	0.242993	-0.306999	NA	NA	NA	NA	NA	NA	-0.0320027
ARSD	ARSD	414	-0.743693	1.66196	NA	NA	NA	NA	NA	NA	0.324234	0	NA	NA	NA	NA	NA	NA	0.162117
ARSE	ARSE	415	-0.182744	0.992216	NA	NA	NA	NA	NA	NA	0.0986431	1.07911	NA	NA	NA	NA	NA	NA	0.588875
ARSF	ARSF	416	-0.220029	0.816643	NA	NA	NA	NA	NA	NA	-0.285898	0.81596	NA	NA	NA	NA	NA	NA	0.265031
ARSG	ARSG	22901	-0.178889	-1.02465	NA	NA	NA	NA	NA	NA	-0.0208477	0.211612	NA	NA	NA	NA	NA	NA	0.0953821
ARSH	ARSH	347527	-0.399457	-1.20452	NA	NA	NA	NA	NA	NA	-1.19195	-0.13436	NA	NA	NA	NA	NA	NA	-0.663156
ARSI	ARSI	340075	-1.11183	-0.346752	NA	NA	NA	NA	NA	NA	0.0555903	-0.447998	NA	NA	NA	NA	NA	NA	-0.196204
ARSJ	ARSJ	79642	0.018824	0.554577	NA	NA	NA	NA	NA	NA	0.047171	0.102557	NA	NA	NA	NA	NA	NA	0.0748638
ARSK	ARSK	153642	1.12874	0.723927	NA	NA	NA	NA	NA	NA	0.0506064	-0.232336	NA	NA	NA	NA	NA	NA	-0.0908646
ARTN	ARTN	9048	1.60615	-0.399833	NA	NA	NA	NA	NA	NA	0.370347	0.110143	NA	NA	NA	NA	NA	NA	0.240245
ASAH1	ASAH1	427	0.118989	-0.195232	NA	NA	NA	NA	NA	NA	-0.0923554	-0.0687297	NA	NA	NA	NA	NA	NA	-0.0805425
ASB1	ASB1	51665	1.55201	-0.724963	NA	NA	NA	NA	NA	NA	-1.21135	1.03919	NA	NA	NA	NA	NA	NA	-0.0860811
ASB10	ASB10	136371	-1.01088	-0.954487	NA	NA	NA	NA	NA	NA	0	0.0558447	NA	NA	NA	NA	NA	NA	0.0279224
ASB11	ASB11	140456	-0.11115	0.47381	NA	NA	NA	NA	NA	NA	0.103025	-0.168432	NA	NA	NA	NA	NA	NA	-0.0327034
ASB13	ASB13	79754	0.327673	-0.157357	NA	NA	NA	NA	NA	NA	0	-0.312814	NA	NA	NA	NA	NA	NA	-0.156407
ASB14	ASB14	142686	-0.497764	0.214801	NA	NA	NA	NA	NA	NA	0	-0.2608	NA	NA	NA	NA	NA	NA	-0.1304
ASB15	ASB15	142685	-0.68237	1.46865	NA	NA	NA	NA	NA	NA	1.53739	-0.857783	NA	NA	NA	NA	NA	NA	0.339806
ASB17	ASB17	127247	1.11916	0.926154	NA	NA	NA	NA	NA	NA	0.0417235	0.00902323	NA	NA	NA	NA	NA	NA	0.0253733
ASB2	ASB2	51676	0.938711	-0.687272	NA	NA	NA	NA	NA	NA	1.18741	-0.685688	NA	NA	NA	NA	NA	NA	0.250861
ASB3	ASB3	51130	1.32816	0.271141	NA	NA	NA	NA	NA	NA	0.195485	0.38524	NA	NA	NA	NA	NA	NA	0.290363
ASB4	ASB4	51666	-0.569139	0.212377	NA	NA	NA	NA	NA	NA	-0.0621291	0.0999271	NA	NA	NA	NA	NA	NA	0.018899
ASB6	ASB6	140459	0.391641	0.867143	NA	NA	NA	NA	NA	NA	-0.342182	0	NA	NA	NA	NA	NA	NA	-0.171091
ASB7	ASB7	140460	-0.223913	0.87422	NA	NA	NA	NA	NA	NA	-0.114841	0.806709	NA	NA	NA	NA	NA	NA	0.345934
ASB8	ASB8	140461	0.320266	-0.129324	NA	NA	NA	NA	NA	NA	0.0522765	0	NA	NA	NA	NA	NA	NA	0.0261383
ASB9P1	ASB9	140462	0.0977976	-0.435972	NA	NA	NA	NA	NA	NA	-0.88039	0.290244	NA	NA	NA	NA	NA	NA	-0.295073
ASCC2	ASCC2	84164	-0.78209	-0.273351	NA	NA	NA	NA	NA	NA	-0.081949	-0.162301	NA	NA	NA	NA	NA	NA	-0.122125
ASCL1	ASCL1	429	-0.759428	-0.684418	NA	NA	NA	NA	NA	NA	-1.0442	-0.144565	NA	NA	NA	NA	NA	NA	-0.594383
ASCL2	ASCL2	430	0.11348	1.10785	NA	NA	NA	NA	NA	NA	0.392457	0	NA	NA	NA	NA	NA	NA	0.196228
ASGR1	ASGR1	432	-1.11087	1.2594	NA	NA	NA	NA	NA	NA	-0.726736	0	NA	NA	NA	NA	NA	NA	-0.363368
ASGR2	ASGR2	433	-0.618157	-0.0767042	NA	NA	NA	NA	NA	NA	0.333002	-0.697741	NA	NA	NA	NA	NA	NA	-0.18237
ASH1L	ASH1L	55870	-1.02036	0.929669	NA	NA	NA	NA	NA	NA	0.435165	-0.632013	NA	NA	NA	NA	NA	NA	-0.0984243
ASH2L	ASH2L	9070	1.28866	-0.973119	NA	NA	NA	NA	NA	NA	-0.101424	0.0814468	NA	NA	NA	NA	NA	NA	-0.00998853
ASIC1	ACCN2	41	0.619881	-0.47682	NA	NA	NA	NA	NA	NA	-0.115166	0.446551	NA	NA	NA	NA	NA	NA	0.165692
ASIC3	ACCN3	9311	-0.874539	-0.927134	NA	NA	NA	NA	NA	NA	-0.316558	0	NA	NA	NA	NA	NA	NA	-0.158279
ASMT	ASMT	438	-0.628355	0.734653	NA	NA	NA	NA	NA	NA	-0.317993	0.920925	NA	NA	NA	NA	NA	NA	0.301466
ASNS	ASNS	440	-0.0158603	0.292219	NA	NA	NA	NA	NA	NA	-0.267495	0.387973	NA	NA	NA	NA	NA	NA	0.0602393
ASNSD1	ASNSD1	54529	-0.385732	0.400273	NA	NA	NA	NA	NA	NA	-0.0243837	0.462298	NA	NA	NA	NA	NA	NA	0.218957
ASPA	ASPA	443	-1.34599	-0.577167	NA	NA	NA	NA	NA	NA	-0.22669	-0.874465	NA	NA	NA	NA	NA	NA	-0.550577
ASPH	ASPH	444	-0.290837	-0.322173	-0.0765192	0.0112125	NA	NA	NA	NA	-0.229024	0.160445	0.417844	0	NA	NA	NA	NA	0.0802225
ASPM	ASPM	259266	-0.446192	0.255689	NA	NA	NA	NA	NA	NA	-0.244664	1.25935	NA	NA	NA	NA	NA	NA	0.507344
ASPRV1	FLJ25084	151516	-0.496441	-0.00912563	NA	NA	NA	NA	NA	NA	0.164844	0	NA	NA	NA	NA	NA	NA	0.0824222
ASS1	ASS	445	-0.967856	-0.553678	NA	NA	NA	NA	NA	NA	-0.121965	-0.56279	NA	NA	NA	NA	NA	NA	-0.342378
ATAD2	ATAD2	29028	0.642554	-1.12461	NA	NA	NA	NA	NA	NA	0.358844	-1.00868	NA	NA	NA	NA	NA	NA	-0.324921
ATF1	ATF1	466	1.09984	0.579867	NA	NA	NA	NA	NA	NA	0.420313	1.03233	NA	NA	NA	NA	NA	NA	0.726321
ATF2	ATF2	1386	0.619575	-0.601674	NA	NA	NA	NA	NA	NA	0	0.898552	NA	NA	NA	NA	NA	NA	0.449276
ATG5	ATG5	9474	0.098097	-0.136074	NA	NA	NA	NA	NA	NA	-0.357785	1.02224	NA	NA	NA	NA	NA	NA	0.332229
ATL1	SPG3A	51062	1.29113	-0.174373	NA	NA	NA	NA	NA	NA	0.22373	-0.634196	NA	NA	NA	NA	NA	NA	-0.205233
ATM	ATM	472	1.86537	1.0263	NA	NA	NA	NA	NA	NA	-0.0926165	1.66732	NA	NA	NA	NA	NA	NA	0.78735
ATN1	ATN1	1822	-0.0355608	-0.376409	NA	NA	NA	NA	NA	NA	0.250228	-0.494478	NA	NA	NA	NA	NA	NA	-0.122125
ATOH1	ATOH1	474	-1.01618	0.969869	NA	NA	NA	NA	NA	NA	-0.0279807	0.389171	NA	NA	NA	NA	NA	NA	0.180595
ATP12A	ATP12A	479	-0.812547	0.139835	NA	NA	NA	NA	NA	NA	0	0.315484	NA	NA	NA	NA	NA	NA	0.157742
ATP13A4	ATP13A4	84239	0.649152	1.22982	NA	NA	NA	NA	NA	NA	0.189832	0	NA	NA	NA	NA	NA	NA	0.094916
ATP1A1	ATP1A1	476	0.990304	0.983585	NA	NA	NA	NA	NA	NA	-0.0582538	-0.284315	NA	NA	NA	NA	NA	NA	-0.171284
ATP1A2	ATP1A2	477	0.270854	0.0771066	NA	NA	NA	NA	NA	NA	-0.321298	0	NA	NA	NA	NA	NA	NA	-0.160649
ATP1A3	ATP1A3	478	-0.112345	-0.112208	NA	NA	NA	NA	NA	NA	0.398035	0.659809	NA	NA	NA	NA	NA	NA	0.528922
ATP1A4	ATP1A4	480	0.411979	-0.525147	NA	NA	NA	NA	NA	NA	-0.55631	-0.505746	NA	NA	NA	NA	NA	NA	-0.531028
ATP2A1	ATP2A1	487	-0.966209	-1.16734	NA	NA	NA	NA	NA	NA	-0.440161	-0.079539	NA	NA	NA	NA	NA	NA	-0.25985
ATP2A2	ATP2A2	488	1.2425	-0.428418	NA	NA	NA	NA	NA	NA	1.09786	-0.614456	NA	NA	NA	NA	NA	NA	0.241699
ATP2A3	ATP2A3	489	0.025633	-0.485915	NA	NA	NA	NA	NA	NA	-0.0704111	0.465124	NA	NA	NA	NA	NA	NA	0.197357
ATP2B1	ATP2B1	490	-0.755058	1.44278	NA	NA	NA	NA	NA	NA	0.21452	0.387261	NA	NA	NA	NA	NA	NA	0.30089
ATP2B2	ATP2B2	491	0.034307	-0.0214822	NA	NA	NA	NA	NA	NA	-0.566949	0.95481	NA	NA	NA	NA	NA	NA	0.19393
ATP2B3	ATP2B3	492	1.66673	1.14968	NA	NA	NA	NA	NA	NA	0.688546	0.188076	NA	NA	NA	NA	NA	NA	0.438311
ATP2B4	ATP2B4	493	-0.870574	1.09254	NA	NA	NA	NA	NA	NA	-0.259042	-0.00739622	NA	NA	NA	NA	NA	NA	-0.133219
ATP2C1	ATP2C1	27032	0.435173	0.03603	NA	NA	NA	NA	NA	NA	-0.34619	-0.241326	NA	NA	NA	NA	NA	NA	-0.293758
ATP2C2	KIAA0703	9914	-0.379706	-0.61195	NA	NA	NA	NA	NA	NA	-0.0180522	-0.242634	NA	NA	NA	NA	NA	NA	-0.130343
ATP4A	ATP4A	495	-0.265752	-0.571629	NA	NA	NA	NA	NA	NA	-0.441164	-0.0612486	NA	NA	NA	NA	NA	NA	-0.251207
ATP4B	ATP4B	496	0.465841	0.493956	NA	NA	NA	NA	NA	NA	-0.758291	-0.714452	NA	NA	NA	NA	NA	NA	-0.736371
ATP5A1	ATP5A1	498	0.857316	0.823198	NA	NA	NA	NA	NA	NA	-0.188957	0.905262	NA	NA	NA	NA	NA	NA	0.358152
ATP5B	ATP5B	506	0.265113	0.781948	NA	NA	NA	NA	NA	NA	-0.491563	0.283688	NA	NA	NA	NA	NA	NA	-0.103938
ATP6AP2	ATP6AP2	10159	-0.732081	-0.0964535	NA	NA	NA	NA	NA	NA	-0.513341	0.00137557	NA	NA	NA	NA	NA	NA	-0.255983
ATP6V1A	ATP6V1A	523	-0.0545041	-0.374948	NA	NA	NA	NA	NA	NA	0.137812	0.175129	NA	NA	NA	NA	NA	NA	0.156471
ATP6V1B1	ATP6V1B1	525	-0.834396	-1.24221	NA	NA	NA	NA	NA	NA	-0.142412	-1.48721	NA	NA	NA	NA	NA	NA	-0.81481
ATP6V1B2	ATP6V1B2	526	-0.767923	-0.964892	NA	NA	NA	NA	NA	NA	-0.127866	0	NA	NA	NA	NA	NA	NA	-0.0639332
ATP6V1C1	ATP6V1C1	528	-0.192821	-1.4114	NA	NA	NA	NA	NA	NA	-0.146015	-0.84825	NA	NA	NA	NA	NA	NA	-0.497132
ATP7A	ATP7A	538	1.28062	1.53052	NA	NA	NA	NA	NA	NA	1.21475	0	NA	NA	NA	NA	NA	NA	0.607376
ATP7B	ATP7B	540	0.843836	0.120477	NA	NA	NA	NA	NA	NA	0	0.24567	NA	NA	NA	NA	NA	NA	0.122835
ATP9A	ATP9A	10079	1.13096	-0.710991	NA	NA	NA	NA	NA	NA	0	0.246809	NA	NA	NA	NA	NA	NA	0.123405
ATR	ATR	545	-0.182554	-0.686915	NA	NA	NA	NA	NA	NA	-1.18142	0.734093	NA	NA	NA	NA	NA	NA	-0.223663
ATRIP	TREX1	11277	-0.804812	0.147873	-1.01896	-0.96133	NA	NA	NA	NA	0	-0.228605	0	-0.996499	NA	NA	NA	NA	-0.114303
ATRN	ATRN	8455	0.379305	-0.534855	NA	NA	NA	NA	NA	NA	0.0676962	-0.589971	NA	NA	NA	NA	NA	NA	-0.261137
ATRNL1	ATRNL1	26033	2.76214	-1.0293	NA	NA	NA	NA	NA	NA	-0.0256377	0.996846	NA	NA	NA	NA	NA	NA	0.485604
ATRX	ATRX	546	0.910252	-0.321076	NA	NA	NA	NA	NA	NA	-0.649301	0.303368	NA	NA	NA	NA	NA	NA	-0.172967
ATXN3	ATXN3	4287	-0.476496	0.870017	NA	NA	NA	NA	NA	NA	0.497629	-0.835149	NA	NA	NA	NA	NA	NA	-0.16876
ATXN3L	ATXN3L	92552	-0.0887283	0.433696	NA	NA	NA	NA	NA	NA	-0.121135	0.0679476	NA	NA	NA	NA	NA	NA	-0.0265936
AUP1	AUP1	550	-0.604057	-0.794252	NA	NA	NA	NA	NA	NA	-0.0554934	-0.296464	NA	NA	NA	NA	NA	NA	-0.175979
AURKA	STK6	6790	-0.819682	0.241744	NA	NA	NA	NA	NA	NA	0	-2.06721	NA	NA	NA	NA	NA	NA	-1.0336
AURKAIP1	AKIP	54998	-0.0716511	-0.622218	NA	NA	NA	NA	NA	NA	-0.79607	0.107869	NA	NA	NA	NA	NA	NA	-0.3441
AURKB	AURKB	9212	-1.14423	0.848321	NA	NA	NA	NA	NA	NA	-1.69906	0.250852	NA	NA	NA	NA	NA	NA	-0.724104
AURKC	AURKC	6795	1.33459	0.0662258	NA	NA	NA	NA	NA	NA	0	0.40857	NA	NA	NA	NA	NA	NA	0.204285
AVP	AVP	551	-0.852686	-0.456407	NA	NA	NA	NA	NA	NA	-0.0542218	-0.240263	NA	NA	NA	NA	NA	NA	-0.147243
AVPR1A	AVPR1A	552	1.28807	0.524153	NA	NA	NA	NA	NA	NA	0.221301	0.274033	NA	NA	NA	NA	NA	NA	0.247667
AVPR1B	AVPR1B	553	-1.13347	-1.21949	NA	NA	NA	NA	NA	NA	-0.265723	-0.209162	NA	NA	NA	NA	NA	NA	-0.237442
AVPR2	AVPR2	554	-0.878177	0.741389	NA	NA	NA	NA	NA	NA	-0.115085	0.491269	NA	NA	NA	NA	NA	NA	0.188092
AXIN1	AXIN1	8312	-0.260181	-0.951929	NA	NA	NA	NA	NA	NA	-0.0586534	-0.24332	NA	NA	NA	NA	NA	NA	-0.150987
AXIN2	AXIN2	8313	0.537723	-0.493579	NA	NA	NA	NA	NA	NA	0.0431583	-0.266807	NA	NA	NA	NA	NA	NA	-0.111825
AXL	AXL	558	1.70723	1.22311	NA	NA	NA	NA	NA	NA	0.393302	0.77586	NA	NA	NA	NA	NA	NA	0.584581
AZIN1	AZIN1	51582	-1.19144	-1.13501	NA	NA	NA	NA	NA	NA	0	-0.165853	NA	NA	NA	NA	NA	NA	-0.0829265
AZU1	AZU1	566	-0.0708857	-0.526149	NA	NA	NA	NA	NA	NA	0.345547	-0.893475	NA	NA	NA	NA	NA	NA	-0.273964
B2M	B2M	567	-0.632157	0.554562	NA	NA	NA	NA	NA	NA	0	-0.0266474	NA	NA	NA	NA	NA	NA	-0.0133237
B4GALNT1	B4GALNT1	2583	0.395982	-1.09122	NA	NA	NA	NA	NA	NA	0	-0.0221473	NA	NA	NA	NA	NA	NA	-0.0110736
B4GALT1	B4GALT1	2683	0.196616	1.29436	NA	NA	NA	NA	NA	NA	0.498462	0.382112	NA	NA	NA	NA	NA	NA	0.440287
BACE1	BACE1	23621	-0.221548	1.07903	NA	NA	NA	NA	NA	NA	-1.17617	-0.0121622	NA	NA	NA	NA	NA	NA	-0.594168
BACE2	BACE2	25825	0.73021	0.657485	NA	NA	NA	NA	NA	NA	0	0.00310238	NA	NA	NA	NA	NA	NA	0.00155119
BACH2	BACH2	60468	0.0760336	-0.167913	NA	NA	NA	NA	NA	NA	-0.0281908	0.209027	NA	NA	NA	NA	NA	NA	0.090418
BAD	BAD	572	-0.67202	1.33218	NA	NA	NA	NA	NA	NA	-1.05746	1.08206	NA	NA	NA	NA	NA	NA	0.0123005
BAG1	BAG1	573	-1.10521	-0.336554	NA	NA	NA	NA	NA	NA	-0.292664	-0.10712	NA	NA	NA	NA	NA	NA	-0.199892
BAG2	BAG2	9532	0.116997	0.927923	NA	NA	NA	NA	NA	NA	0	-0.0276182	NA	NA	NA	NA	NA	NA	-0.0138091
BAG3	BAG3	9531	-0.135784	-0.575957	NA	NA	NA	NA	NA	NA	0.465235	0.0697578	NA	NA	NA	NA	NA	NA	0.267497
BAG4	BAG4	9530	-0.564667	-0.981627	NA	NA	NA	NA	NA	NA	0.375458	-1.31917	NA	NA	NA	NA	NA	NA	-0.471857
BAG5	BAG5	9529	0.791341	-0.534107	NA	NA	NA	NA	NA	NA	0.269689	0.219086	NA	NA	NA	NA	NA	NA	0.244387
BAG6	BAT3	7917	0.0327622	0.652088	NA	NA	NA	NA	NA	NA	-0.196249	-0.0455146	NA	NA	NA	NA	NA	NA	-0.120882
BAGE4	BAGE4	85317	0.0100731	-0.454442	NA	NA	NA	NA	NA	NA	0.129605	-0.256458	NA	NA	NA	NA	NA	NA	-0.0634263
BAI1	BAI1	575	0.263216	-1.3132	NA	NA	NA	NA	NA	NA	-0.224297	-0.712181	NA	NA	NA	NA	NA	NA	-0.468239
BAI2	BAI2	576	0.569533	-0.36696	NA	NA	NA	NA	NA	NA	0.325545	-1.1852	NA	NA	NA	NA	NA	NA	-0.429828
BAI3	BAI3	577	-0.571144	-0.834752	NA	NA	NA	NA	NA	NA	-0.565316	-0.908689	NA	NA	NA	NA	NA	NA	-0.737003
BAIAP2	BAIAP2	10458	-0.309359	-0.083834	NA	NA	NA	NA	NA	NA	0.306933	0.119436	NA	NA	NA	NA	NA	NA	0.213185
BAIAP2L1	LOC55971	55971	-0.725205	0.499541	NA	NA	NA	NA	NA	NA	0.682925	0.0180862	NA	NA	NA	NA	NA	NA	0.350506
BAIAP3	BAIAP3	8938	0.147301	0.275181	NA	NA	NA	NA	NA	NA	0.953804	-0.219323	NA	NA	NA	NA	NA	NA	0.367241
BAK1	BAK1	578	0.0486688	0.541657	NA	NA	NA	NA	NA	NA	0.518745	0.0680811	NA	NA	NA	NA	NA	NA	0.293413
BAP1	BAP1	8314	-0.908807	-0.905255	NA	NA	NA	NA	NA	NA	0.00835547	-0.871926	NA	NA	NA	NA	NA	NA	-0.431785
BARD1	BARD1	580	-0.778745	-0.688259	NA	NA	NA	NA	NA	NA	-0.512778	-0.329254	NA	NA	NA	NA	NA	NA	-0.421016
BAX	BAX	581	-1.16148	0.00854792	NA	NA	NA	NA	NA	NA	0.154394	-1.60404	NA	NA	NA	NA	NA	NA	-0.724825
BAZ1A	BAZ1A	11177	1.96287	1.25942	NA	NA	NA	NA	NA	NA	0.387035	0.738337	NA	NA	NA	NA	NA	NA	0.562686
BAZ1B	BAZ1B	9031	0.257658	0.37758	NA	NA	NA	NA	NA	NA	-0.311198	0.257491	NA	NA	NA	NA	NA	NA	-0.0268533
BAZ2A	BAZ2A	11176	0.626982	-0.252014	NA	NA	NA	NA	NA	NA	0	0.0976722	NA	NA	NA	NA	NA	NA	0.0488361
BAZ2B	BAZ2B	29994	-0.986494	-0.209136	NA	NA	NA	NA	NA	NA	-0.641672	0.243391	NA	NA	NA	NA	NA	NA	-0.199141
BBC3	BBC3	27113	0.674191	0.825807	NA	NA	NA	NA	NA	NA	0	1.29785	NA	NA	NA	NA	NA	NA	0.648923
BBS2	BBS2	583	0.225507	0.614985	NA	NA	NA	NA	NA	NA	0.36335	0.0107063	NA	NA	NA	NA	NA	NA	0.187028
BCAM	BCAM	4059	-0.625074	-1.17465	NA	NA	NA	NA	NA	NA	0.026107	-0.296627	NA	NA	NA	NA	NA	NA	-0.13526
BCAP29	BCAP29	55973	0.628773	0.862641	NA	NA	NA	NA	NA	NA	0.00322058	0.29245	NA	NA	NA	NA	NA	NA	0.147835
BCAP31	BCAP31	10134	0.442774	-0.940143	NA	NA	NA	NA	NA	NA	0.0475669	-0.0482084	NA	NA	NA	NA	NA	NA	-0.000320773
BCAR1	BCAR1	9564	-0.370521	-0.832448	NA	NA	NA	NA	NA	NA	0	-0.995961	NA	NA	NA	NA	NA	NA	-0.497981
BCAR3	BCAR3	8412	0.0391921	1.47784	NA	NA	NA	NA	NA	NA	0.794005	0.0550457	NA	NA	NA	NA	NA	NA	0.424525
BCAT1	BCAT1	586	-0.444082	-0.258072	NA	NA	NA	NA	NA	NA	-0.666729	-1.04098	NA	NA	NA	NA	NA	NA	-0.853856
BCAT2	BCAT2	587	-0.788758	0.494201	NA	NA	NA	NA	NA	NA	0.941339	-0.359963	NA	NA	NA	NA	NA	NA	0.290688
BCCIP	BCCIP	56647	1.22453	0.191965	NA	NA	NA	NA	NA	NA	0	0.0165525	NA	NA	NA	NA	NA	NA	0.00827627
BCHE	BCHE	590	0.493475	1.04859	NA	NA	NA	NA	NA	NA	-0.00693169	0	NA	NA	NA	NA	NA	NA	-0.00346584
BCKDHA	BCKDHA	593	0.780453	-0.524397	NA	NA	NA	NA	NA	NA	-0.0212909	-0.0743724	NA	NA	NA	NA	NA	NA	-0.0478317
BCKDK	BCKDK	10295	-1.01968	-0.441852	NA	NA	NA	NA	NA	NA	-0.473159	-0.639378	NA	NA	NA	NA	NA	NA	-0.556268
BCL10	BCL10	8915	1.18486	0.248144	NA	NA	NA	NA	NA	NA	0.504225	0.811657	NA	NA	NA	NA	NA	NA	0.657941
BCL11B	BCL11B	64919	0.801376	1.61797	NA	NA	NA	NA	NA	NA	0	1.25517	NA	NA	NA	NA	NA	NA	0.627585
BCL2	BCL2	596	0.694225	0.419987	NA	NA	NA	NA	NA	NA	0.277791	0	NA	NA	NA	NA	NA	NA	0.138896
BCL2A1	BCL2A1	597	1.11631	0.173535	NA	NA	NA	NA	NA	NA	-0.209188	1.30897	NA	NA	NA	NA	NA	NA	0.549892
BCL2L1	BCL2L1	598	-0.717413	-0.862393	NA	NA	NA	NA	NA	NA	-0.267237	-0.0133174	NA	NA	NA	NA	NA	NA	-0.140277
BCL2L10	BCL2L10	10017	1.47303	0.44057	NA	NA	NA	NA	NA	NA	0.986285	0.636087	NA	NA	NA	NA	NA	NA	0.811186
BCL2L11	BCL2L11	10018	-1.0564	0.249163	-0.564104	-0.980457	NA	NA	NA	NA	-1.5448	-1.08673	-1.88869	0	NA	NA	NA	NA	-1.31577
BCL2L12	BCL2L12	83596	-0.826638	0.249604	NA	NA	NA	NA	NA	NA	-0.829362	0.535587	NA	NA	NA	NA	NA	NA	-0.146888
BCL2L13	BCL2L13	23786	0.0306598	1.6662	NA	NA	NA	NA	NA	NA	0	2.13772	NA	NA	NA	NA	NA	NA	1.06886
BCL2L14	BCL2L14	79370	0.513432	-1.26012	NA	NA	NA	NA	NA	NA	-0.0755264	0	NA	NA	NA	NA	NA	NA	-0.0377632
BCL2L2	BCL2L2	599	-1.10959	-0.239873	NA	NA	NA	NA	NA	NA	-0.123448	0.405842	NA	NA	NA	NA	NA	NA	0.141197
BCL3	BCL3	602	0.133402	1.11698	NA	NA	NA	NA	NA	NA	-0.0779417	0.464172	NA	NA	NA	NA	NA	NA	0.193115
BCL6	BCL6	604	1.13703	0.502996	NA	NA	NA	NA	NA	NA	0.469917	-0.0335123	NA	NA	NA	NA	NA	NA	0.218202
BCL7A	BCL7A	605	1.74036	-0.406807	NA	NA	NA	NA	NA	NA	0	2.08861	NA	NA	NA	NA	NA	NA	1.04431
BCL9	BCL9	607	1.4047	0.959298	NA	NA	NA	NA	NA	NA	0.850112	0.937424	NA	NA	NA	NA	NA	NA	0.893768
BCR	BCR	613	0.223225	-0.229587	NA	NA	NA	NA	NA	NA	0.326994	-0.200894	NA	NA	NA	NA	NA	NA	0.0630502
BCS1L	BCS1L	617	0.397733	0.409381	NA	NA	NA	NA	NA	NA	0.265096	0	NA	NA	NA	NA	NA	NA	0.132548
BDH1	BDH1	622	0.69047	-1.00755	NA	NA	NA	NA	NA	NA	0.265941	-0.18379	NA	NA	NA	NA	NA	NA	0.0410758
BDH2	BDH2	56898	-0.0440756	0.43765	NA	NA	NA	NA	NA	NA	0.285509	0	NA	NA	NA	NA	NA	NA	0.142755
BDKRB1	BDKRB1	623	-0.314998	-0.544901	NA	NA	NA	NA	NA	NA	-0.374838	0.179513	NA	NA	NA	NA	NA	NA	-0.0976625
BDKRB2	BDKRB2	624	-0.558312	-0.965909	NA	NA	NA	NA	NA	NA	-0.465163	-0.513622	NA	NA	NA	NA	NA	NA	-0.489393
BDNF	BDNF	627	0.936537	-0.449849	NA	NA	NA	NA	NA	NA	0.131922	0	NA	NA	NA	NA	NA	NA	0.0659608
BECN1	BECN1	8678	0.374469	-1.32867	NA	NA	NA	NA	NA	NA	-0.340592	-1.21762	NA	NA	NA	NA	NA	NA	-0.779106
BEGAIN	KIAA1446	57596	-0.806356	-0.752301	NA	NA	NA	NA	NA	NA	-0.265805	-0.422584	NA	NA	NA	NA	NA	NA	-0.344195
BEST1	VMD2	7439	0.342519	1.16278	NA	NA	NA	NA	NA	NA	0.488366	1.0444	NA	NA	NA	NA	NA	NA	0.766384
BET1	BET1	10282	-1.07714	-0.512361	NA	NA	NA	NA	NA	NA	-1.18244	-0.114166	NA	NA	NA	NA	NA	NA	-0.648303
BFAR	BFAR	51283	0.127411	-0.950648	NA	NA	NA	NA	NA	NA	0.104498	-1.21156	NA	NA	NA	NA	NA	NA	-0.553532
BHLHE22	BHLHB5	27319	1.43337	1.1851	NA	NA	NA	NA	NA	NA	0.801228	-0.00919442	NA	NA	NA	NA	NA	NA	0.396017
BID	BID	637	0.401964	-0.350061	NA	NA	NA	NA	NA	NA	-0.176546	-0.491996	NA	NA	NA	NA	NA	NA	-0.334271
BIK	BIK	638	0.851058	0.0499079	NA	NA	NA	NA	NA	NA	0.265096	-0.0328235	NA	NA	NA	NA	NA	NA	0.116136
BIRC2	BIRC2	329	0.142611	1.37179	NA	NA	NA	NA	NA	NA	-0.454289	-0.159206	NA	NA	NA	NA	NA	NA	-0.306748
BIRC3	BIRC3	330	1.37865	-0.984656	NA	NA	NA	NA	NA	NA	-1.58156	0.281769	NA	NA	NA	NA	NA	NA	-0.649893
BIRC5	BIRC5	332	-0.178989	-1.11165	NA	NA	NA	NA	NA	NA	0.0195001	-1.32708	NA	NA	NA	NA	NA	NA	-0.653788
BIRC6	BIRC6	57448	-0.989282	0.336937	NA	NA	NA	NA	NA	NA	-0.389783	-0.900867	NA	NA	NA	NA	NA	NA	-0.645325
BIRC7	BIRC7	79444	-1.03562	-0.772537	NA	NA	NA	NA	NA	NA	0	-0.290961	NA	NA	NA	NA	NA	NA	-0.14548
BIRC8	BIRC8	112401	-0.185818	-0.354342	NA	NA	NA	NA	NA	NA	0.65104	0.476323	NA	NA	NA	NA	NA	NA	0.563681
BIVM-ERCC5	ERCC5	2073	-0.678666	0.80564	NA	NA	NA	NA	NA	NA	0.0322742	0	NA	NA	NA	NA	NA	NA	0.0161371
BLK	BLK	640	-0.908282	-0.97448	NA	NA	NA	NA	NA	NA	-0.558976	-0.182066	NA	NA	NA	NA	NA	NA	-0.370521
BLM	BLM	641	0.969134	0.348652	NA	NA	NA	NA	NA	NA	-0.233315	-0.184216	NA	NA	NA	NA	NA	NA	-0.208765
BLMH	BLMH	642	-0.625241	1.23337	NA	NA	NA	NA	NA	NA	-0.195987	0.270807	NA	NA	NA	NA	NA	NA	0.0374102
BLNK	BLNK	29760	-0.389228	1.83793	NA	NA	NA	NA	NA	NA	-0.424398	0.916759	NA	NA	NA	NA	NA	NA	0.24618
BMF	BMF	90427	-1.03875	1.29969	NA	NA	NA	NA	NA	NA	0.529159	-0.557746	NA	NA	NA	NA	NA	NA	-0.0142932
BMI1	BMI1	648	0.0348626	-0.126502	NA	NA	NA	NA	NA	NA	0.0306807	0	NA	NA	NA	NA	NA	NA	0.0153404
BMP1	BMP1	649	-0.499509	-0.611473	NA	NA	NA	NA	NA	NA	0.345431	-0.471162	NA	NA	NA	NA	NA	NA	-0.0628655
BMP10	BMP10	27302	-0.615128	-0.525166	NA	NA	NA	NA	NA	NA	0.0498674	0.287548	NA	NA	NA	NA	NA	NA	0.168708
BMP15	BMP15	9210	0.307108	1.1684	NA	NA	NA	NA	NA	NA	0	0.788114	NA	NA	NA	NA	NA	NA	0.394057
BMP2	BMP2	650	0.00320633	-0.285983	NA	NA	NA	NA	NA	NA	0.600896	0	NA	NA	NA	NA	NA	NA	0.300448
BMP2K	BMP2K	55589	1.15937	-0.417484	NA	NA	NA	NA	NA	NA	0.178676	-0.165811	NA	NA	NA	NA	NA	NA	0.00643229
BMP3	BMP3	651	1.08895	1.37305	NA	NA	NA	NA	NA	NA	0.849241	0.827834	NA	NA	NA	NA	NA	NA	0.838538
BMP4	BMP4	652	-0.129164	0.646432	NA	NA	NA	NA	NA	NA	0	-0.417466	NA	NA	NA	NA	NA	NA	-0.208733
BMP5	BMP5	653	-0.869975	0.778091	NA	NA	NA	NA	NA	NA	-0.295906	0.0507311	NA	NA	NA	NA	NA	NA	-0.122587
BMP6	BMP6	654	-0.14232	-0.0457493	NA	NA	NA	NA	NA	NA	0	0.240702	NA	NA	NA	NA	NA	NA	0.120351
BMP7	BMP7	655	-1.12279	-0.511669	NA	NA	NA	NA	NA	NA	0.339045	-0.274759	NA	NA	NA	NA	NA	NA	0.0321429
BMP8B	BMP8B	656	-1.15823	-1.1389	NA	NA	NA	NA	NA	NA	0.0860807	0.0273901	NA	NA	NA	NA	NA	NA	0.0567354
BMPR1A	BMPR1A	657	-0.198113	-0.724723	NA	NA	NA	NA	NA	NA	-0.432629	-0.885641	NA	NA	NA	NA	NA	NA	-0.659135
BMPR1A	LOC283155	283155	-0.744909	-0.607474	NA	NA	NA	NA	NA	NA	0.0814622	-0.241129	NA	NA	NA	NA	NA	NA	-0.0798332
BMPR1B	BMPR1B	658	-1.32015	0.0248514	NA	NA	NA	NA	NA	NA	-0.12908	0	NA	NA	NA	NA	NA	NA	-0.0645398
BMPR2	BMPR2	659	2.26273	0.69088	NA	NA	NA	NA	NA	NA	2.95634	0.358059	NA	NA	NA	NA	NA	NA	1.6572
BMX	BMX	660	-0.019455	1.30467	NA	NA	NA	NA	NA	NA	0.686562	0.396049	NA	NA	NA	NA	NA	NA	0.541305
BNIP1	BNIP1	662	-0.146386	-0.671344	NA	NA	NA	NA	NA	NA	-0.657269	-0.213897	NA	NA	NA	NA	NA	NA	-0.435583
BNIP3	BNIP3	664	-0.946954	1.66109	NA	NA	NA	NA	NA	NA	0.634758	-0.0442776	NA	NA	NA	NA	NA	NA	0.29524
BNIP3L	BNIP3L	665	1.16975	1.27635	NA	NA	NA	NA	NA	NA	1.46596	0.405333	NA	NA	NA	NA	NA	NA	0.935644
BOC	BOC	91653	0.740036	0.0844714	NA	NA	NA	NA	NA	NA	-0.055761	-0.0569746	NA	NA	NA	NA	NA	NA	-0.0563678
BOK	BOK	666	0.633244	-0.931277	NA	NA	NA	NA	NA	NA	0.484903	-0.0680993	NA	NA	NA	NA	NA	NA	0.208402
BORA	FLJ22624	79866	0.140868	0.433059	NA	NA	NA	NA	NA	NA	-0.279539	0.235003	NA	NA	NA	NA	NA	NA	-0.022268
BPGM	BPGM	669	1.15822	-0.48687	NA	NA	NA	NA	NA	NA	0	-0.0373795	NA	NA	NA	NA	NA	NA	-0.0186897
BPHL	BPHL	670	1.97128	1.79629	NA	NA	NA	NA	NA	NA	1.0989	0.58788	NA	NA	NA	NA	NA	NA	0.843389
BPI	BPI	671	1.46521	-0.323044	NA	NA	NA	NA	NA	NA	-0.0266377	0.484987	NA	NA	NA	NA	NA	NA	0.229175
BPIFB1	C20orf114	92747	1.05153	1.73461	NA	NA	NA	NA	NA	NA	0.484962	0.937972	NA	NA	NA	NA	NA	NA	0.711467
BPIFB2	BPIL1	80341	0.845392	-0.383953	NA	NA	NA	NA	NA	NA	-0.798946	-0.0887302	NA	NA	NA	NA	NA	NA	-0.443838
BPIFB3	C20orf185	359710	0.157429	-0.451379	NA	NA	NA	NA	NA	NA	0.131873	0.472767	NA	NA	NA	NA	NA	NA	0.30232
BPIFB4	C20orf186	149954	-0.0308739	0.867646	NA	NA	NA	NA	NA	NA	-0.199749	0.279488	NA	NA	NA	NA	NA	NA	0.0398695
BPIFB6	BPIL3	128859	-1.24926	-0.302881	NA	NA	NA	NA	NA	NA	0.0468059	-0.316293	NA	NA	NA	NA	NA	NA	-0.134743
BPIFC	BPIL2	254240	-1.10781	0.0718897	NA	NA	NA	NA	NA	NA	0	-1.01466	NA	NA	NA	NA	NA	NA	-0.507329
BPTF	FALZ	2186	-0.694929	-0.121286	NA	NA	NA	NA	NA	NA	0	-1.02889	NA	NA	NA	NA	NA	NA	-0.514446
BRAF	BRAF	673	0.33976	0.803202	NA	NA	NA	NA	NA	NA	-0.210652	0.45081	NA	NA	NA	NA	NA	NA	0.120079
BRAP	BRAP	8315	0.95867	0.375775	NA	NA	NA	NA	NA	NA	0.3816	-0.38629	NA	NA	NA	NA	NA	NA	-0.00234516
BRCA1	BRCA1	672	-1.36276	-0.186477	NA	NA	NA	NA	NA	NA	-0.688595	-0.672494	NA	NA	NA	NA	NA	NA	-0.680545
BRCA2	BRCA2	675	-0.251711	-0.394378	NA	NA	NA	NA	NA	NA	-0.387653	-0.650277	NA	NA	NA	NA	NA	NA	-0.518965
BRCC3	BRCC3	79184	0.334052	0.09016	NA	NA	NA	NA	NA	NA	0.186199	0.707737	NA	NA	NA	NA	NA	NA	0.446968
BRD1	BRD1	23774	-0.472579	0.186841	NA	NA	NA	NA	NA	NA	-0.261183	0.0694672	NA	NA	NA	NA	NA	NA	-0.0958578
BRD8	BRD8	10902	-1.08812	-1.18734	NA	NA	NA	NA	NA	NA	-0.442242	-0.794266	NA	NA	NA	NA	NA	NA	-0.618254
BRE	BRE	9577	-0.454344	0.630158	NA	NA	NA	NA	NA	NA	0.176037	0.0664416	NA	NA	NA	NA	NA	NA	0.121239
BRF2	BRF2	55290	0.0806739	1.02782	NA	NA	NA	NA	NA	NA	0.0417082	0.550926	NA	NA	NA	NA	NA	NA	0.296317
BRIP1	BRIP1	83990	1.50384	-0.518502	NA	NA	NA	NA	NA	NA	0.816607	0.0565317	NA	NA	NA	NA	NA	NA	0.43657
BRMS1	BRMS1	25855	1.41008	-1.23052	NA	NA	NA	NA	NA	NA	0	-0.0269201	NA	NA	NA	NA	NA	NA	-0.0134601
BRMS1L	BRMS1L	84312	-0.730677	0.0543921	NA	NA	NA	NA	NA	NA	-0.32524	-0.125608	NA	NA	NA	NA	NA	NA	-0.225424
BRPF1	BRPF1	7862	0.138094	0.392835	NA	NA	NA	NA	NA	NA	-0.20628	0	NA	NA	NA	NA	NA	NA	-0.10314
BRPF3	BRPF3	27154	0.465484	-0.846691	NA	NA	NA	NA	NA	NA	-0.325048	0.853835	NA	NA	NA	NA	NA	NA	0.264394
BRS3	BRS3	680	-1.03525	0.855528	NA	NA	NA	NA	NA	NA	1.78734	-1.04953	NA	NA	NA	NA	NA	NA	0.368903
BRSK1	BRSK1	84446	-0.73465	-0.709592	NA	NA	NA	NA	NA	NA	-1.23677	0.0341005	NA	NA	NA	NA	NA	NA	-0.601334
BRSK2	STK29	9024	-0.942248	-0.184826	NA	NA	NA	NA	NA	NA	-0.105222	0.216484	NA	NA	NA	NA	NA	NA	0.055631
BSCL2	BSCL2	26580	2.02269	0.288107	NA	NA	NA	NA	NA	NA	0.931018	0.889127	NA	NA	NA	NA	NA	NA	0.910073
BSG	BSG	682	0.291728	0.826214	NA	NA	NA	NA	NA	NA	0.224917	0.470256	NA	NA	NA	NA	NA	NA	0.347587
BSND	BSND	7809	-0.57758	-0.770942	NA	NA	NA	NA	NA	NA	-0.538186	-0.00300005	NA	NA	NA	NA	NA	NA	-0.270593
BSPRY	BSPRY	54836	-0.81735	0.79178	NA	NA	NA	NA	NA	NA	-0.0190924	-0.0640051	NA	NA	NA	NA	NA	NA	-0.0415487
BST2	BST2	684	-1.0613	1.29558	NA	NA	NA	NA	NA	NA	0.801079	-1.04723	NA	NA	NA	NA	NA	NA	-0.123075
BTBD6	BTBD6	90135	-0.861544	1.09719	NA	NA	NA	NA	NA	NA	0	-0.6454	NA	NA	NA	NA	NA	NA	-0.3227
BTC	BTC	685	-1.25277	0.674187	NA	NA	NA	NA	NA	NA	0.793193	-0.233398	NA	NA	NA	NA	NA	NA	0.279897
BTD	BTD	686	-0.264699	-0.757632	NA	NA	NA	NA	NA	NA	-0.0590745	-0.0352963	NA	NA	NA	NA	NA	NA	-0.0471854
BTK	BTK	695	-0.371841	0.996701	NA	NA	NA	NA	NA	NA	0.0660979	0.829457	NA	NA	NA	NA	NA	NA	0.447777
BTN1A1	BTN1A1	696	1.76927	1.18384	NA	NA	NA	NA	NA	NA	0.929585	0.0489393	NA	NA	NA	NA	NA	NA	0.489262
BTN2A1	BTN2A1	11120	0.799779	0.364728	NA	NA	NA	NA	NA	NA	0.202878	0.401609	NA	NA	NA	NA	NA	NA	0.302243
BTN2A2	BTN2A2	10385	-0.507128	0.19412	NA	NA	NA	NA	NA	NA	0.962062	-0.169234	NA	NA	NA	NA	NA	NA	0.396414
BTN2A3	BTN2A3	54718	-0.174482	-0.486196	NA	NA	NA	NA	NA	NA	-0.0467049	0.118332	NA	NA	NA	NA	NA	NA	0.0358137
BTN3A1	BTN3A1	11119	-1.1393	-0.82513	NA	NA	NA	NA	NA	NA	-0.0646834	-0.611779	NA	NA	NA	NA	NA	NA	-0.338231
BTN3A2	BTN3A2	11118	-1.23296	1.01375	NA	NA	NA	NA	NA	NA	0	-0.329808	NA	NA	NA	NA	NA	NA	-0.164904
BTN3A3	BTN3A3	10384	1.16784	0.391778	NA	NA	NA	NA	NA	NA	0.161577	0.291423	NA	NA	NA	NA	NA	NA	0.2265
BTNL2	BTNL2	56244	-0.714089	-0.0833354	NA	NA	NA	NA	NA	NA	-0.33373	0.34546	NA	NA	NA	NA	NA	NA	0.0058649
BTNL3	BTNL3	10917	-0.0456508	-0.360229	NA	NA	NA	NA	NA	NA	0	0.491088	NA	NA	NA	NA	NA	NA	0.245544
BTNL8	BTNL8	79908	0.0383214	0.859463	NA	NA	NA	NA	NA	NA	0.878876	0.412549	NA	NA	NA	NA	NA	NA	0.645712
BTNL9	BTNL9	153579	1.16413	0.433531	NA	NA	NA	NA	NA	NA	0.370872	-0.0137165	NA	NA	NA	NA	NA	NA	0.178578
BTRC	BTRC	8945	-0.314457	-0.685127	NA	NA	NA	NA	NA	NA	-0.639725	0.384101	NA	NA	NA	NA	NA	NA	-0.127812
BUB1	BUB1	699	0.949696	-1.24291	NA	NA	NA	NA	NA	NA	0.080959	-0.0572881	NA	NA	NA	NA	NA	NA	0.0118354
BUB1B	BUB1B	701	0.183297	0.974562	NA	NA	NA	NA	NA	NA	0	0.133413	NA	NA	NA	NA	NA	NA	0.0667066
BUB3	BUB3	9184	0.181612	-0.160173	NA	NA	NA	NA	NA	NA	-0.37322	-1.14322	NA	NA	NA	NA	NA	NA	-0.75822
BZRAP1	BZRAP1	9256	-1.10748	-0.558506	NA	NA	NA	NA	NA	NA	-0.0217689	-0.23656	NA	NA	NA	NA	NA	NA	-0.129164
C10orf112	C10orf112	340895	0.953778	0.885487	NA	NA	NA	NA	NA	NA	0.933433	0.0989516	NA	NA	NA	NA	NA	NA	0.516192
C10orf2	PEO1	56652	0.975468	-0.241596	NA	NA	NA	NA	NA	NA	1.51363	-1.09642	NA	NA	NA	NA	NA	NA	0.208603
C10orf32-AS3MT	AS3MT	57412	0.780233	-0.532438	NA	NA	NA	NA	NA	NA	0.838685	-0.352354	NA	NA	NA	NA	NA	NA	0.243166
C11orf24	C11orf24	53838	1.81121	1.10561	NA	NA	NA	NA	NA	NA	0.94657	1.13509	NA	NA	NA	NA	NA	NA	1.04083
C12orf47	C12orf47	51275	0.711533	0.298704	NA	NA	NA	NA	NA	NA	-0.222948	-0.819464	NA	NA	NA	NA	NA	NA	-0.521206
C14orf169	C14orf169	79697	1.13556	-0.0875591	NA	NA	NA	NA	NA	NA	0.908654	0.377978	NA	NA	NA	NA	NA	NA	0.643316
C15orf17	C15orf17	57184	-0.21843	-0.709325	NA	NA	NA	NA	NA	NA	-0.0118972	-0.0113357	NA	NA	NA	NA	NA	NA	-0.0116165
C15orf27	C15orf27	123591	1.03665	-0.318646	NA	NA	NA	NA	NA	NA	0.638865	0	NA	NA	NA	NA	NA	NA	0.319433
C17orf75	NJMU-R1	64149	-0.384798	-1.06448	NA	NA	NA	NA	NA	NA	-0.0342272	-0.0446374	NA	NA	NA	NA	NA	NA	-0.0394323
C18orf1	C18orf1	753	1.1405	0.863072	NA	NA	NA	NA	NA	NA	0.348008	0	NA	NA	NA	NA	NA	NA	0.174004
C19orf51	LOC352909	352909	0.820996	-1.124	NA	NA	NA	NA	NA	NA	-0.132927	0	NA	NA	NA	NA	NA	NA	-0.0664634
C19orf59	MCEMP1	199675	0.230834	-1.092	NA	NA	NA	NA	NA	NA	-0.0189082	-0.0287236	NA	NA	NA	NA	NA	NA	-0.0238159
C1D	C1D	10438	0.138709	0.442438	NA	NA	NA	NA	NA	NA	0.362854	0.613916	NA	NA	NA	NA	NA	NA	0.488385
C1orf112	C1orf112	55732	0.157362	0.395251	NA	NA	NA	NA	NA	NA	0.315907	0.0570078	NA	NA	NA	NA	NA	NA	0.186457
C1orf124	C1orf124	83932	1.22332	-0.437161	NA	NA	NA	NA	NA	NA	-0.468324	0.462906	NA	NA	NA	NA	NA	NA	-0.00270862
C1QTNF1	C1QTNF1	114897	-1.12986	-0.605919	NA	NA	NA	NA	NA	NA	-0.221119	-0.32013	NA	NA	NA	NA	NA	NA	-0.270625
C1QTNF3-AMACR	AMACR	23600	0.591421	-0.506272	NA	NA	NA	NA	NA	NA	0.511836	0	NA	NA	NA	NA	NA	NA	0.255918
C1QTNF5	MFRP	83552	0.0459201	-0.773212	NA	NA	NA	NA	NA	NA	-0.0613174	0.490207	NA	NA	NA	NA	NA	NA	0.214445
C1R	C1R	715	-0.4299	-1.04138	NA	NA	NA	NA	NA	NA	-0.014886	0.090886	NA	NA	NA	NA	NA	NA	0.038
C1RL	C1RL	51279	-0.477092	-0.187489	NA	NA	NA	NA	NA	NA	0.181178	0.625058	NA	NA	NA	NA	NA	NA	0.403118
C1S	C1S	716	-0.229654	1.41486	NA	NA	NA	NA	NA	NA	-0.689476	0.431917	NA	NA	NA	NA	NA	NA	-0.12878
C2	C2	717	0.496625	-0.774989	NA	NA	NA	NA	NA	NA	-0.157758	-0.773406	NA	NA	NA	NA	NA	NA	-0.465582
C20orf160	C20orf160	140706	-1.12813	-0.637065	NA	NA	NA	NA	NA	NA	-1.12422	-0.364597	NA	NA	NA	NA	NA	NA	-0.744407
C20orf7	C20orf7	79133	0.0674	-0.70357	NA	NA	NA	NA	NA	NA	0.148383	-0.102551	NA	NA	NA	NA	NA	NA	0.0229163
C2orf28	C2orf28	51374	-0.248499	-0.810329	NA	NA	NA	NA	NA	NA	0.221961	0.296845	NA	NA	NA	NA	NA	NA	0.259403
C2orf42	FLJ20558	54980	0.368733	-1.16731	NA	NA	NA	NA	NA	NA	0.10115	-0.333905	NA	NA	NA	NA	NA	NA	-0.116377
C2orf43	FLJ21820	60526	1.37697	1.86046	NA	NA	NA	NA	NA	NA	0.257182	0.651136	NA	NA	NA	NA	NA	NA	0.454159
C3	C3	718	-0.578157	0.532202	NA	NA	NA	NA	NA	NA	-0.308881	0.423016	NA	NA	NA	NA	NA	NA	0.0570676
C3AR1	C3AR1	719	0.211006	0.8601	NA	NA	NA	NA	NA	NA	0.263199	0.22686	NA	NA	NA	NA	NA	NA	0.24503
C3orf38	C3orf38	285237	1.6554	-1.19431	NA	NA	NA	NA	NA	NA	-0.116737	1.51517	NA	NA	NA	NA	NA	NA	0.699217
C5	C5	727	0.308453	0.606151	NA	NA	NA	NA	NA	NA	-0.0700906	0.789535	NA	NA	NA	NA	NA	NA	0.359722
C5AR1	C5R1	728	1.00337	1.0683	NA	NA	NA	NA	NA	NA	-0.023372	0	NA	NA	NA	NA	NA	NA	-0.011686
C5orf39	LOC389289	389289	-0.719623	-0.114836	NA	NA	NA	NA	NA	NA	-0.0133689	0.286234	NA	NA	NA	NA	NA	NA	0.136433
C6	C6	729	0.223764	0.244114	NA	NA	NA	NA	NA	NA	0.407149	0.200768	NA	NA	NA	NA	NA	NA	0.303958
C6orf25	C6orf25	80739	-0.583235	-0.942726	NA	NA	NA	NA	NA	NA	0.0723007	-0.441229	NA	NA	NA	NA	NA	NA	-0.184464
C6orf97	C6orf97	80129	0.0935598	1.66887	NA	NA	NA	NA	NA	NA	-0.174023	-0.116896	NA	NA	NA	NA	NA	NA	-0.14546
C7	C7	730	-1.0726	0.0218382	NA	NA	NA	NA	NA	NA	-0.526889	0.190666	NA	NA	NA	NA	NA	NA	-0.168112
C8A	C8A	731	1.26487	1.17879	NA	NA	NA	NA	NA	NA	0.24956	0.745399	NA	NA	NA	NA	NA	NA	0.497479
C8B	C8B	732	0.893097	-0.884915	NA	NA	NA	NA	NA	NA	0.222984	-0.0246289	NA	NA	NA	NA	NA	NA	0.0991774
C8G	C8G	733	-0.611559	-0.607043	NA	NA	NA	NA	NA	NA	0.00571573	0.379098	NA	NA	NA	NA	NA	NA	0.192407
C8orf44-SGK3	SGKL	23678	0.922228	0.329365	NA	NA	NA	NA	NA	NA	0.0310187	-0.554787	NA	NA	NA	NA	NA	NA	-0.261884
C9	C9	735	-0.789296	0.492589	NA	NA	NA	NA	NA	NA	-0.29495	0.23669	NA	NA	NA	NA	NA	NA	-0.0291299
C9orf114	C9orf114	51490	-0.711835	0.181012	NA	NA	NA	NA	NA	NA	-0.476913	-0.526451	NA	NA	NA	NA	NA	NA	-0.501682
CA1	CA1	759	-0.660695	1.30567	NA	NA	NA	NA	NA	NA	0.212835	-0.749646	NA	NA	NA	NA	NA	NA	-0.268406
CA10	CA10	56934	0.203652	0.36207	NA	NA	NA	NA	NA	NA	0.409119	-0.395514	NA	NA	NA	NA	NA	NA	0.00680234
CA11	CA11	770	-0.297129	-0.941376	NA	NA	NA	NA	NA	NA	0.280218	-0.863819	NA	NA	NA	NA	NA	NA	-0.2918
CA12	CA12	771	0.796956	1.05269	NA	NA	NA	NA	NA	NA	0	0.992748	NA	NA	NA	NA	NA	NA	0.496374
CA13	CA13	377677	-0.466369	0.284527	NA	NA	NA	NA	NA	NA	0.135476	0.565914	NA	NA	NA	NA	NA	NA	0.350695
CA14	CA14	23632	1.65621	-0.47799	NA	NA	NA	NA	NA	NA	0.769379	-0.152483	NA	NA	NA	NA	NA	NA	0.308448
CA2	CA2	760	1.17421	-0.132268	NA	NA	NA	NA	NA	NA	0.846869	-0.276882	NA	NA	NA	NA	NA	NA	0.284993
CA3	CA3	761	-0.999533	1.40868	NA	NA	NA	NA	NA	NA	0.00412858	0.206604	NA	NA	NA	NA	NA	NA	0.105366
CA4	CA4	762	-0.777019	-0.985223	NA	NA	NA	NA	NA	NA	-0.49211	-0.948342	NA	NA	NA	NA	NA	NA	-0.720226
CA5A	CA5A	763	1.27003	1.49151	NA	NA	NA	NA	NA	NA	0	1.26769	NA	NA	NA	NA	NA	NA	0.633847
CA5B	CA5B	11238	0.220036	0.985637	NA	NA	NA	NA	NA	NA	0.110088	-0.204621	NA	NA	NA	NA	NA	NA	-0.0472663
CA5BP1	CA5BL	340591	-0.649762	0.141172	0.726435	0.470813	NA	NA	NA	NA	0	0	-0.258554	0.613004	NA	NA	NA	NA	0
CA6	CA6	765	1.54945	0.476732	NA	NA	NA	NA	NA	NA	0	1.07479	NA	NA	NA	NA	NA	NA	0.537397
CA7	CA7	766	-0.682394	1.53973	NA	NA	NA	NA	NA	NA	0	-0.627792	NA	NA	NA	NA	NA	NA	-0.313896
CA8	CA8	767	1.32123	1.59717	NA	NA	NA	NA	NA	NA	0.387845	0.840912	NA	NA	NA	NA	NA	NA	0.614378
CA9	CA9	768	-0.102253	-0.587916	NA	NA	NA	NA	NA	NA	-0.548523	0.663609	NA	NA	NA	NA	NA	NA	0.0575433
CABIN1	CABIN1	23523	-0.611529	-0.0815862	NA	NA	NA	NA	NA	NA	-0.104498	-0.150273	NA	NA	NA	NA	NA	NA	-0.127386
CACHD1	CACHD1	57685	0.524535	-0.0567351	NA	NA	NA	NA	NA	NA	0.250858	-0.059561	NA	NA	NA	NA	NA	NA	0.0956483
CACNA1A	CACNA1A	773	-1.28629	0.682221	NA	NA	NA	NA	NA	NA	-0.135485	-0.761581	NA	NA	NA	NA	NA	NA	-0.448533
CACNA1B	CACNA1B	774	-0.688612	-0.0679364	NA	NA	NA	NA	NA	NA	0.643958	-0.236086	NA	NA	NA	NA	NA	NA	0.203936
CACNA1C	CACNA1C	775	1.16989	1.19704	NA	NA	NA	NA	NA	NA	0.259964	0.359518	NA	NA	NA	NA	NA	NA	0.309741
CACNA1D	CACNA1D	776	-0.331131	-0.413136	NA	NA	NA	NA	NA	NA	0.0175024	-0.212126	NA	NA	NA	NA	NA	NA	-0.0973116
CACNA1E	CACNA1E	777	-0.966236	1.12503	NA	NA	NA	NA	NA	NA	-0.00986902	-0.37307	NA	NA	NA	NA	NA	NA	-0.19147
CACNA1F	CACNA1F	778	-0.653282	1.17264	NA	NA	NA	NA	NA	NA	0.725127	-0.731559	NA	NA	NA	NA	NA	NA	-0.00321587
CACNA1G	CACNA1G	8913	0.352493	0.140103	NA	NA	NA	NA	NA	NA	0	0.144083	NA	NA	NA	NA	NA	NA	0.0720417
CACNA1H	CACNA1H	8912	-0.670697	0.475872	NA	NA	NA	NA	NA	NA	-0.0604955	0.397055	NA	NA	NA	NA	NA	NA	0.16828
CACNA1I	CACNA1I	8911	-0.488008	-0.278619	NA	NA	NA	NA	NA	NA	-0.293778	0.136885	NA	NA	NA	NA	NA	NA	-0.0784468
CACNA1S	CACNA1S	779	1.4251	-0.132152	NA	NA	NA	NA	NA	NA	0.272914	0.977583	NA	NA	NA	NA	NA	NA	0.625249
CACNA2D1	CACNA2D1	781	0.876404	0.769562	NA	NA	NA	NA	NA	NA	0.41684	0	NA	NA	NA	NA	NA	NA	0.20842
CACNA2D2	CACNA2D2	9254	-0.255698	0.782433	NA	NA	NA	NA	NA	NA	0.641628	0	NA	NA	NA	NA	NA	NA	0.320814
CACNA2D3	CACNA2D3	55799	1.56529	1.05269	NA	NA	NA	NA	NA	NA	-0.247238	0.752669	NA	NA	NA	NA	NA	NA	0.252716
CACNA2D4	CACNA2D4	93589	0.183719	-0.973673	NA	NA	NA	NA	NA	NA	-0.926416	-1.05249	NA	NA	NA	NA	NA	NA	-0.989453
CACNB1	CACNB1	782	0.931946	-0.862974	NA	NA	NA	NA	NA	NA	0	0	NA	NA	NA	NA	NA	NA	0
CACNB2	CACNB2	783	1.36102	0.754335	NA	NA	NA	NA	NA	NA	0.839369	0.35504	NA	NA	NA	NA	NA	NA	0.597205
CACNB3	CACNB3	784	0.159323	-0.368829	NA	NA	NA	NA	NA	NA	-0.0844779	-0.0600585	NA	NA	NA	NA	NA	NA	-0.0722682
CACNB4	CACNB4	785	0.523715	0.424528	NA	NA	NA	NA	NA	NA	0	0	NA	NA	NA	NA	NA	NA	0
CACNG1	CACNG1	786	-0.83921	-1.02833	NA	NA	NA	NA	NA	NA	-0.14506	-0.388962	NA	NA	NA	NA	NA	NA	-0.267011
CACNG2	CACNG2	10369	1.17008	1.64545	NA	NA	NA	NA	NA	NA	0.910907	-0.00591206	NA	NA	NA	NA	NA	NA	0.452497
CACNG3	CACNG3	10368	-0.659065	0.582781	NA	NA	NA	NA	NA	NA	0.401861	0	NA	NA	NA	NA	NA	NA	0.20093
CACNG4	CACNG4	27092	0.213515	-0.816712	NA	NA	NA	NA	NA	NA	0.306787	-0.0423837	NA	NA	NA	NA	NA	NA	0.132202
CACNG5	CACNG5	27091	-0.261629	0.124655	NA	NA	NA	NA	NA	NA	-0.420812	0.586401	NA	NA	NA	NA	NA	NA	0.0827947
CACNG6	CACNG6	59285	0.576916	-0.5935	NA	NA	NA	NA	NA	NA	-1.54742	-0.0758952	NA	NA	NA	NA	NA	NA	-0.811659
CACNG7	CACNG7	59284	1.10901	0.465365	NA	NA	NA	NA	NA	NA	0.694768	0	NA	NA	NA	NA	NA	NA	0.347384
CACNG8	CACNG8	59283	0.60214	-0.4939	NA	NA	NA	NA	NA	NA	0.154624	0.145468	NA	NA	NA	NA	NA	NA	0.150046
CAD	CAD	790	-0.695409	-1.07558	NA	NA	NA	NA	NA	NA	-0.472146	-1.11075	NA	NA	NA	NA	NA	NA	-0.791448
CADM2	IGSF4D	253559	1.08421	0.0842495	NA	NA	NA	NA	NA	NA	0.225113	0.845267	NA	NA	NA	NA	NA	NA	0.53519
CALCA	CALCA	796	1.03618	-0.518427	0.475865	0.552472	NA	NA	NA	NA	0.163796	0	0.648226	0.217525	NA	NA	NA	NA	0.190661
CALCB	CALCB	797	-0.504938	-0.130165	NA	NA	NA	NA	NA	NA	0.258186	-0.131253	NA	NA	NA	NA	NA	NA	0.0634665
CALCR	CALCR	799	1.12038	1.18679	NA	NA	NA	NA	NA	NA	0.0981209	0	NA	NA	NA	NA	NA	NA	0.0490605
CALCRL	CALCRL	10203	-0.311441	-0.627975	NA	NA	NA	NA	NA	NA	0.115209	-0.599282	NA	NA	NA	NA	NA	NA	-0.242037
CALM1	CALM1	801	1.15432	0.551159	NA	NA	NA	NA	NA	NA	0.0145736	0.491219	NA	NA	NA	NA	NA	NA	0.252896
CALM2	CALM2	805	-0.804634	1.03041	NA	NA	NA	NA	NA	NA	-1.39492	1.1254	NA	NA	NA	NA	NA	NA	-0.134762
CALM3	CALM3	808	0.841533	0.686804	NA	NA	NA	NA	NA	NA	1.05261	0.850658	NA	NA	NA	NA	NA	NA	0.951637
CALR	CALR	811	1.24857	-0.197381	NA	NA	NA	NA	NA	NA	-0.062594	0.564729	NA	NA	NA	NA	NA	NA	0.251068
CALY	DRD1IP	50632	-0.0832415	-0.458703	NA	NA	NA	NA	NA	NA	0.522295	-0.0301579	NA	NA	NA	NA	NA	NA	0.246069
CAMK1	CAMK1	8536	0.731098	-0.256806	NA	NA	NA	NA	NA	NA	-0.270993	0	NA	NA	NA	NA	NA	NA	-0.135496
CAMK1D	CAMK1D	57118	-0.0782599	-0.900173	NA	NA	NA	NA	NA	NA	-1.09823	0.0324765	NA	NA	NA	NA	NA	NA	-0.532876
CAMK1G	CAMK1G	57172	-0.475751	-1.0994	NA	NA	NA	NA	NA	NA	-1.18521	-1.13459	NA	NA	NA	NA	NA	NA	-1.1599
CAMK2A	CAMK2A	815	-1.09008	0.93144	NA	NA	NA	NA	NA	NA	0.781517	0	NA	NA	NA	NA	NA	NA	0.390759
CAMK2B	CAMK2B	816	-0.804028	0.726099	NA	NA	NA	NA	NA	NA	1.08417	0.103546	NA	NA	NA	NA	NA	NA	0.593857
CAMK2D	CAMK2D	817	1.17742	0.745925	NA	NA	NA	NA	NA	NA	0.0447479	0	NA	NA	NA	NA	NA	NA	0.022374
CAMK2G	CAMK2G	818	0.898148	-0.744439	NA	NA	NA	NA	NA	NA	0.545792	-0.437738	NA	NA	NA	NA	NA	NA	0.054027
CAMK2N1	CaMKIINalpha	55450	1.57121	-0.558416	NA	NA	NA	NA	NA	NA	0.346678	-0.108925	NA	NA	NA	NA	NA	NA	0.118876
CAMK4	CAMK4	814	-0.893467	1.04431	NA	NA	NA	NA	NA	NA	0.192733	-1.99593	NA	NA	NA	NA	NA	NA	-0.901598
CAMKK1	CAMKK1	84254	-0.0734961	-0.391406	NA	NA	NA	NA	NA	NA	-0.33207	0.398028	NA	NA	NA	NA	NA	NA	0.0329792
CAMKK2	CAMKK2	10645	-0.823317	0.475778	NA	NA	NA	NA	NA	NA	-0.142925	0.986158	NA	NA	NA	NA	NA	NA	0.421616
CAMKV	CAMKV	79012	0.851552	-0.0335022	NA	NA	NA	NA	NA	NA	0.107208	-0.851744	NA	NA	NA	NA	NA	NA	-0.372268
CAMLG	CAMLG	819	0.414959	0.859868	NA	NA	NA	NA	NA	NA	0.08529	0.577835	NA	NA	NA	NA	NA	NA	0.331562
CANX	CANX	821	0.972367	0.366616	NA	NA	NA	NA	NA	NA	0.949454	-0.665328	NA	NA	NA	NA	NA	NA	0.142063
CAP1	CAP1	10487	0.303431	0.273829	NA	NA	NA	NA	NA	NA	0.0189145	-0.457269	NA	NA	NA	NA	NA	NA	-0.219177
CAPN1	CAPN1	823	0.354156	1.10354	NA	NA	NA	NA	NA	NA	0.0897853	-0.406262	NA	NA	NA	NA	NA	NA	-0.158239
CAPN10	CAPN10	11132	0.187532	-0.873812	1.59567	-0.358739	NA	NA	NA	NA	0.23728	0.851328	0.370917	-0.852174	NA	NA	NA	NA	0.304098
CAPN11	CAPN11	11131	-0.0198184	0.0288939	NA	NA	NA	NA	NA	NA	-0.146519	0.452014	NA	NA	NA	NA	NA	NA	0.152747
CAPN12	CAPN12	147968	-1.05029	-0.049775	NA	NA	NA	NA	NA	NA	-0.448445	0	NA	NA	NA	NA	NA	NA	-0.224223
CAPN13	CAPN13	92291	-0.616605	0.753672	NA	NA	NA	NA	NA	NA	-0.264343	0.578259	NA	NA	NA	NA	NA	NA	0.156958
CAPN2	CAPN2	824	1.75376	-0.142084	NA	NA	NA	NA	NA	NA	0.41603	0.464871	NA	NA	NA	NA	NA	NA	0.44045
CAPN3	CAPN3	825	0.593282	1.10739	NA	NA	NA	NA	NA	NA	0.648749	0.255736	NA	NA	NA	NA	NA	NA	0.452242
CAPN5	CAPN5	726	-1.02081	-1.19082	NA	NA	NA	NA	NA	NA	-1.01922	-0.0968462	NA	NA	NA	NA	NA	NA	-0.558034
CAPN6	CAPN6	827	-0.087286	-0.118072	NA	NA	NA	NA	NA	NA	-0.378987	-0.370802	NA	NA	NA	NA	NA	NA	-0.374895
CAPN7	CAPN7	23473	-0.190022	1.28396	NA	NA	NA	NA	NA	NA	1.30558	0.291352	NA	NA	NA	NA	NA	NA	0.798464
CAPN8	LOC388743	388743	-0.737164	0.13002	-0.430764	-1.34038	NA	NA	NA	NA	0.707367	-0.326994	-0.84635	-0.280696	NA	NA	NA	NA	-0.303845
CAPN9	CAPN9	10753	-0.861696	0.890267	NA	NA	NA	NA	NA	NA	-0.179274	0.224314	NA	NA	NA	NA	NA	NA	0.0225197
CAPNS1	CAPNS1	826	0.0943755	-0.154914	NA	NA	NA	NA	NA	NA	0.0346931	0.0160988	NA	NA	NA	NA	NA	NA	0.0253959
CARD11	CARD11	84433	-0.793226	-0.768085	NA	NA	NA	NA	NA	NA	0.00944756	-0.228157	NA	NA	NA	NA	NA	NA	-0.109355
CARD14	CARD14	79092	-1.04266	-0.980592	NA	NA	NA	NA	NA	NA	0.0874578	-0.267043	NA	NA	NA	NA	NA	NA	-0.0897926
CARD18	ICEBERG	59082	0.95198	1.47454	NA	NA	NA	NA	NA	NA	1.03887	0.73298	NA	NA	NA	NA	NA	NA	0.885925
CARD6	CARD6	84674	-1.30175	-0.521532	NA	NA	NA	NA	NA	NA	-0.171055	-1.26468	NA	NA	NA	NA	NA	NA	-0.717865
CARD8	CARD8	22900	-0.851558	-0.844344	NA	NA	NA	NA	NA	NA	-0.0388891	-1.464	NA	NA	NA	NA	NA	NA	-0.751446
CARD9	CARD9	64170	-0.312254	-0.187265	NA	NA	NA	NA	NA	NA	0.319774	-0.736911	NA	NA	NA	NA	NA	NA	-0.208568
CARM1	CARM1	10498	-0.261455	1.12986	NA	NA	NA	NA	NA	NA	0.744423	-0.233108	NA	NA	NA	NA	NA	NA	0.255657
CARS	CARS	833	-0.168007	-0.532207	NA	NA	NA	NA	NA	NA	-0.25733	-0.0601688	NA	NA	NA	NA	NA	NA	-0.158749
CARS2	FLJ12118	79587	0.25162	-0.680605	NA	NA	NA	NA	NA	NA	-0.737887	-0.34528	NA	NA	NA	NA	NA	NA	-0.541583
CASK	CASK	8573	-0.127164	-0.91372	NA	NA	NA	NA	NA	NA	0.274146	-1.58158	NA	NA	NA	NA	NA	NA	-0.653717
CASP1	CASP1	834	-0.709083	0.319299	NA	NA	NA	NA	NA	NA	-0.175205	0.484957	NA	NA	NA	NA	NA	NA	0.154876
CASP10	CASP10	843	1.36101	-0.016951	NA	NA	NA	NA	NA	NA	1.32259	-0.0844511	NA	NA	NA	NA	NA	NA	0.619068
CASP14	CASP14	23581	0.0629016	-0.100776	NA	NA	NA	NA	NA	NA	-0.959521	-0.591759	NA	NA	NA	NA	NA	NA	-0.77564
CASP16	LOC197350	197350	-0.527359	-0.262099	NA	NA	NA	NA	NA	NA	0.07214	0.0757951	NA	NA	NA	NA	NA	NA	0.0739675
CASP2	CASP2	835	1.38479	-0.172518	NA	NA	NA	NA	NA	NA	0.321993	0.198647	NA	NA	NA	NA	NA	NA	0.26032
CASP3	CASP3	836	1.68374	-0.483862	NA	NA	NA	NA	NA	NA	-0.0825525	2.16744	NA	NA	NA	NA	NA	NA	1.04244
CASP4	CASP4	837	-1.0585	-1.07521	NA	NA	NA	NA	NA	NA	-0.469674	-1.07278	NA	NA	NA	NA	NA	NA	-0.771228
CASP5	CASP5	838	-0.76033	-0.599433	NA	NA	NA	NA	NA	NA	0.180214	-0.344826	NA	NA	NA	NA	NA	NA	-0.0823061
CASP6	CASP6	839	-1.06298	1.02206	NA	NA	NA	NA	NA	NA	-1.20763	0.519942	NA	NA	NA	NA	NA	NA	-0.343845
CASP7	CASP7	840	0.284816	-0.343982	NA	NA	NA	NA	NA	NA	0	0.0140869	NA	NA	NA	NA	NA	NA	0.00704344
CASP8	CASP8	841	-0.0853239	1.32246	NA	NA	NA	NA	NA	NA	-0.36984	0.464471	NA	NA	NA	NA	NA	NA	0.0473154
CASP8AP2	CASP8AP2	9994	1.14631	1.54619	NA	NA	NA	NA	NA	NA	0.790113	0.679027	NA	NA	NA	NA	NA	NA	0.73457
CASP9	CASP9	842	-1.09294	-0.371843	NA	NA	NA	NA	NA	NA	-1.0813	-0.189792	NA	NA	NA	NA	NA	NA	-0.635548
CASQ2	CASQ2	845	-0.720972	0.331918	NA	NA	NA	NA	NA	NA	-0.837846	-0.0240393	NA	NA	NA	NA	NA	NA	-0.430942
CASR	CASR	846	1.0571	-0.439491	NA	NA	NA	NA	NA	NA	0.0432433	0	NA	NA	NA	NA	NA	NA	0.0216216
CAT	CAT	847	-0.0944751	-0.15076	NA	NA	NA	NA	NA	NA	0	0	NA	NA	NA	NA	NA	NA	0
CATSPER1	CATSPER1	117144	-0.398105	-1.18981	NA	NA	NA	NA	NA	NA	-0.273164	-0.212721	NA	NA	NA	NA	NA	NA	-0.242943
CATSPER2	CATSPER2	117155	0.95338	1.32003	1.13537	0.162363	NA	NA	NA	NA	-0.0768083	0.342484	-0.31795	0	NA	NA	NA	NA	-0.0384042
CATSPER3	CATSPER3	347732	-0.582133	0.609129	NA	NA	NA	NA	NA	NA	0.577966	-0.326129	NA	NA	NA	NA	NA	NA	0.125918
CATSPER4	CATSPER4	378807	1.2089	0.808054	NA	NA	NA	NA	NA	NA	0.839038	-0.272615	NA	NA	NA	NA	NA	NA	0.283211
CAV1	CAV1	857	0.160882	-0.130924	NA	NA	NA	NA	NA	NA	0	0	NA	NA	NA	NA	NA	NA	0
CAV2	CAV2	858	-0.183249	0.475069	NA	NA	NA	NA	NA	NA	0.827331	-0.555413	NA	NA	NA	NA	NA	NA	0.135959
CAV3	CAV3	859	0.176939	-0.145597	NA	NA	NA	NA	NA	NA	0.27193	-0.236572	NA	NA	NA	NA	NA	NA	0.017679
CBFB	CBFB	865	0.170949	2.54215	NA	NA	NA	NA	NA	NA	1.27704	0.529018	NA	NA	NA	NA	NA	NA	0.903029
CBL	CBL	867	1.04879	1.24835	NA	NA	NA	NA	NA	NA	0.0813803	0.761965	NA	NA	NA	NA	NA	NA	0.421673
CBLB	CBLB	868	0.530825	0.104365	NA	NA	NA	NA	NA	NA	0.895696	-0.134045	NA	NA	NA	NA	NA	NA	0.380826
CBLC	CBLC	23624	-0.149458	-1.13378	NA	NA	NA	NA	NA	NA	-0.597431	-0.0636234	NA	NA	NA	NA	NA	NA	-0.330527
CBLL1	CBLL1	79872	0.333893	0.760601	NA	NA	NA	NA	NA	NA	0	0.352468	NA	NA	NA	NA	NA	NA	0.176234
CBR1	CBR1	873	1.05464	1.38324	NA	NA	NA	NA	NA	NA	0.0482955	-0.139654	NA	NA	NA	NA	NA	NA	-0.0456791
CBR3	CBR3	874	0.867007	-0.777452	NA	NA	NA	NA	NA	NA	-0.516401	0.372503	NA	NA	NA	NA	NA	NA	-0.0719487
CBR4	CBR4	84869	-0.565387	1.59087	NA	NA	NA	NA	NA	NA	0.290936	-0.646405	NA	NA	NA	NA	NA	NA	-0.177734
CBS	CBS	875	-0.0254608	-0.214059	NA	NA	NA	NA	NA	NA	0	0.567705	NA	NA	NA	NA	NA	NA	0.283853
CBX3	CBX3	11335	-0.237801	-1.01108	NA	NA	NA	NA	NA	NA	-0.0742867	0.114461	NA	NA	NA	NA	NA	NA	0.020087
CBX4	CBX4	8535	1.14602	-0.421862	NA	NA	NA	NA	NA	NA	-0.206886	0.0319324	NA	NA	NA	NA	NA	NA	-0.0874766
CCBP2	CCBP2	1238	-1.15062	-1.23458	NA	NA	NA	NA	NA	NA	-0.194129	-0.406932	NA	NA	NA	NA	NA	NA	-0.300531
CCDC113	HSPC065	29070	0.383324	1.5207	NA	NA	NA	NA	NA	NA	0.93041	-0.274601	NA	NA	NA	NA	NA	NA	0.327904
CCDC114	FLJ32926	93233	-1.09748	-1.19179	NA	NA	NA	NA	NA	NA	-0.154356	-0.370826	NA	NA	NA	NA	NA	NA	-0.262591
CCDC136	NAG6	64753	0.887964	0.182173	NA	NA	NA	NA	NA	NA	0.0155793	-0.187694	NA	NA	NA	NA	NA	NA	-0.0860573
CCDC28A	CCDC28A	25901	-0.0642839	0.0108084	NA	NA	NA	NA	NA	NA	0.392013	0	NA	NA	NA	NA	NA	NA	0.196006
CCDC86	CCDC86	79080	-0.473777	-0.779296	NA	NA	NA	NA	NA	NA	-0.281111	0.144849	NA	NA	NA	NA	NA	NA	-0.0681307
CCK	CCK	885	0.617984	0.0890057	NA	NA	NA	NA	NA	NA	-0.623383	0.0814754	NA	NA	NA	NA	NA	NA	-0.270954
CCKAR	CCKAR	886	-0.113265	0.93164	NA	NA	NA	NA	NA	NA	0.386173	0.381247	NA	NA	NA	NA	NA	NA	0.38371
CCKBR	CCKBR	887	0.995883	-1.36373	NA	NA	NA	NA	NA	NA	-0.476675	1.45577	NA	NA	NA	NA	NA	NA	0.489546
CCL1	CCL1	6346	0.0577603	-0.0483108	NA	NA	NA	NA	NA	NA	-0.53914	0.0657887	NA	NA	NA	NA	NA	NA	-0.236676
CCL11	CCL11	6356	0.603365	-0.916161	NA	NA	NA	NA	NA	NA	0.30664	-0.0664135	NA	NA	NA	NA	NA	NA	0.120113
CCL13	CCL13	6357	-1.08897	1.2474	NA	NA	NA	NA	NA	NA	-0.03278	0.362889	NA	NA	NA	NA	NA	NA	0.165054
CCL14-CCL15	CCL14	6358	1.04367	0.575358	NA	NA	NA	NA	NA	NA	0.67235	-0.0916252	NA	NA	NA	NA	NA	NA	0.290362
CCL16	CCL16	6360	0.39763	-0.00176067	NA	NA	NA	NA	NA	NA	-0.25273	0.63671	NA	NA	NA	NA	NA	NA	0.19199
CCL17	CCL17	6361	0.987149	0.324728	NA	NA	NA	NA	NA	NA	0.34414	0.0041024	NA	NA	NA	NA	NA	NA	0.174121
CCL18	CCL18	6362	1.10907	1.62359	NA	NA	NA	NA	NA	NA	0.0771221	0.961926	NA	NA	NA	NA	NA	NA	0.519524
CCL19	CCL19	6363	0.394313	-0.780785	NA	NA	NA	NA	NA	NA	0.535177	-0.494334	NA	NA	NA	NA	NA	NA	0.0204215
CCL2	CCL2	6347	0.529941	-0.328954	NA	NA	NA	NA	NA	NA	0.292364	0.309517	NA	NA	NA	NA	NA	NA	0.300941
CCL20	CCL20	6364	-0.119342	1.00597	NA	NA	NA	NA	NA	NA	0.392182	0.146549	NA	NA	NA	NA	NA	NA	0.269365
CCL21	CCL21	6366	-0.704095	1.11522	NA	NA	NA	NA	NA	NA	1.16729	0	NA	NA	NA	NA	NA	NA	0.583643
CCL22	CCL22	6367	0.475366	0.910032	NA	NA	NA	NA	NA	NA	0.2399	-0.347223	NA	NA	NA	NA	NA	NA	-0.0536615
CCL23	CCL23	6368	-0.828267	1.2516	NA	NA	NA	NA	NA	NA	0.00871129	0	NA	NA	NA	NA	NA	NA	0.00435564
CCL24	CCL24	6369	0.00202615	-0.287604	NA	NA	NA	NA	NA	NA	-0.742698	0.528356	NA	NA	NA	NA	NA	NA	-0.107171
CCL25	CCL25	6370	0.0262308	-1.20909	NA	NA	NA	NA	NA	NA	0.0949719	0	NA	NA	NA	NA	NA	NA	0.0474859
CCL26	CCL26	10344	-0.963903	-0.599236	NA	NA	NA	NA	NA	NA	0.0616796	0.213311	NA	NA	NA	NA	NA	NA	0.137495
CCL27	CCL27	10850	-1.26505	-0.29102	NA	NA	NA	NA	NA	NA	-0.459591	-0.305508	NA	NA	NA	NA	NA	NA	-0.382549
CCL28	CCL28	56477	1.37263	0.184207	NA	NA	NA	NA	NA	NA	0.575142	0.300131	NA	NA	NA	NA	NA	NA	0.437636
CCL3L3	CCL3	6348	1.38	0.756901	NA	NA	NA	NA	NA	NA	0.280119	2.07361	NA	NA	NA	NA	NA	NA	1.17687
CCL3L3	CCL3L1	6349	-0.688188	0.75575	NA	NA	NA	NA	NA	NA	1.44937	-0.651109	NA	NA	NA	NA	NA	NA	0.399128
CCL4	CCL4	6351	1.23864	-1.07791	NA	NA	NA	NA	NA	NA	0.277038	-0.314813	NA	NA	NA	NA	NA	NA	-0.0188874
CCL4	CCL4L1	9560	0.601965	-0.0736188	NA	NA	NA	NA	NA	NA	0.230642	-0.11538	NA	NA	NA	NA	NA	NA	0.0576308
CCL5	CCL5	6352	-0.640045	-0.89363	NA	NA	NA	NA	NA	NA	0	-0.728796	NA	NA	NA	NA	NA	NA	-0.364398
CCL7	CCL7	6354	-0.624804	-0.0439468	NA	NA	NA	NA	NA	NA	0.428689	0.427264	NA	NA	NA	NA	NA	NA	0.427976
CCL8	CCL8	6355	-0.129847	1.66254	NA	NA	NA	NA	NA	NA	0.707915	0	NA	NA	NA	NA	NA	NA	0.353957
CCNA1	CCNA1	8900	-0.329081	-1.39513	NA	NA	NA	NA	NA	NA	-0.615486	-0.839372	NA	NA	NA	NA	NA	NA	-0.727429
CCNA2	CCNA2	890	-1.03209	0.252794	NA	NA	NA	NA	NA	NA	0	0.00267349	NA	NA	NA	NA	NA	NA	0.00133675
CCNB1	CCNB1	891	0.720806	-0.291385	NA	NA	NA	NA	NA	NA	-0.575901	1.4839	NA	NA	NA	NA	NA	NA	0.453998
CCNB2	CCNB2	9133	0.734795	1.56475	NA	NA	NA	NA	NA	NA	0.802684	0.663524	NA	NA	NA	NA	NA	NA	0.733104
CCNB3	CCNB3	85417	-1.18074	0.12954	NA	NA	NA	NA	NA	NA	-0.0854857	-0.88792	NA	NA	NA	NA	NA	NA	-0.486703
CCNC	CCNC	892	0.977964	-0.611504	NA	NA	NA	NA	NA	NA	-0.521853	0.718789	NA	NA	NA	NA	NA	NA	0.0984681
CCND1	CCND1	595	-0.907902	-0.735799	NA	NA	NA	NA	NA	NA	-1.48831	-0.332869	NA	NA	NA	NA	NA	NA	-0.910591
CCND2	CCND2	894	0.165282	0.79901	NA	NA	NA	NA	NA	NA	0.0759596	0.189236	NA	NA	NA	NA	NA	NA	0.132598
CCND3	CCND3	896	1.66347	-1.19351	NA	NA	NA	NA	NA	NA	1.08069	-0.494955	NA	NA	NA	NA	NA	NA	0.292866
CCNE1	CCNE1	898	-0.703052	0.364845	NA	NA	NA	NA	NA	NA	0	-0.344615	NA	NA	NA	NA	NA	NA	-0.172307
CCNE2	CCNE2	9134	1.94335	1.88726	NA	NA	NA	NA	NA	NA	0.884627	0.907081	NA	NA	NA	NA	NA	NA	0.895854
CCNF	CCNF	899	-0.298655	-0.510962	NA	NA	NA	NA	NA	NA	0.7418	0.181028	NA	NA	NA	NA	NA	NA	0.461414
CCNG1	CCNG1	900	1.09013	0.847449	NA	NA	NA	NA	NA	NA	0.53584	1.27551	NA	NA	NA	NA	NA	NA	0.905677
CCNG2	CCNG2	901	1.96028	0.121389	NA	NA	NA	NA	NA	NA	0.658126	0.174514	NA	NA	NA	NA	NA	NA	0.41632
CCNH	CCNH	902	1.13049	1.1914	NA	NA	NA	NA	NA	NA	0.168978	0.278911	NA	NA	NA	NA	NA	NA	0.223945
CCNK	CCNK	8812	-0.87798	-1.21748	NA	NA	NA	NA	NA	NA	-0.0981997	-1.55112	NA	NA	NA	NA	NA	NA	-0.824662
CCNL1	CCNL1	57018	0.625995	0.84381	NA	NA	NA	NA	NA	NA	-0.408409	-0.361595	NA	NA	NA	NA	NA	NA	-0.385002
CCNL2	CCNL2	81669	-0.584377	-1.07924	NA	NA	NA	NA	NA	NA	-0.53195	-0.826996	NA	NA	NA	NA	NA	NA	-0.679473
CCNT1	CCNT1	904	1.61073	1.41425	NA	NA	NA	NA	NA	NA	0.74213	1.0559	NA	NA	NA	NA	NA	NA	0.899014
CCNT2	CCNT2	905	-0.372156	-0.707167	NA	NA	NA	NA	NA	NA	-0.0140869	-0.278371	NA	NA	NA	NA	NA	NA	-0.146229
CCR1	CCR1	1230	-0.651441	-1.09607	NA	NA	NA	NA	NA	NA	0.0885183	0.18961	NA	NA	NA	NA	NA	NA	0.139064
CCR10	CCR10	2826	-1.18466	-0.461493	NA	NA	NA	NA	NA	NA	-0.375374	-0.458009	NA	NA	NA	NA	NA	NA	-0.416692
CCR2	CCR2	1231	1.1931	1.40632	NA	NA	NA	NA	NA	NA	-0.133001	0.793871	NA	NA	NA	NA	NA	NA	0.330435
CCR3	CCR3	1232	0.913521	-0.779266	NA	NA	NA	NA	NA	NA	0	0.000381257	NA	NA	NA	NA	NA	NA	0.000190628
CCR4	CCR4	1233	1.95278	0.273955	NA	NA	NA	NA	NA	NA	0.861104	0.185414	NA	NA	NA	NA	NA	NA	0.523259
CCR5	CCR5	1234	-0.798486	0.913328	NA	NA	NA	NA	NA	NA	0.437463	-0.0280932	NA	NA	NA	NA	NA	NA	0.204685
CCR6	CCR6	1235	-0.200446	0.231852	NA	NA	NA	NA	NA	NA	-0.536769	0.396685	NA	NA	NA	NA	NA	NA	-0.0700417
CCR7	CCR7	1236	-0.0409813	-0.4309	NA	NA	NA	NA	NA	NA	-0.258681	-1.19744	NA	NA	NA	NA	NA	NA	-0.72806
CCR8	CCR8	1237	-1.15814	1.16936	NA	NA	NA	NA	NA	NA	0	0.833041	NA	NA	NA	NA	NA	NA	0.41652
CCR9	CCR9	10803	0.610154	-0.331901	NA	NA	NA	NA	NA	NA	0.115237	-0.689777	NA	NA	NA	NA	NA	NA	-0.28727
CCRL1	CCRL1	51554	-0.186086	-0.743234	NA	NA	NA	NA	NA	NA	-1.81063	-0.223126	NA	NA	NA	NA	NA	NA	-1.01688
CCRL2	CCRL2	9034	0.965046	-0.749218	NA	NA	NA	NA	NA	NA	0	0.966629	NA	NA	NA	NA	NA	NA	0.483315
CCS	CCS	9973	1.47238	-0.34137	NA	NA	NA	NA	NA	NA	0	0	NA	NA	NA	NA	NA	NA	0
CCT2	CCT2	10576	-1.07292	-0.868236	NA	NA	NA	NA	NA	NA	-0.141106	0.00268011	NA	NA	NA	NA	NA	NA	-0.069213
CCT4	CCT4	10575	-0.95214	0.576473	NA	NA	NA	NA	NA	NA	-0.490922	-1.50026	NA	NA	NA	NA	NA	NA	-0.995593
CCT5	CCT5	22948	0.934862	0.817528	NA	NA	NA	NA	NA	NA	0.482842	0.567408	NA	NA	NA	NA	NA	NA	0.525125
CCT8	CCT8	10694	0.411005	-1.03841	NA	NA	NA	NA	NA	NA	1.29806	-0.622909	NA	NA	NA	NA	NA	NA	0.337576
CD14	CD14	929	-0.964592	-0.526291	NA	NA	NA	NA	NA	NA	0	0.136704	NA	NA	NA	NA	NA	NA	0.068352
CD151	CD151	977	1.4022	-1.29925	NA	NA	NA	NA	NA	NA	-0.541177	0.971024	NA	NA	NA	NA	NA	NA	0.214923
CD160	CD160	11126	0.0611054	-0.86396	NA	NA	NA	NA	NA	NA	0.754721	-0.255109	NA	NA	NA	NA	NA	NA	0.249806
CD163	CD163	9332	-0.573173	-0.631028	NA	NA	NA	NA	NA	NA	-0.0578	-0.0137527	NA	NA	NA	NA	NA	NA	-0.0357763
CD163L1	CD163L1	283316	-1.23891	-0.655545	NA	NA	NA	NA	NA	NA	0.11989	-0.298578	NA	NA	NA	NA	NA	NA	-0.089344
CD180	CD180	4064	-0.39541	0.712388	NA	NA	NA	NA	NA	NA	0	0.673659	NA	NA	NA	NA	NA	NA	0.33683
CD19	CD19	930	1.30717	-0.214867	NA	NA	NA	NA	NA	NA	0.420508	0.270894	NA	NA	NA	NA	NA	NA	0.345701
CD1A	CD1A	909	1.44991	0.727629	NA	NA	NA	NA	NA	NA	0.0983333	0.0732463	NA	NA	NA	NA	NA	NA	0.0857898
CD1B	CD1B	910	-0.942825	0.781601	NA	NA	NA	NA	NA	NA	-0.250343	0.025077	NA	NA	NA	NA	NA	NA	-0.112633
CD1C	CD1C	911	0.89373	1.62466	NA	NA	NA	NA	NA	NA	0.499956	0.00606467	NA	NA	NA	NA	NA	NA	0.25301
CD1D	CD1D	912	0.00813539	-0.293859	NA	NA	NA	NA	NA	NA	0.032252	0	NA	NA	NA	NA	NA	NA	0.016126
CD1E	CD1E	913	0.925577	0.469983	NA	NA	NA	NA	NA	NA	1.01751	0	NA	NA	NA	NA	NA	NA	0.508753
CD2	CD2	914	1.22833	-0.574715	NA	NA	NA	NA	NA	NA	0.030794	0.0569441	NA	NA	NA	NA	NA	NA	0.043869
CD200R1	CD200R1	131450	1.45035	-0.658323	NA	NA	NA	NA	NA	NA	0	1.84912	NA	NA	NA	NA	NA	NA	0.924561
CD200R1L	CD200R2	344807	2.37728	0.265913	NA	NA	NA	NA	NA	NA	-0.112836	1.95263	NA	NA	NA	NA	NA	NA	0.919895
CD207	CD207	50489	-1.29525	1.29236	NA	NA	NA	NA	NA	NA	0.241224	0	NA	NA	NA	NA	NA	NA	0.120612
CD209	CD209	30835	0.224122	-0.784957	NA	NA	NA	NA	NA	NA	0.0838899	-0.325073	NA	NA	NA	NA	NA	NA	-0.120591
CD22	CD22	933	-0.754144	-0.262588	NA	NA	NA	NA	NA	NA	-0.0905797	-0.718578	NA	NA	NA	NA	NA	NA	-0.404579
CD226	CD226	10666	1.14404	-0.98435	NA	NA	NA	NA	NA	NA	-0.459641	0.540993	NA	NA	NA	NA	NA	NA	0.0406759
CD244	CD244	51744	1.54291	0.0263267	NA	NA	NA	NA	NA	NA	0	0.608784	NA	NA	NA	NA	NA	NA	0.304392
CD247	CD247	919	-0.366425	-0.101413	NA	NA	NA	NA	NA	NA	-0.475611	0.279051	NA	NA	NA	NA	NA	NA	-0.09828
CD248	CD248	57124	0.136546	-0.655931	NA	NA	NA	NA	NA	NA	0.0498551	0.650971	NA	NA	NA	NA	NA	NA	0.350413
CD27	TNFRSF7	939	-1.03346	1.59877	NA	NA	NA	NA	NA	NA	-0.0423132	1.15125	NA	NA	NA	NA	NA	NA	0.55447
CD274	CD274	29126	-0.908171	0.668135	NA	NA	NA	NA	NA	NA	-0.745295	-0.147749	NA	NA	NA	NA	NA	NA	-0.446522
CD276	CD276	80381	-0.882004	0.684526	NA	NA	NA	NA	NA	NA	-0.363453	0.259506	NA	NA	NA	NA	NA	NA	-0.0519735
CD28	CD28	940	1.757	-0.399508	NA	NA	NA	NA	NA	NA	0.6896	0.0849337	NA	NA	NA	NA	NA	NA	0.387267
CD2AP	CD2AP	23607	-1.00539	1.57942	NA	NA	NA	NA	NA	NA	0.7668	-1.61783	NA	NA	NA	NA	NA	NA	-0.425516
CD300C	CD300C	10871	0.118244	-0.541561	NA	NA	NA	NA	NA	NA	0	0.572039	NA	NA	NA	NA	NA	NA	0.286019
CD300E	CD300E	342510	1.02507	-0.723313	NA	NA	NA	NA	NA	NA	-0.295082	0	NA	NA	NA	NA	NA	NA	-0.147541
CD300LB	CD300LB	124599	0.875191	0.527156	NA	NA	NA	NA	NA	NA	0.400329	0.670588	NA	NA	NA	NA	NA	NA	0.535458
CD300LF	CD300LF	146722	0.47981	0.0839437	NA	NA	NA	NA	NA	NA	0	0.787855	NA	NA	NA	NA	NA	NA	0.393927
CD300LG	CD300LG	146894	0.132528	-1.05953	NA	NA	NA	NA	NA	NA	-0.13856	-0.324064	NA	NA	NA	NA	NA	NA	-0.231312
CD302	CD302	9936	-0.895615	0.372722	NA	NA	NA	NA	NA	NA	-0.626338	0	NA	NA	NA	NA	NA	NA	-0.313169
CD33	CD33	945	1.82401	-0.946426	NA	NA	NA	NA	NA	NA	-0.348365	0	NA	NA	NA	NA	NA	NA	-0.174182
CD34	CD34	947	-0.840155	0.71214	NA	NA	NA	NA	NA	NA	-0.818536	0.526101	NA	NA	NA	NA	NA	NA	-0.146218
CD36	CD36	948	-0.752786	0.347468	NA	NA	NA	NA	NA	NA	0.358451	-0.32479	NA	NA	NA	NA	NA	NA	0.0168302
CD38	CD38	952	-0.236969	0.400064	NA	NA	NA	NA	NA	NA	-0.327943	0.436945	NA	NA	NA	NA	NA	NA	0.0545006
CD3D	CD3D	915	-0.474829	0.027053	NA	NA	NA	NA	NA	NA	0.0379302	0.570277	NA	NA	NA	NA	NA	NA	0.304103
CD3E	CD3E	916	0.555939	-0.824142	NA	NA	NA	NA	NA	NA	-0.91265	0	NA	NA	NA	NA	NA	NA	-0.456325
CD3G	CD3G	917	-0.0310222	-0.585417	NA	NA	NA	NA	NA	NA	-0.280765	0.33123	NA	NA	NA	NA	NA	NA	0.0252327
CD4	CD4	920	0.0630524	0.628159	NA	NA	NA	NA	NA	NA	0.208899	0.219502	NA	NA	NA	NA	NA	NA	0.214201
CD40	CD40	958	0.600878	2.03672	NA	NA	NA	NA	NA	NA	0.499633	0.505723	NA	NA	NA	NA	NA	NA	0.502678
CD40LG	CD40LG	959	-0.362961	-0.607514	NA	NA	NA	NA	NA	NA	-1.63385	-0.633914	NA	NA	NA	NA	NA	NA	-1.13388
CD44	CD44	960	1.20986	1.23693	NA	NA	NA	NA	NA	NA	0.0749595	0.211601	NA	NA	NA	NA	NA	NA	0.14328
CD46	CD46	4179	0.506235	0.246317	NA	NA	NA	NA	NA	NA	0.0709042	0.402725	NA	NA	NA	NA	NA	NA	0.236814
CD47	CD47	961	0.682197	-0.85151	NA	NA	NA	NA	NA	NA	0.228689	-0.321886	NA	NA	NA	NA	NA	NA	-0.0465984
CD48	CD48	962	-0.742708	-1.20378	NA	NA	NA	NA	NA	NA	-0.214984	-0.333002	NA	NA	NA	NA	NA	NA	-0.273993
CD5	CD5	921	-0.333718	-0.130552	NA	NA	NA	NA	NA	NA	0.100943	0.0375125	NA	NA	NA	NA	NA	NA	0.0692279
CD55	CD55	1604	-0.0976432	1.42527	NA	NA	NA	NA	NA	NA	-0.604986	0	NA	NA	NA	NA	NA	NA	-0.302493
CD58	CD58	965	-0.525645	0.184277	NA	NA	NA	NA	NA	NA	-0.379798	0.610927	NA	NA	NA	NA	NA	NA	0.115564
CD59	CD59	966	0.9723	-1.35036	NA	NA	NA	NA	NA	NA	0	0.725746	NA	NA	NA	NA	NA	NA	0.362873
CD5L	CD5L	922	-0.362738	1.19187	NA	NA	NA	NA	NA	NA	0	0.857906	NA	NA	NA	NA	NA	NA	0.428953
CD6	CD6	923	-1.12284	-0.362036	NA	NA	NA	NA	NA	NA	-0.0674656	-0.344982	NA	NA	NA	NA	NA	NA	-0.206224
CD63	CD63	967	-0.933341	0.650923	NA	NA	NA	NA	NA	NA	0.531256	-1.0572	NA	NA	NA	NA	NA	NA	-0.262973
CD68	CD68	968	0.771287	0.198801	NA	NA	NA	NA	NA	NA	0.53371	-0.0387759	NA	NA	NA	NA	NA	NA	0.247467
CD69	CD69	969	0.875366	1.36315	NA	NA	NA	NA	NA	NA	1.36053	0	NA	NA	NA	NA	NA	NA	0.680265
CD7	CD7	924	-0.0560904	-0.899234	NA	NA	NA	NA	NA	NA	-0.676469	0.372705	NA	NA	NA	NA	NA	NA	-0.151882
CD72	CD72	971	-0.284094	-0.560424	NA	NA	NA	NA	NA	NA	0.222564	0.210418	NA	NA	NA	NA	NA	NA	0.216491
CD74	CD74	972	1.11163	-0.855974	NA	NA	NA	NA	NA	NA	-0.309457	0.293385	NA	NA	NA	NA	NA	NA	-0.00803557
CD79A	CD79A	973	1.11034	-0.734535	NA	NA	NA	NA	NA	NA	-0.733592	0.189162	NA	NA	NA	NA	NA	NA	-0.272215
CD79B	CD79B	974	0.0286816	-1.16162	NA	NA	NA	NA	NA	NA	-0.34907	-0.0425895	NA	NA	NA	NA	NA	NA	-0.19583
CD80	CD80	941	1.25985	1.07992	NA	NA	NA	NA	NA	NA	0.201879	1.3261	NA	NA	NA	NA	NA	NA	0.763989
CD81	CD81	975	-1.20298	1.18676	NA	NA	NA	NA	NA	NA	0	-0.144597	NA	NA	NA	NA	NA	NA	-0.0722983
CD82	CD82	3732	-0.597476	-1.16393	NA	NA	NA	NA	NA	NA	0.040995	-0.134506	NA	NA	NA	NA	NA	NA	-0.0467557
CD84	CD84	8832	0.862184	-0.882096	NA	NA	NA	NA	NA	NA	-0.597187	-0.0223249	NA	NA	NA	NA	NA	NA	-0.309756
CD86	CD86	942	-0.456977	0.171409	NA	NA	NA	NA	NA	NA	-0.140522	0.911492	NA	NA	NA	NA	NA	NA	0.385485
CD8A	CD8A	925	-0.314604	1.12837	NA	NA	NA	NA	NA	NA	-0.193602	0.165807	NA	NA	NA	NA	NA	NA	-0.0138978
CD8B	CD8B	926	-1.0332	0.576591	-0.581021	2.57547	NA	NA	NA	NA	-0.822765	0	0.15157	1.36826	NA	NA	NA	NA	0.0757851
CD9	CD9	928	0.161645	-0.671228	NA	NA	NA	NA	NA	NA	0.562954	-0.584337	NA	NA	NA	NA	NA	NA	-0.0106913
CD93	CD93	22918	-0.865515	-0.648802	NA	NA	NA	NA	NA	NA	-0.0134272	0.257201	NA	NA	NA	NA	NA	NA	0.121887
CD96	CD96	10225	0.358653	0.170385	NA	NA	NA	NA	NA	NA	-0.715012	0	NA	NA	NA	NA	NA	NA	-0.357506
CD97	CD97	976	1.25263	-0.95203	NA	NA	NA	NA	NA	NA	-0.0164298	0.804598	NA	NA	NA	NA	NA	NA	0.394084
CD99	CD99	4267	1.1131	0.841149	NA	NA	NA	NA	NA	NA	0.0733359	0	NA	NA	NA	NA	NA	NA	0.0366679
CDC14A	CDC14A	8556	0.341106	-0.493915	NA	NA	NA	NA	NA	NA	0	0.460112	NA	NA	NA	NA	NA	NA	0.230056
CDC14B	CDC14B	8555	1.55511	-0.476622	NA	NA	NA	NA	NA	NA	-0.160167	1.88113	NA	NA	NA	NA	NA	NA	0.860481
CDC14C	CDC14C	168448	0.986977	-0.591972	NA	NA	NA	NA	NA	NA	1.03015	0.287343	NA	NA	NA	NA	NA	NA	0.658748
CDC16	CDC16	8881	-0.938383	-0.357829	NA	NA	NA	NA	NA	NA	-0.216965	-0.398455	NA	NA	NA	NA	NA	NA	-0.30771
CDC20	CDC20	991	-0.301432	-1.10253	NA	NA	NA	NA	NA	NA	-0.572402	-0.171526	NA	NA	NA	NA	NA	NA	-0.371964
CDC20B	FLJ37927	166979	-0.90509	-0.628815	NA	NA	NA	NA	NA	NA	0	-0.39471	NA	NA	NA	NA	NA	NA	-0.197355
CDC23	CDC23	8697	-0.245836	-0.672295	NA	NA	NA	NA	NA	NA	-0.530679	0.807658	NA	NA	NA	NA	NA	NA	0.138489
CDC25A	CDC25A	993	-0.89747	0.774278	NA	NA	NA	NA	NA	NA	0.183042	0.707467	NA	NA	NA	NA	NA	NA	0.445255
CDC25B	CDC25B	994	0.246401	0.336225	NA	NA	NA	NA	NA	NA	0.0617189	0.615717	NA	NA	NA	NA	NA	NA	0.338718
CDC25C	CDC25C	995	1.00476	0.600081	NA	NA	NA	NA	NA	NA	-0.224649	0.786354	NA	NA	NA	NA	NA	NA	0.280853
CDC27	CDC27	996	-0.0902259	-0.734913	NA	NA	NA	NA	NA	NA	-1.9171	0.345638	NA	NA	NA	NA	NA	NA	-0.785732
CDC42	CDC42	998	-0.394931	0.118847	-0.553625	0.483487	NA	NA	NA	NA	0.848907	0	-2.2345	0.331285	NA	NA	NA	NA	0.165642
CDC42BPA	CDC42BPA	8476	-0.172462	-0.76359	NA	NA	NA	NA	NA	NA	0.455143	-0.637088	NA	NA	NA	NA	NA	NA	-0.0909728
CDC42BPB	CDC42BPB	9578	1.3238	0.227618	NA	NA	NA	NA	NA	NA	0.394971	0.0443395	NA	NA	NA	NA	NA	NA	0.219655
CDC42BPG	CDC42BPG	55561	-0.909756	-0.269089	NA	NA	NA	NA	NA	NA	-0.311694	0.305945	NA	NA	NA	NA	NA	NA	-0.00287457
CDC42SE2	CDC42SE2	56990	-0.77378	-0.86052	NA	NA	NA	NA	NA	NA	-0.245693	-0.407162	NA	NA	NA	NA	NA	NA	-0.326428
CDC45	CDC45L	8318	-0.512337	-0.474033	NA	NA	NA	NA	NA	NA	-0.69063	-1.70984	NA	NA	NA	NA	NA	NA	-1.20024
CDC7	CDC7	8317	0.322409	0.104346	NA	NA	NA	NA	NA	NA	0.415558	-0.112896	NA	NA	NA	NA	NA	NA	0.151331
CDC73	CDC73	79577	-0.0708993	-0.0854937	NA	NA	NA	NA	NA	NA	-0.750338	-0.0550457	NA	NA	NA	NA	NA	NA	-0.402692
CDCA5	CDCA5	113130	-0.468083	1.14248	NA	NA	NA	NA	NA	NA	0	0.809658	NA	NA	NA	NA	NA	NA	0.404829
CDCA8	CDCA8	55143	-1.48421	-1.25004	NA	NA	NA	NA	NA	NA	-1.72393	-1.68122	NA	NA	NA	NA	NA	NA	-1.70257
CDCP2	CDCP2	200008	1.00346	0.191209	NA	NA	NA	NA	NA	NA	0.372733	0.243038	NA	NA	NA	NA	NA	NA	0.307886
CDH1	CDH1	999	-0.865626	-0.382221	NA	NA	NA	NA	NA	NA	-0.794512	0.182884	NA	NA	NA	NA	NA	NA	-0.305814
CDH11	CDH11	1009	0.103224	-0.0942413	NA	NA	NA	NA	NA	NA	0.273582	0.0238795	NA	NA	NA	NA	NA	NA	0.148731
CDH19	CDH19	28513	1.55247	1.16264	NA	NA	NA	NA	NA	NA	0.146012	1.34941	NA	NA	NA	NA	NA	NA	0.747713
CDH2	CDH2	1000	0.456848	-0.151271	NA	NA	NA	NA	NA	NA	0.0318268	-0.0247692	NA	NA	NA	NA	NA	NA	0.00352878
CDH20	CDH20	28316	0.787752	0.573435	NA	NA	NA	NA	NA	NA	0.575018	0.234218	NA	NA	NA	NA	NA	NA	0.404618
CDH3	CDH3	1001	-0.086538	1.03194	NA	NA	NA	NA	NA	NA	0	-0.413876	NA	NA	NA	NA	NA	NA	-0.206938
CDH5	CDH5	1003	-0.211769	-0.291433	NA	NA	NA	NA	NA	NA	0.489998	-0.699881	NA	NA	NA	NA	NA	NA	-0.104942
CDHR1	PCDH21	92211	1.45235	0.741436	NA	NA	NA	NA	NA	NA	0.638283	0.385478	NA	NA	NA	NA	NA	NA	0.511881
CDK1	CDC2	983	-1.20904	-1.04734	NA	NA	NA	NA	NA	NA	-0.844687	-2.14422	NA	NA	NA	NA	NA	NA	-1.49445
CDK10	CDK10	8558	0.965021	-0.148064	NA	NA	NA	NA	NA	NA	-0.144083	0.886203	NA	NA	NA	NA	NA	NA	0.37106
CDK11B	CDC2L1	984	-1.14634	-1.31582	NA	NA	NA	NA	NA	NA	-0.962952	-0.184571	NA	NA	NA	NA	NA	NA	-0.573761
CDK11B	CDC2L2	985	-1.37238	-1.01484	-1.18637	-1.04728	NA	NA	NA	NA	0	-0.436779	-0.15477	-1.80979	NA	NA	NA	NA	-0.295774
CDK12	CRK7	51755	-0.859639	-0.363842	NA	NA	NA	NA	NA	NA	-0.45839	-0.157872	NA	NA	NA	NA	NA	NA	-0.308131
CDK13	CDC2L5	8621	1.373	1.33597	NA	NA	NA	NA	NA	NA	0.651019	1.07446	NA	NA	NA	NA	NA	NA	0.86274
CDK14	PFTK1	5218	-0.987761	-1.09543	NA	NA	NA	NA	NA	NA	-0.0567602	-0.396872	NA	NA	NA	NA	NA	NA	-0.226816
CDK15	ALS2CR7	65061	-0.467049	-0.968464	NA	NA	NA	NA	NA	NA	-0.298676	-0.152504	NA	NA	NA	NA	NA	NA	-0.22559
CDK16	PCTK1	5127	0.481373	0.255958	NA	NA	NA	NA	NA	NA	0.393325	-0.403136	NA	NA	NA	NA	NA	NA	-0.00490545
CDK17	PCTK2	5128	-0.985641	0.627372	NA	NA	NA	NA	NA	NA	0	-0.625191	NA	NA	NA	NA	NA	NA	-0.312596
CDK18	PCTK3	5129	1.29692	-1.29667	NA	NA	NA	NA	NA	NA	0.946368	-0.266943	NA	NA	NA	NA	NA	NA	0.339713
CDK19	CDC2L6	23097	-0.0347796	0.544674	NA	NA	NA	NA	NA	NA	-0.1889	0	NA	NA	NA	NA	NA	NA	-0.0944499
CDK2	CDK2	1017	0.00777868	-1.04431	NA	NA	NA	NA	NA	NA	-0.364609	-0.0581716	NA	NA	NA	NA	NA	NA	-0.21139
CDK20	CCRK	23552	-0.0369275	-1.03127	NA	NA	NA	NA	NA	NA	-0.0829077	-0.595411	NA	NA	NA	NA	NA	NA	-0.339159
CDK4	CDK4	1019	-0.584892	-0.729762	NA	NA	NA	NA	NA	NA	0	-0.77093	NA	NA	NA	NA	NA	NA	-0.385465
CDK5	LOC392265	392265	1.19089	-0.011141	NA	NA	NA	NA	NA	NA	-0.347464	2.17703	NA	NA	NA	NA	NA	NA	0.914783
CDK5	CDK5	1020	-1.03338	1.91353	NA	NA	NA	NA	NA	NA	0.232657	-0.250393	NA	NA	NA	NA	NA	NA	-0.00886822
CDK5R1	CDK5R1	8851	-0.120417	-0.838848	NA	NA	NA	NA	NA	NA	0.0710438	-0.480779	NA	NA	NA	NA	NA	NA	-0.204867
CDK5R2	CDK5R2	8941	-0.880648	-0.286849	NA	NA	NA	NA	NA	NA	0.314171	0.0320526	NA	NA	NA	NA	NA	NA	0.173112
CDK6	CDK6	1021	-1.25519	-0.505642	NA	NA	NA	NA	NA	NA	-1.26225	-0.681119	NA	NA	NA	NA	NA	NA	-0.971684
CDK7	CDK7	1022	-0.584341	-1.04029	NA	NA	NA	NA	NA	NA	-0.313313	-0.56595	NA	NA	NA	NA	NA	NA	-0.439631
CDK8	CDK8	1024	-0.37063	0.463675	NA	NA	NA	NA	NA	NA	-0.133225	0.166109	NA	NA	NA	NA	NA	NA	0.016442
CDK9	CDK9	1025	0.542154	-1.05957	NA	NA	NA	NA	NA	NA	-0.591438	-0.15841	NA	NA	NA	NA	NA	NA	-0.374924
CDKL1	CDKL1	8814	0.101858	-0.212775	NA	NA	NA	NA	NA	NA	-0.650656	0.281736	NA	NA	NA	NA	NA	NA	-0.18446
CDKL2	CDKL2	8999	0.727655	1.28307	NA	NA	NA	NA	NA	NA	0.131562	0.0776645	NA	NA	NA	NA	NA	NA	0.104613
CDKL3	CDKL3	51265	-0.855619	-1.22059	NA	NA	NA	NA	NA	NA	0.155263	-0.0435993	NA	NA	NA	NA	NA	NA	0.0558319
CDKL4	CDKL4	344387	-0.572778	0.385359	NA	NA	NA	NA	NA	NA	0.142316	-0.272216	NA	NA	NA	NA	NA	NA	-0.0649503
CDKL5	CDKL5	6792	0.432298	1.13889	NA	NA	NA	NA	NA	NA	1.47241	0.217272	NA	NA	NA	NA	NA	NA	0.844839
CDKN1A	CDKN1A	1026	1.54341	2.23623	NA	NA	NA	NA	NA	NA	1.31022	0.386955	NA	NA	NA	NA	NA	NA	0.848585
CDKN1B	CDKN1B	1027	-0.583488	-0.206153	NA	NA	NA	NA	NA	NA	0	-0.542476	NA	NA	NA	NA	NA	NA	-0.271238
CDKN1C	CDKN1C	1028	0.855769	1.38992	NA	NA	NA	NA	NA	NA	-0.170567	1.30097	NA	NA	NA	NA	NA	NA	0.565203
CDKN2A	CDKN2A	1029	-0.740997	1.67664	NA	NA	NA	NA	NA	NA	-0.719877	0.508167	NA	NA	NA	NA	NA	NA	-0.105855
CDKN2B	CDKN2B	1030	0.515086	0.667721	NA	NA	NA	NA	NA	NA	-0.123714	0.256521	NA	NA	NA	NA	NA	NA	0.0664037
CDKN2C	CDKN2C	1031	1.62131	1.5783	NA	NA	NA	NA	NA	NA	-0.0595621	0.443401	NA	NA	NA	NA	NA	NA	0.191919
CDKN2D	CDKN2D	1032	-1.11373	1.26199	NA	NA	NA	NA	NA	NA	0.101962	-1.46943	NA	NA	NA	NA	NA	NA	-0.683734
CDKN3	CDKN3	1033	1.17138	-1.07844	NA	NA	NA	NA	NA	NA	0	0	NA	NA	NA	NA	NA	NA	0
CDX2	CDX2	1045	-1.05864	-0.257769	NA	NA	NA	NA	NA	NA	-0.186949	-0.0523018	NA	NA	NA	NA	NA	NA	-0.119625
CDX4	CDX4	1046	0.718377	2.09066	NA	NA	NA	NA	NA	NA	-0.157172	0.231473	NA	NA	NA	NA	NA	NA	0.0371508
CEACAM1	CEACAM1	634	0.212089	0.13047	NA	NA	NA	NA	NA	NA	-0.0780978	0.758611	NA	NA	NA	NA	NA	NA	0.340256
CEBPA	CEBPA	1050	-0.923329	-1.03323	NA	NA	NA	NA	NA	NA	-0.517855	-0.0157546	NA	NA	NA	NA	NA	NA	-0.266805
CEBPB	CEBPB	1051	0.178026	1.3474	NA	NA	NA	NA	NA	NA	0.0745397	-0.333481	NA	NA	NA	NA	NA	NA	-0.129471
CEBPD	CEBPD	1052	-0.381932	-1.14164	NA	NA	NA	NA	NA	NA	-0.133401	-0.267832	NA	NA	NA	NA	NA	NA	-0.200617
CEBPE	CEBPE	1053	-1.25567	-0.589833	NA	NA	NA	NA	NA	NA	-0.24436	-0.647115	NA	NA	NA	NA	NA	NA	-0.445737
CEBPG	CEBPG	1054	0.205004	-0.594274	NA	NA	NA	NA	NA	NA	-0.49852	-0.131319	NA	NA	NA	NA	NA	NA	-0.31492
CECR1	CECR1	51816	0.906371	0.243262	NA	NA	NA	NA	NA	NA	0.199216	-0.0930612	NA	NA	NA	NA	NA	NA	0.0530776
CEL	CEL	1056	-1.20445	0.984132	NA	NA	NA	NA	NA	NA	0	-0.374566	NA	NA	NA	NA	NA	NA	-0.187283
CELA1	ELA1	1990	-0.973439	-0.134977	NA	NA	NA	NA	NA	NA	0.00845532	-0.247223	NA	NA	NA	NA	NA	NA	-0.119384
CELA2A	ELA2A	63036	0.292364	-0.826394	NA	NA	NA	NA	NA	NA	0.0691396	0.00406314	NA	NA	NA	NA	NA	NA	0.0366014
CELA2B	ELA2B	51032	1.07289	0.0876295	NA	NA	NA	NA	NA	NA	0	0.387942	NA	NA	NA	NA	NA	NA	0.193971
CELA3A	ELA3A	10136	-0.586529	-1.22499	NA	NA	NA	NA	NA	NA	-0.489041	-0.0784053	NA	NA	NA	NA	NA	NA	-0.283723
CELA3B	ELA3B	23436	-0.532199	1.11738	NA	NA	NA	NA	NA	NA	-0.289078	-0.59059	NA	NA	NA	NA	NA	NA	-0.439834
CELF1	CUGBP1	10658	0.10123	-1.23631	NA	NA	NA	NA	NA	NA	-0.78001	0.146632	NA	NA	NA	NA	NA	NA	-0.316689
CELSR1	CELSR1	9620	-1.29502	0.165741	NA	NA	NA	NA	NA	NA	-1.77089	-0.258916	NA	NA	NA	NA	NA	NA	-1.0149
CELSR2	CELSR2	1952	0.499535	0.386662	NA	NA	NA	NA	NA	NA	0.752385	0.0236437	NA	NA	NA	NA	NA	NA	0.388014
CELSR3	CELSR3	1951	0.594646	-0.222448	NA	NA	NA	NA	NA	NA	0.344904	-0.177045	NA	NA	NA	NA	NA	NA	0.0839294
CENPB	CENPB	1059	1.01729	-0.771685	NA	NA	NA	NA	NA	NA	-0.240824	0.275724	NA	NA	NA	NA	NA	NA	0.0174499
CENPBD1	MGC16385	92806	0.307176	0.894422	NA	NA	NA	NA	NA	NA	0	-0.00114516	NA	NA	NA	NA	NA	NA	-0.000572579
CENPE	CENPE	1062	-0.904126	0.404304	NA	NA	NA	NA	NA	NA	0.500228	-1.09452	NA	NA	NA	NA	NA	NA	-0.297148
CENPF	CENPF	1063	-0.806232	0.693825	NA	NA	NA	NA	NA	NA	0	-1.04004	NA	NA	NA	NA	NA	NA	-0.520021
CENPH	CENPH	64946	1.07688	-1.05701	NA	NA	NA	NA	NA	NA	-0.0305212	-0.261183	NA	NA	NA	NA	NA	NA	-0.145852
CENPK	FKSG14	64105	-0.139053	0.557266	NA	NA	NA	NA	NA	NA	0.269218	-0.114724	NA	NA	NA	NA	NA	NA	0.0772468
CENPM	CENPM	79019	-0.391911	-1.08101	NA	NA	NA	NA	NA	NA	-0.0414336	-0.247605	NA	NA	NA	NA	NA	NA	-0.144519
CENPN	CENPN	55839	-0.742342	-0.525243	NA	NA	NA	NA	NA	NA	-1.24968	-0.500915	NA	NA	NA	NA	NA	NA	-0.8753
CEP41	TSGA14	95681	0.728461	-0.29882	NA	NA	NA	NA	NA	NA	0	-0.348553	NA	NA	NA	NA	NA	NA	-0.174276
CEP55	CEP55	55165	-0.282078	-0.430638	NA	NA	NA	NA	NA	NA	0	-0.424012	NA	NA	NA	NA	NA	NA	-0.212006
CEP85	CCDC21	64793	0.741965	-0.363025	NA	NA	NA	NA	NA	NA	-0.184055	-1.03617	NA	NA	NA	NA	NA	NA	-0.610112
CERK	CERK	64781	0.010821	0.199667	NA	NA	NA	NA	NA	NA	1.23176	0	NA	NA	NA	NA	NA	NA	0.61588
CERS6	LASS6	253782	0.93416	1.02624	NA	NA	NA	NA	NA	NA	-0.0440278	-0.0649538	NA	NA	NA	NA	NA	NA	-0.0544908
CES1	CES1	1066	-0.419341	0.949174	NA	NA	NA	NA	NA	NA	0.0286198	-0.0542044	NA	NA	NA	NA	NA	NA	-0.0127923
CES1P1	CES4	51716	-1.23552	0.885403	NA	NA	NA	NA	NA	NA	-0.135585	-0.044455	NA	NA	NA	NA	NA	NA	-0.0900201
CES2	CES2	8824	-1.20457	-0.330203	NA	NA	NA	NA	NA	NA	-0.143647	-0.0743776	NA	NA	NA	NA	NA	NA	-0.109012
CES3	FLJ21736	79984	0.736017	-0.990612	NA	NA	NA	NA	NA	NA	0.908236	-0.0791953	NA	NA	NA	NA	NA	NA	0.41452
CES4A	FLJ37464	283848	0.00604968	-0.607329	NA	NA	NA	NA	NA	NA	0	-0.196607	NA	NA	NA	NA	NA	NA	-0.0983034
CES5A	CES7	221223	-0.0920358	1.67882	NA	NA	NA	NA	NA	NA	0.724936	-0.215897	NA	NA	NA	NA	NA	NA	0.254519
CETN1	CETN1	1068	1.04616	-0.229974	NA	NA	NA	NA	NA	NA	-0.15346	0	NA	NA	NA	NA	NA	NA	-0.0767299
CETN2	CETN2	1069	-0.312722	-0.137231	NA	NA	NA	NA	NA	NA	-1.02565	0.399713	NA	NA	NA	NA	NA	NA	-0.312968
CETN3	CETN3	1070	-0.033886	-0.0914926	NA	NA	NA	NA	NA	NA	-0.610956	-0.281892	NA	NA	NA	NA	NA	NA	-0.446424
CETP	CETP	1071	1.06157	-0.614066	NA	NA	NA	NA	NA	NA	1.25117	-0.0832049	NA	NA	NA	NA	NA	NA	0.583983
CFB	CFB	629	-0.538215	0.979136	NA	NA	NA	NA	NA	NA	-0.155766	-0.00735386	NA	NA	NA	NA	NA	NA	-0.0815599
CFD	CFD	1675	-0.836464	-0.125193	NA	NA	NA	NA	NA	NA	-0.203594	0	NA	NA	NA	NA	NA	NA	-0.101797
CFH	CFH	3075	1.17821	-0.59914	NA	NA	NA	NA	NA	NA	0	-0.215006	NA	NA	NA	NA	NA	NA	-0.107503
CFI	CFI	3426	0.762821	0.918376	NA	NA	NA	NA	NA	NA	0	0.859985	NA	NA	NA	NA	NA	NA	0.429993
CFL1	CFL1	1072	0.357231	-0.928564	NA	NA	NA	NA	NA	NA	-0.563427	0.394113	NA	NA	NA	NA	NA	NA	-0.0846572
CFL2	CFL2	1073	1.74044	-0.731689	NA	NA	NA	NA	NA	NA	0.0595621	-0.122838	NA	NA	NA	NA	NA	NA	-0.031638
CFLAR	CFLAR	8837	0.0590501	-0.634542	NA	NA	NA	NA	NA	NA	0.0223689	0.0801601	NA	NA	NA	NA	NA	NA	0.0512645
CFTR	CFTR	1080	0.43339	1.13882	NA	NA	NA	NA	NA	NA	0	-0.0757884	NA	NA	NA	NA	NA	NA	-0.0378942
CGA	CGA	1081	-0.621522	0.0286729	NA	NA	NA	NA	NA	NA	-0.644434	0.120324	NA	NA	NA	NA	NA	NA	-0.262055
CGB	LHB	3972	1.08218	0.261837	NA	NA	NA	NA	NA	NA	0	0.259591	NA	NA	NA	NA	NA	NA	0.129796
CGB	CGB	1082	-0.290277	0.610143	NA	NA	NA	NA	NA	NA	0.126604	-0.284546	NA	NA	NA	NA	NA	NA	-0.0789709
CGRRF1	CGRRF1	10668	-0.217339	0.621289	NA	NA	NA	NA	NA	NA	-0.0138626	-0.0983331	NA	NA	NA	NA	NA	NA	-0.0560978
CHAF1B	CHAF1B	8208	-0.829233	-1.06853	NA	NA	NA	NA	NA	NA	0	-0.321109	NA	NA	NA	NA	NA	NA	-0.160554
CHAT	CHAT	1103	-0.446366	-1.02549	NA	NA	NA	NA	NA	NA	-0.0262795	-0.305309	NA	NA	NA	NA	NA	NA	-0.165794
CHD1	CHD1	1105	0.725127	0.675671	NA	NA	NA	NA	NA	NA	-0.600974	1.15733	NA	NA	NA	NA	NA	NA	0.278179
CHD3	CHD3	1107	-0.797345	0.441197	NA	NA	NA	NA	NA	NA	0	0.401981	NA	NA	NA	NA	NA	NA	0.200991
CHD4	CHD4	1108	0.411072	0.0931063	NA	NA	NA	NA	NA	NA	0	0	NA	NA	NA	NA	NA	NA	0
CHEK1	CHEK1	1111	-0.881324	1.05089	NA	NA	NA	NA	NA	NA	-2.41232	1.17609	NA	NA	NA	NA	NA	NA	-0.618117
CHEK2	CHEK2	11200	1.07685	1.05165	NA	NA	NA	NA	NA	NA	0.182914	-0.41471	NA	NA	NA	NA	NA	NA	-0.115898
CHFR	CHFR	55743	-0.486014	-0.995937	NA	NA	NA	NA	NA	NA	-0.609301	-0.588967	NA	NA	NA	NA	NA	NA	-0.599134
CHGA	CHGA	1113	-0.431828	-0.0671326	NA	NA	NA	NA	NA	NA	-0.0434766	0.874787	NA	NA	NA	NA	NA	NA	0.415655
CHIC2	CHIC2	26511	1.35471	0.629203	NA	NA	NA	NA	NA	NA	-0.61554	1.02075	NA	NA	NA	NA	NA	NA	0.202604
CHKA	CHKA	1119	-0.949532	-0.677938	NA	NA	NA	NA	NA	NA	0.0367642	-0.655673	NA	NA	NA	NA	NA	NA	-0.309455
CHKB	CHKB	1120	0.528083	0.455607	NA	NA	NA	NA	NA	NA	0	0.0969051	NA	NA	NA	NA	NA	NA	0.0484526
CHM	CHM	1121	1.22982	0.879998	NA	NA	NA	NA	NA	NA	0	-0.212835	NA	NA	NA	NA	NA	NA	-0.106417
CHMP1A	PCOLN3	5119	0.471577	-0.0773929	NA	NA	NA	NA	NA	NA	-0.0793609	0.191231	NA	NA	NA	NA	NA	NA	0.0559349
CHMP1B	CHMP1B	57132	1.10632	-0.0711143	NA	NA	NA	NA	NA	NA	0	0.254745	NA	NA	NA	NA	NA	NA	0.127373
CHPF	CHPF	79586	-0.492545	-0.87054	NA	NA	NA	NA	NA	NA	-0.694891	0.53688	NA	NA	NA	NA	NA	NA	-0.0790054
CHRM1	CHRM1	1128	-1.08875	0.842944	NA	NA	NA	NA	NA	NA	0.236061	-0.0279415	NA	NA	NA	NA	NA	NA	0.10406
CHRM2	CHRM2	1129	-0.754538	-0.416471	NA	NA	NA	NA	NA	NA	0	-0.896472	NA	NA	NA	NA	NA	NA	-0.448236
CHRM3	CHRM3	1131	1.2287	1.97495	NA	NA	NA	NA	NA	NA	1.61925	1.3539	NA	NA	NA	NA	NA	NA	1.48657
CHRM4	CHRM4	1132	0.746401	-1.03514	NA	NA	NA	NA	NA	NA	1.64955	-0.396665	NA	NA	NA	NA	NA	NA	0.626444
CHRM5	CHRM5	1133	-0.467138	-0.783974	NA	NA	NA	NA	NA	NA	-1.02238	-0.451284	NA	NA	NA	NA	NA	NA	-0.736834
CHRNA1	CHRNA1	1134	0.864641	0.574543	NA	NA	NA	NA	NA	NA	0	0.943859	NA	NA	NA	NA	NA	NA	0.47193
CHRNA10	CHRNA10	57053	-0.150959	0.67971	NA	NA	NA	NA	NA	NA	1.15123	0.320873	NA	NA	NA	NA	NA	NA	0.736054
CHRNA2	CHRNA2	1135	-0.0857198	-0.932967	NA	NA	NA	NA	NA	NA	0	0.0283796	NA	NA	NA	NA	NA	NA	0.0141898
CHRNA3	CHRNA3	1136	-0.287381	0.0884666	NA	NA	NA	NA	NA	NA	0.0863043	0.295583	NA	NA	NA	NA	NA	NA	0.190944
CHRNA4	CHRNA4	1137	0.315324	0.854325	NA	NA	NA	NA	NA	NA	-0.133024	1.02997	NA	NA	NA	NA	NA	NA	0.448475
CHRNA5	CHRNA5	1138	1.43909	-0.289491	NA	NA	NA	NA	NA	NA	0.77918	0	NA	NA	NA	NA	NA	NA	0.38959
CHRNA6	CHRNA6	8973	0.959075	0.266226	NA	NA	NA	NA	NA	NA	0.287416	0.0330549	NA	NA	NA	NA	NA	NA	0.160236
CHRNA7	CHRFAM7A	89832	-0.845077	0.495957	NA	NA	NA	NA	NA	NA	-0.118097	-0.611898	NA	NA	NA	NA	NA	NA	-0.364997
CHRNA7	CHRNA7	1139	-0.908033	-0.778968	NA	NA	NA	NA	NA	NA	0.167935	-0.438845	NA	NA	NA	NA	NA	NA	-0.135455
CHRNA9	CHRNA9	55584	1.7749	-0.198625	NA	NA	NA	NA	NA	NA	-0.0848054	0.988397	NA	NA	NA	NA	NA	NA	0.451796
CHRNB1	CHRNB1	1140	1.60104	-0.0613224	NA	NA	NA	NA	NA	NA	-0.123534	-0.18835	NA	NA	NA	NA	NA	NA	-0.155942
CHRNB2	CHRNB2	1141	-0.106768	-0.0143827	NA	NA	NA	NA	NA	NA	0.646903	0.321777	NA	NA	NA	NA	NA	NA	0.48434
CHRNB3	CHRNB3	1142	1.03334	1.02208	NA	NA	NA	NA	NA	NA	0.121599	0.24825	NA	NA	NA	NA	NA	NA	0.184924
CHRNB4	CHRNB4	1143	-0.835432	-0.843638	NA	NA	NA	NA	NA	NA	-1.00986	-0.0710901	NA	NA	NA	NA	NA	NA	-0.540473
CHRND	CHRND	1144	-0.435418	-0.306078	NA	NA	NA	NA	NA	NA	-0.0189469	0.385912	NA	NA	NA	NA	NA	NA	0.183483
CHRNE	CHRNE	1145	-0.262505	-0.286297	NA	NA	NA	NA	NA	NA	-0.0710438	0.00756216	NA	NA	NA	NA	NA	NA	-0.0317408
CHRNG	CHRNG	1146	0.574047	-0.593092	NA	NA	NA	NA	NA	NA	-0.687641	-0.00302284	NA	NA	NA	NA	NA	NA	-0.345332
CHUK	CHUK	1147	1.00744	-1.01339	NA	NA	NA	NA	NA	NA	0	-1.17701	NA	NA	NA	NA	NA	NA	-0.588507
CIB2	CIB2	10518	-0.481533	0.257385	NA	NA	NA	NA	NA	NA	-0.487024	-0.516702	NA	NA	NA	NA	NA	NA	-0.501863
CIB3	CIB3	117286	-0.653873	-0.718116	NA	NA	NA	NA	NA	NA	-0.802214	-0.0724013	NA	NA	NA	NA	NA	NA	-0.437308
CIDEA	CIDEA	1149	-0.120298	0.859345	NA	NA	NA	NA	NA	NA	0.395075	1.71318	NA	NA	NA	NA	NA	NA	1.05413
CIDEB	CIDEB	27141	-0.934308	-1.38095	NA	NA	NA	NA	NA	NA	0.00249005	-0.468251	NA	NA	NA	NA	NA	NA	-0.23288
CIDEC	CIDEC	63924	-0.213204	0.387287	NA	NA	NA	NA	NA	NA	0.309841	0.719762	NA	NA	NA	NA	NA	NA	0.514801
CILP	CILP	8483	-0.718475	1.50632	NA	NA	NA	NA	NA	NA	0.234043	0.201325	NA	NA	NA	NA	NA	NA	0.217684
CINP	CINP	51550	-0.874619	0.0384953	NA	NA	NA	NA	NA	NA	-1.0289	-1.83622	NA	NA	NA	NA	NA	NA	-1.43256
CISH	CISH	1154	1.17865	-1.28279	NA	NA	NA	NA	NA	NA	0.723827	-0.419522	NA	NA	NA	NA	NA	NA	0.152153
CIT	CIT	11113	-0.327107	-0.753952	NA	NA	NA	NA	NA	NA	-0.597277	-1.1497	NA	NA	NA	NA	NA	NA	-0.873487
CITED2	CITED2	10370	-0.837101	1.25406	NA	NA	NA	NA	NA	NA	0.0691557	0.256869	NA	NA	NA	NA	NA	NA	0.163012
CKAP2	CKAP2	26586	1.57126	0.990704	NA	NA	NA	NA	NA	NA	0.212443	1.04277	NA	NA	NA	NA	NA	NA	0.627606
CKAP4	CKAP4	10970	0.998469	0.241405	NA	NA	NA	NA	NA	NA	0	0.201836	NA	NA	NA	NA	NA	NA	0.100918
CKAP5	CKAP5	9793	-1.2535	-1.21754	NA	NA	NA	NA	NA	NA	-1.04697	-0.873198	NA	NA	NA	NA	NA	NA	-0.960084
CKB	CKB	1152	0.91332	-1.29167	NA	NA	NA	NA	NA	NA	1.82997	-2.82219	NA	NA	NA	NA	NA	NA	-0.496112
CKLF-CMTM1	CKLF	51192	-0.641753	-0.455192	NA	NA	NA	NA	NA	NA	-0.436801	0.298578	NA	NA	NA	NA	NA	NA	-0.0691113
CKM	CKM	1158	0.192054	0.800944	NA	NA	NA	NA	NA	NA	0.298825	-0.0761071	NA	NA	NA	NA	NA	NA	0.111359
CKMT1B	CKMT1	1159	-0.184041	-1.18222	NA	NA	NA	NA	NA	NA	-0.201426	-0.275016	NA	NA	NA	NA	NA	NA	-0.238221
CKMT2	CKMT2	1160	1.01901	0.998519	NA	NA	NA	NA	NA	NA	0.0311043	0.587828	NA	NA	NA	NA	NA	NA	0.309466
CKS1B	CKS1B	1163	2.1319	0.934221	NA	NA	NA	NA	NA	NA	0.872248	-0.0283424	NA	NA	NA	NA	NA	NA	0.421953
CKS2	CKS2	1164	-0.452083	-0.218655	NA	NA	NA	NA	NA	NA	-0.807781	-0.337033	NA	NA	NA	NA	NA	NA	-0.572407
CLCA1	CLCA1	1179	0.4329	0.86382	NA	NA	NA	NA	NA	NA	-0.131272	0.267733	NA	NA	NA	NA	NA	NA	0.0682306
CLCA2	CLCA2	9635	1.32005	-0.325817	NA	NA	NA	NA	NA	NA	-0.00156444	0.0897645	NA	NA	NA	NA	NA	NA	0.0441
CLCA3P	CLCA3	9629	-0.34202	-0.511728	NA	NA	NA	NA	NA	NA	-0.0824737	-0.209027	NA	NA	NA	NA	NA	NA	-0.14575
CLCA4	CLCA4	22802	0.321305	-1.15906	NA	NA	NA	NA	NA	NA	-0.485666	0.464635	NA	NA	NA	NA	NA	NA	-0.0105155
CLCF1	CLCF1	23529	0.49573	1.06709	NA	NA	NA	NA	NA	NA	-0.0297906	0.332105	NA	NA	NA	NA	NA	NA	0.151157
CLCN1	CLCN1	1180	0.818688	0.375348	NA	NA	NA	NA	NA	NA	-0.291635	-0.142417	NA	NA	NA	NA	NA	NA	-0.217026
CLCN2	CLCN2	1181	0.13085	1.33092	NA	NA	NA	NA	NA	NA	0.148735	-0.15286	NA	NA	NA	NA	NA	NA	-0.00206239
CLCN3	CLCN3	1182	-0.516724	1.16502	NA	NA	NA	NA	NA	NA	0.210395	-0.208679	NA	NA	NA	NA	NA	NA	0.000858047
CLCN4	CLCN4	1183	0.392118	-0.384002	NA	NA	NA	NA	NA	NA	0.389394	0.233363	NA	NA	NA	NA	NA	NA	0.311378
CLCN5	CLCN5	1184	0.272609	-0.880652	NA	NA	NA	NA	NA	NA	-0.913532	-1.31183	NA	NA	NA	NA	NA	NA	-1.11268
CLCN6	CLCN6	1185	0.409383	-0.677377	NA	NA	NA	NA	NA	NA	0.711229	-0.449659	NA	NA	NA	NA	NA	NA	0.130785
CLCN7	CLCN7	1186	1.04325	-0.894916	NA	NA	NA	NA	NA	NA	-0.711532	0.0821445	NA	NA	NA	NA	NA	NA	-0.314694
CLCNKA	CLCNKA	1187	0.382508	-1.12694	NA	NA	NA	NA	NA	NA	0.282153	-0.655108	NA	NA	NA	NA	NA	NA	-0.186477
CLCNKB	CLCNKB	1188	1.60987	-1.11014	NA	NA	NA	NA	NA	NA	0.272142	-0.168223	NA	NA	NA	NA	NA	NA	0.0519596
CLDN14	CLDN14	23562	-0.303058	-1.20257	NA	NA	NA	NA	NA	NA	-0.370475	-0.487867	NA	NA	NA	NA	NA	NA	-0.429171
CLDN16	CLDN16	10686	0.389176	-0.880428	NA	NA	NA	NA	NA	NA	-0.135331	-0.105328	NA	NA	NA	NA	NA	NA	-0.120329
CLDN3	CLDN3	1365	-0.668081	-0.0165374	NA	NA	NA	NA	NA	NA	-0.0192615	-0.186505	NA	NA	NA	NA	NA	NA	-0.102883
CLDN4	CLDN4	1364	-0.0247138	-0.700049	NA	NA	NA	NA	NA	NA	-0.205538	-0.00307584	NA	NA	NA	NA	NA	NA	-0.104307
CLEC11A	CLEC11A	6320	-1.20128	-1.07555	NA	NA	NA	NA	NA	NA	-0.0933788	-0.281519	NA	NA	NA	NA	NA	NA	-0.187449
CLEC12A	CLEC12A	160364	0.79369	1.14949	NA	NA	NA	NA	NA	NA	0	0.0416358	NA	NA	NA	NA	NA	NA	0.0208179
CLEC1A	CLEC1A	51267	-0.975058	1.07626	NA	NA	NA	NA	NA	NA	-0.222765	-0.415302	NA	NA	NA	NA	NA	NA	-0.319033
CLEC1B	CLEC1B	51266	0.149281	-0.653026	NA	NA	NA	NA	NA	NA	0.857889	0.254548	NA	NA	NA	NA	NA	NA	0.556219
CLEC2B	CLEC2B	9976	-0.00575348	0.22247	NA	NA	NA	NA	NA	NA	-0.322996	0.183237	NA	NA	NA	NA	NA	NA	-0.0698798
CLEC2D	CLEC2D	29121	0.637017	-0.729047	NA	NA	NA	NA	NA	NA	-0.593725	-0.676983	NA	NA	NA	NA	NA	NA	-0.635354
CLEC4A	CLEC4A	50856	1.27798	-1.06916	NA	NA	NA	NA	NA	NA	0.0881694	0	NA	NA	NA	NA	NA	NA	0.0440847
CLEC4C	CLEC4C	170482	1.67708	-0.050321	NA	NA	NA	NA	NA	NA	0.988301	-0.178862	NA	NA	NA	NA	NA	NA	0.404719
CLEC4D	CLEC4D	338339	1.22636	-0.817932	NA	NA	NA	NA	NA	NA	0	0.428891	NA	NA	NA	NA	NA	NA	0.214445
CLEC4E	CLEC4E	26253	1.01605	1.42257	NA	NA	NA	NA	NA	NA	0.355176	0.470581	NA	NA	NA	NA	NA	NA	0.412879
CLEC4F	CLEC4F	165530	-0.673203	-0.678655	NA	NA	NA	NA	NA	NA	-0.678145	-0.0541506	NA	NA	NA	NA	NA	NA	-0.366148
CLEC4G	CLEC4G	339390	-0.649047	-0.679832	NA	NA	NA	NA	NA	NA	-0.678239	-0.208	NA	NA	NA	NA	NA	NA	-0.44312
CLEC4M	CLEC4M	10332	0.140686	-0.481669	NA	NA	NA	NA	NA	NA	-0.596256	-0.313604	NA	NA	NA	NA	NA	NA	-0.45493
CLEC5A	CLEC5A	23601	0.813378	0.705986	NA	NA	NA	NA	NA	NA	0.0686538	-0.0690859	NA	NA	NA	NA	NA	NA	-0.000216029
CLEC7A	CLEC7A	64581	1.38668	0.20404	NA	NA	NA	NA	NA	NA	0.113171	-0.65839	NA	NA	NA	NA	NA	NA	-0.272609
CLECL1	DCAL1	160365	-0.617211	0.618109	NA	NA	NA	NA	NA	NA	0	0	NA	NA	NA	NA	NA	NA	0
CLIC1	CLIC1	1192	0.0509116	0.963448	NA	NA	NA	NA	NA	NA	-0.499627	0.77741	NA	NA	NA	NA	NA	NA	0.138891
CLIC2	CLIC2	1193	0.144123	0.227587	NA	NA	NA	NA	NA	NA	0	0.0868412	NA	NA	NA	NA	NA	NA	0.0434206
CLIC3	CLIC3	9022	0.187163	-1.12262	NA	NA	NA	NA	NA	NA	0.0702895	-1.55379	NA	NA	NA	NA	NA	NA	-0.741753
CLIC4	CLIC4	25932	1.42503	0.575224	NA	NA	NA	NA	NA	NA	0	-0.649309	NA	NA	NA	NA	NA	NA	-0.324655
CLIC5	CLIC5	53405	0.386225	-0.155613	NA	NA	NA	NA	NA	NA	-0.603961	-0.0563366	NA	NA	NA	NA	NA	NA	-0.330149
CLIC6	CLIC6	54102	-0.447694	0.655148	NA	NA	NA	NA	NA	NA	0	0.453678	NA	NA	NA	NA	NA	NA	0.226839
CLK1	CLK1	1195	-0.846848	-0.447539	NA	NA	NA	NA	NA	NA	-0.751094	0.261069	NA	NA	NA	NA	NA	NA	-0.245012
CLK2	CLK2	1196	-0.455993	-0.917892	NA	NA	NA	NA	NA	NA	-1.74652	-0.512826	NA	NA	NA	NA	NA	NA	-1.12967
CLK2P	LOC285940	285940	-0.659436	-0.208468	NA	NA	NA	NA	NA	NA	-0.750411	-1.06646	NA	NA	NA	NA	NA	NA	-0.908433
CLK3	CLK3	1198	-0.83341	-0.60001	NA	NA	NA	NA	NA	NA	0.0941402	0	NA	NA	NA	NA	NA	NA	0.0470701
CLK4	CLK4	57396	0.843418	0.151974	NA	NA	NA	NA	NA	NA	0	0.859272	NA	NA	NA	NA	NA	NA	0.429636
CLN3	CLN3	1201	2.19425	-0.0498752	NA	NA	NA	NA	NA	NA	0.7024	0.000881378	NA	NA	NA	NA	NA	NA	0.35164
CLN8	CLN8	2055	1.89971	-1.13251	NA	NA	NA	NA	NA	NA	-0.0741299	0.898762	NA	NA	NA	NA	NA	NA	0.412316
CLOCK	CLOCK	9575	-0.400866	-0.563194	NA	NA	NA	NA	NA	NA	-0.400318	-0.363984	NA	NA	NA	NA	NA	NA	-0.382151
CLPP	CLPP	8192	-0.658338	-0.804557	NA	NA	NA	NA	NA	NA	0	0.212579	NA	NA	NA	NA	NA	NA	0.106289
CLTCL1	CLTCL1	8218	0.295674	0.647068	NA	NA	NA	NA	NA	NA	-0.100916	0.00658062	NA	NA	NA	NA	NA	NA	-0.0471678
CLU	CLU	1191	-0.205091	1.19501	NA	NA	NA	NA	NA	NA	0.16033	1.67251	NA	NA	NA	NA	NA	NA	0.91642
CMA1	CMA1	1215	-0.825873	0.404298	NA	NA	NA	NA	NA	NA	0	-0.673838	NA	NA	NA	NA	NA	NA	-0.336919
CMKLR1	CMKLR1	1240	1.43746	1.0674	NA	NA	NA	NA	NA	NA	0	1.69328	NA	NA	NA	NA	NA	NA	0.846642
CMPK1	UMP-CMPK	51727	-0.327466	-0.259313	NA	NA	NA	NA	NA	NA	0	-0.0244829	NA	NA	NA	NA	NA	NA	-0.0122415
CMYA5	CMYA5	202333	0.482929	0.816865	NA	NA	NA	NA	NA	NA	0.403345	0.346882	NA	NA	NA	NA	NA	NA	0.375113
CNBP	ZNF9	7555	-0.712375	-1.37832	NA	NA	NA	NA	NA	NA	-0.832605	-1.17965	NA	NA	NA	NA	NA	NA	-1.00613
CNGA1	CNGA1	1259	0.344129	1.20944	NA	NA	NA	NA	NA	NA	-0.130733	0.749618	NA	NA	NA	NA	NA	NA	0.309442
CNGA2	CNGA2	1260	-0.212386	-0.325258	NA	NA	NA	NA	NA	NA	0.324351	-0.296566	NA	NA	NA	NA	NA	NA	0.0138929
CNGA3	CNGA3	1261	0.25838	-0.19881	NA	NA	NA	NA	NA	NA	-0.174482	-0.403283	NA	NA	NA	NA	NA	NA	-0.288882
CNGA4	CNGA4	1262	0.337471	0.379712	NA	NA	NA	NA	NA	NA	0.648989	0.277531	NA	NA	NA	NA	NA	NA	0.46326
CNGB1	CNGB1	1258	-0.498546	-0.871172	NA	NA	NA	NA	NA	NA	-0.476928	0.0529733	NA	NA	NA	NA	NA	NA	-0.211977
CNGB3	CNGB3	54714	-0.265724	-0.561715	NA	NA	NA	NA	NA	NA	0.517264	-0.65269	NA	NA	NA	NA	NA	NA	-0.0677133
CNKSR1	CNKSR1	10256	-0.413269	0.121327	NA	NA	NA	NA	NA	NA	0.782612	0.0812423	NA	NA	NA	NA	NA	NA	0.431927
CNKSR3	MAGI1	154043	-0.514621	-0.64977	NA	NA	NA	NA	NA	NA	0.167475	-0.146664	NA	NA	NA	NA	NA	NA	0.0104054
CNOT4	CNOT4	4850	0.5941	0.389283	NA	NA	NA	NA	NA	NA	0.605083	0.374796	NA	NA	NA	NA	NA	NA	0.489939
CNR1	CNR1	1268	-0.153771	-0.139755	NA	NA	NA	NA	NA	NA	0	-0.476078	NA	NA	NA	NA	NA	NA	-0.238039
CNR2	CNR2	1269	-0.135184	-1.07347	NA	NA	NA	NA	NA	NA	0.411338	-0.0469747	NA	NA	NA	NA	NA	NA	0.182182
CNTF	CNTF	1270	1.69774	0.802612	NA	NA	NA	NA	NA	NA	0.397813	1.44043	NA	NA	NA	NA	NA	NA	0.919122
CNTFR	CNTFR	1271	-1.04716	-1.05082	NA	NA	NA	NA	NA	NA	-1.52568	0	NA	NA	NA	NA	NA	NA	-0.76284
CNTNAP1	CNTNAP1	8506	1.18554	-0.877697	NA	NA	NA	NA	NA	NA	0.00334989	0	NA	NA	NA	NA	NA	NA	0.00167494
CNTNAP2	CNTNAP2	26047	1.21109	0.0361297	NA	NA	NA	NA	NA	NA	0.831281	-0.0448878	NA	NA	NA	NA	NA	NA	0.393197
CNTRL	CEP110	11064	-0.64605	0.152319	NA	NA	NA	NA	NA	NA	0	0.129385	NA	NA	NA	NA	NA	NA	0.0646925
COG1	COG1	9382	-1.44449	0.390912	NA	NA	NA	NA	NA	NA	0	-1.48428	NA	NA	NA	NA	NA	NA	-0.742142
COG2	COG2	22796	1.20606	0.738349	NA	NA	NA	NA	NA	NA	0.310721	0.171655	NA	NA	NA	NA	NA	NA	0.241188
COG8	COG8	84342	-0.469321	2.0356	NA	NA	NA	NA	NA	NA	0.354726	0.0576881	NA	NA	NA	NA	NA	NA	0.206207
COL10A1	COL10A1	1300	-1.14123	-0.492992	NA	NA	NA	NA	NA	NA	-0.85478	0.562388	NA	NA	NA	NA	NA	NA	-0.146196
COL11A2	COL11A2	1302	-0.139587	2.0488	NA	NA	NA	NA	NA	NA	0.367927	0.0457971	NA	NA	NA	NA	NA	NA	0.206862
COL1A1	COL1A1	1277	0.731011	-0.278977	NA	NA	NA	NA	NA	NA	0.83478	0	NA	NA	NA	NA	NA	NA	0.41739
COL1A2	COL1A2	1278	1.01277	-0.667271	NA	NA	NA	NA	NA	NA	0.251267	0	NA	NA	NA	NA	NA	NA	0.125634
COL3A1	COL3A1	1281	1.76636	-0.619798	NA	NA	NA	NA	NA	NA	0.557953	-0.658219	NA	NA	NA	NA	NA	NA	-0.0501333
COL4A3	COL4A3	1285	0.635171	0.982133	NA	NA	NA	NA	NA	NA	1.49489	0.437116	NA	NA	NA	NA	NA	NA	0.966004
COL4A4	COL4A4	1286	0.462568	1.13121	NA	NA	NA	NA	NA	NA	0.69197	1.89493	NA	NA	NA	NA	NA	NA	1.29345
COL5A1	COL5A1	1289	0.516886	-0.774884	NA	NA	NA	NA	NA	NA	-0.899369	0.608538	NA	NA	NA	NA	NA	NA	-0.145416
COL5A2	COL5A2	1290	-0.955221	-1.06278	NA	NA	NA	NA	NA	NA	-0.251949	-0.585905	NA	NA	NA	NA	NA	NA	-0.418927
COL6A3	COL6A3	1293	2.05145	-0.0655132	NA	NA	NA	NA	NA	NA	1.31909	-0.928865	NA	NA	NA	NA	NA	NA	0.195113
COL7A1	COL7A1	1294	0.0508015	-1.01498	NA	NA	NA	NA	NA	NA	0.164919	-0.242428	NA	NA	NA	NA	NA	NA	-0.0387545
COL8A1	COL8A1	1295	-0.249816	-0.265484	NA	NA	NA	NA	NA	NA	-0.0128516	0	NA	NA	NA	NA	NA	NA	-0.0064258
COL8A2	COL8A2	1296	0.749048	-0.222472	NA	NA	NA	NA	NA	NA	-0.460278	-0.188984	NA	NA	NA	NA	NA	NA	-0.324631
COL9A1	COL9A1	1297	-0.721683	-0.385929	NA	NA	NA	NA	NA	NA	-0.0607307	-0.0411065	NA	NA	NA	NA	NA	NA	-0.0509186
COL9A2	COL9A2	1298	0.9841	1.17884	NA	NA	NA	NA	NA	NA	-0.155647	-0.00334989	NA	NA	NA	NA	NA	NA	-0.0794985
COLQ	COLQ	8292	-0.291336	0.417347	NA	NA	NA	NA	NA	NA	0.531376	0.346076	NA	NA	NA	NA	NA	NA	0.438726
COMMD5	COMMD5	28991	-0.099641	0.170108	NA	NA	NA	NA	NA	NA	0.00326871	0.309789	NA	NA	NA	NA	NA	NA	0.156529
COMP	COMP	1311	-0.372331	-0.667827	NA	NA	NA	NA	NA	NA	-0.439748	-0.685515	NA	NA	NA	NA	NA	NA	-0.562631
COMT	COMT	1312	-0.940152	1.54701	NA	NA	NA	NA	NA	NA	0.566313	-0.18696	NA	NA	NA	NA	NA	NA	0.189677
COMTD1	COMTD1	118881	-0.178317	1.35181	NA	NA	NA	NA	NA	NA	-0.0851682	1.11286	NA	NA	NA	NA	NA	NA	0.513847
COPB2	COPB2	9276	-0.406042	-1.01435	NA	NA	NA	NA	NA	NA	-0.808784	-1.04955	NA	NA	NA	NA	NA	NA	-0.929166
COPG1	COPG	22820	0.454604	-0.46534	NA	NA	NA	NA	NA	NA	-0.0960235	-0.403384	NA	NA	NA	NA	NA	NA	-0.249704
COPS2	COPS2	9318	-0.207818	0.0415816	NA	NA	NA	NA	NA	NA	0.142997	0	NA	NA	NA	NA	NA	NA	0.0714986
COPS5	COPS5	10987	-0.672907	-0.126526	NA	NA	NA	NA	NA	NA	0.123179	-0.753508	NA	NA	NA	NA	NA	NA	-0.315165
COPS6	COPS6	10980	-0.156311	1.05186	NA	NA	NA	NA	NA	NA	0.478731	-0.170799	NA	NA	NA	NA	NA	NA	0.153966
COQ3	COQ3	51805	-0.575402	-0.903969	NA	NA	NA	NA	NA	NA	-1.39364	-0.00843601	NA	NA	NA	NA	NA	NA	-0.70104
COQ5	COQ5	84274	-0.269824	0.296962	NA	NA	NA	NA	NA	NA	-0.66761	-0.47973	NA	NA	NA	NA	NA	NA	-0.57367
COQ6	COQ6	51004	1.23136	0.0554342	NA	NA	NA	NA	NA	NA	-0.131576	1.41474	NA	NA	NA	NA	NA	NA	0.641583
COQ9	COQ9	57017	-0.538113	-0.31223	NA	NA	NA	NA	NA	NA	0	-0.421416	NA	NA	NA	NA	NA	NA	-0.210708
CORIN	CORIN	10699	-0.220505	0.693545	NA	NA	NA	NA	NA	NA	0.690821	-0.0278389	NA	NA	NA	NA	NA	NA	0.331491
CORT	CORT	1325	-0.197763	0.542999	NA	NA	NA	NA	NA	NA	-0.0820979	0	NA	NA	NA	NA	NA	NA	-0.0410489
COX10	COX10	1352	-0.924732	0.523144	NA	NA	NA	NA	NA	NA	-0.940735	-0.331682	NA	NA	NA	NA	NA	NA	-0.636208
COX7A2L	COX7A2L	9167	-0.766876	0.304354	NA	NA	NA	NA	NA	NA	0.588705	-0.429255	NA	NA	NA	NA	NA	NA	0.0797248
CP	CP	1356	1.71218	-0.507881	NA	NA	NA	NA	NA	NA	0.103639	-0.123748	NA	NA	NA	NA	NA	NA	-0.0100541
CPA1	CPA1	1357	0.0852584	1.3105	NA	NA	NA	NA	NA	NA	0.243105	0.39562	NA	NA	NA	NA	NA	NA	0.319363
CPA2	CPA2	1358	-0.758232	-0.664856	NA	NA	NA	NA	NA	NA	-0.156732	-0.263721	NA	NA	NA	NA	NA	NA	-0.210226
CPA3	CPA3	1359	0.0472579	-0.427749	NA	NA	NA	NA	NA	NA	0	0	NA	NA	NA	NA	NA	NA	0
CPA4	CPA4	51200	-0.993764	1.17194	NA	NA	NA	NA	NA	NA	-0.699905	-0.0658675	NA	NA	NA	NA	NA	NA	-0.382886
CPA5	CPA5	93979	0.567348	0.600502	NA	NA	NA	NA	NA	NA	0.751262	0.0763657	NA	NA	NA	NA	NA	NA	0.413814
CPB1	CPB1	1360	0.332097	0.0170778	NA	NA	NA	NA	NA	NA	0.728972	-0.335014	NA	NA	NA	NA	NA	NA	0.196979
CPB2	CPB2	1361	0.564175	0.632163	NA	NA	NA	NA	NA	NA	1.29135	0.788839	NA	NA	NA	NA	NA	NA	1.04009
CPD	CPD	1362	0.764422	1.87313	NA	NA	NA	NA	NA	NA	0.466669	0	NA	NA	NA	NA	NA	NA	0.233334
CPE	CPE	1363	-0.230681	-1.12474	NA	NA	NA	NA	NA	NA	-0.526678	-0.428736	NA	NA	NA	NA	NA	NA	-0.477707
CPLX1	CPLX1	10815	0.67656	-0.343672	NA	NA	NA	NA	NA	NA	-0.391864	0.259673	NA	NA	NA	NA	NA	NA	-0.0660958
CPLX2	CPLX2	10814	-1.06907	0.675156	NA	NA	NA	NA	NA	NA	0.00096502	0	NA	NA	NA	NA	NA	NA	0.00048251
CPM	CPM	1368	1.6077	-0.535555	NA	NA	NA	NA	NA	NA	-0.431006	0.251509	NA	NA	NA	NA	NA	NA	-0.0897486
CPN1	CPN1	1369	-0.740345	0.518107	NA	NA	NA	NA	NA	NA	0.31934	0.145943	NA	NA	NA	NA	NA	NA	0.232641
CPNE4	CPNE4	131034	0.81611	-0.484004	NA	NA	NA	NA	NA	NA	0.0826857	-0.30062	NA	NA	NA	NA	NA	NA	-0.108967
CPO	CPO	130749	1.64456	1.53527	NA	NA	NA	NA	NA	NA	1.59937	0.28837	NA	NA	NA	NA	NA	NA	0.943868
CPOX	CPOX	1371	1.79087	1.43942	NA	NA	NA	NA	NA	NA	0.601068	0.561379	NA	NA	NA	NA	NA	NA	0.581223
CPS1	CPS1	1373	-0.712702	-0.998037	NA	NA	NA	NA	NA	NA	0.0273808	0.0824048	NA	NA	NA	NA	NA	NA	0.0548928
CPT1A	CPT1A	1374	0.889085	-0.115203	NA	NA	NA	NA	NA	NA	0	1.17487	NA	NA	NA	NA	NA	NA	0.587437
CPT1B	CPT1B	1375	-0.87637	-0.864061	NA	NA	NA	NA	NA	NA	-0.227244	-0.141444	NA	NA	NA	NA	NA	NA	-0.184344
CPT1C	CPT1C	126129	-0.780487	-0.123078	NA	NA	NA	NA	NA	NA	0.0665285	0.13616	NA	NA	NA	NA	NA	NA	0.101344
CPT2	CPT2	1376	-0.193159	0.1497	NA	NA	NA	NA	NA	NA	0.201764	0.180638	NA	NA	NA	NA	NA	NA	0.191201
CPVL	CPVL	54504	0.316018	0.864548	NA	NA	NA	NA	NA	NA	0.189309	0.848048	NA	NA	NA	NA	NA	NA	0.518679
CPXM1	CPXM	56265	-0.729823	0.0431027	NA	NA	NA	NA	NA	NA	-0.258298	0.651954	NA	NA	NA	NA	NA	NA	0.196828
CPXM2	CPXM2	119587	-0.893442	0.299086	NA	NA	NA	NA	NA	NA	-0.153359	-0.635036	NA	NA	NA	NA	NA	NA	-0.394198
CPZ	CPZ	8532	-0.407286	0.116873	NA	NA	NA	NA	NA	NA	0	0.18588	NA	NA	NA	NA	NA	NA	0.0929399
CR1	CR1	1378	1.0655	0.0797753	NA	NA	NA	NA	NA	NA	0	-0.0693979	NA	NA	NA	NA	NA	NA	-0.034699
CR1L	CR1L	1379	-0.922022	1.05668	NA	NA	NA	NA	NA	NA	-0.547794	0.0525937	NA	NA	NA	NA	NA	NA	-0.2476
CR2	CR2	1380	1.79164	-0.51284	NA	NA	NA	NA	NA	NA	0.432828	-0.671743	NA	NA	NA	NA	NA	NA	-0.119457
CRABP2	CRABP2	1382	1.77135	0.568385	NA	NA	NA	NA	NA	NA	0.00502948	0.0253853	NA	NA	NA	NA	NA	NA	0.0152074
CRADD	CRADD	8738	1.3028	1.73741	NA	NA	NA	NA	NA	NA	0.634938	0.0860479	NA	NA	NA	NA	NA	NA	0.360493
CRAMP1L	CRAMP1L	57585	-0.810963	-0.111671	NA	NA	NA	NA	NA	NA	0	0.101738	NA	NA	NA	NA	NA	NA	0.050869
CRAT	CRAT	1384	-1.0055	-1.09813	NA	NA	NA	NA	NA	NA	-0.0290609	-0.661875	NA	NA	NA	NA	NA	NA	-0.345468
CRB1	CRB1	23418	-0.429765	2.0211	NA	NA	NA	NA	NA	NA	-0.365671	1.50726	NA	NA	NA	NA	NA	NA	0.570794
CRCP	RCP9	27297	0.234328	1.49082	NA	NA	NA	NA	NA	NA	0.154744	0.999842	NA	NA	NA	NA	NA	NA	0.577293
CREB1	CREB1	1385	-0.487948	0.206664	NA	NA	NA	NA	NA	NA	-0.337874	0.446621	NA	NA	NA	NA	NA	NA	0.0543735
CREBBP	CREBBP	1387	2.55609	0.167176	NA	NA	NA	NA	NA	NA	1.26385	1.10014	NA	NA	NA	NA	NA	NA	1.18199
CRELD2	CRELD2	79174	-0.0421682	-0.267666	NA	NA	NA	NA	NA	NA	-0.44209	0.346183	NA	NA	NA	NA	NA	NA	-0.0479535
CREM	CREM	1390	0.296598	0.11191	0.487317	-0.565849	NA	NA	NA	NA	0.468818	-1.31177	-0.170069	-0.537242	NA	NA	NA	NA	-0.353656
CRH	CRH	1392	0.104558	-0.0661413	NA	NA	NA	NA	NA	NA	0.491194	-0.157116	NA	NA	NA	NA	NA	NA	0.167039
CRHR1	CRHR1	1394	-0.780505	0.505373	NA	NA	NA	NA	NA	NA	-0.124969	0.00325439	NA	NA	NA	NA	NA	NA	-0.0608572
CRHR2	CRHR2	1395	-0.531656	-0.956106	NA	NA	NA	NA	NA	NA	-0.0205053	-0.417557	NA	NA	NA	NA	NA	NA	-0.219031
CRIM1	CRIM1	51232	1.95783	-0.693612	NA	NA	NA	NA	NA	NA	-0.407161	1.41483	NA	NA	NA	NA	NA	NA	0.503837
CRK	CRK	1398	-0.839669	-0.225795	NA	NA	NA	NA	NA	NA	-0.868851	-0.685706	NA	NA	NA	NA	NA	NA	-0.777279
CRKL	CRKL	1399	-1.17803	0.199237	NA	NA	NA	NA	NA	NA	0.00889841	-0.819965	NA	NA	NA	NA	NA	NA	-0.405533
CRLF1	CRLF1	9244	-0.602968	0.206692	NA	NA	NA	NA	NA	NA	0	-0.237831	NA	NA	NA	NA	NA	NA	-0.118916
CRLF2	CRLF2	64109	-0.339398	-0.457696	NA	NA	NA	NA	NA	NA	0.255385	-0.46326	NA	NA	NA	NA	NA	NA	-0.103937
CRLF3	CRLF3	51379	-0.0340763	0.380405	NA	NA	NA	NA	NA	NA	-0.783998	0.66769	NA	NA	NA	NA	NA	NA	-0.0581539
CROT	CROT	54677	0.256624	0.395519	NA	NA	NA	NA	NA	NA	0	0.585126	NA	NA	NA	NA	NA	NA	0.292563
CRX	CRX	1406	-0.542883	-0.691168	NA	NA	NA	NA	NA	NA	-0.718296	0.0214624	NA	NA	NA	NA	NA	NA	-0.348417
CRY1	CRY1	1407	0.231438	-0.393092	NA	NA	NA	NA	NA	NA	-0.327223	0.0357032	NA	NA	NA	NA	NA	NA	-0.14576
CRY2	CRY2	1408	-0.00844318	-0.417307	NA	NA	NA	NA	NA	NA	-0.224104	-0.0773593	NA	NA	NA	NA	NA	NA	-0.150732
CRYGA	CRYGA	1418	-0.372093	-0.559342	NA	NA	NA	NA	NA	NA	0.323492	-0.216883	NA	NA	NA	NA	NA	NA	0.0533047
CRYGB	CRYGB	1419	1.40959	0.0742579	NA	NA	NA	NA	NA	NA	0	0.523748	NA	NA	NA	NA	NA	NA	0.261874
CRYGC	CRYGC	1420	-1.1246	0.885459	NA	NA	NA	NA	NA	NA	-0.524132	-0.204101	NA	NA	NA	NA	NA	NA	-0.364117
CRYGD	CRYGD	1421	1.64009	1.58482	NA	NA	NA	NA	NA	NA	0	0.782103	NA	NA	NA	NA	NA	NA	0.391052
CRYZ	CRYZ	1429	0.512824	1.55597	NA	NA	NA	NA	NA	NA	0.448112	0	NA	NA	NA	NA	NA	NA	0.224056
CRYZL1	CRYZL1	9946	-0.196625	0.997363	NA	NA	NA	NA	NA	NA	-0.225635	0.234542	NA	NA	NA	NA	NA	NA	0.00445348
CSAD	CSAD	51380	0.513421	-0.847081	NA	NA	NA	NA	NA	NA	-0.191779	0.0434376	NA	NA	NA	NA	NA	NA	-0.0741705
CSE1L	CSE1L	1434	-0.870376	-0.124381	NA	NA	NA	NA	NA	NA	-1.25706	-0.548093	NA	NA	NA	NA	NA	NA	-0.902575
CSF1	CSF1	1435	1.18678	0.0278195	NA	NA	NA	NA	NA	NA	-0.153725	0.160653	NA	NA	NA	NA	NA	NA	0.00346408
CSF1R	CSF1R	1436	-0.393709	-1.01356	NA	NA	NA	NA	NA	NA	-1.08753	-0.350374	NA	NA	NA	NA	NA	NA	-0.718954
CSF2	CSF2	1437	1.34784	1.0163	NA	NA	NA	NA	NA	NA	0	0.538984	NA	NA	NA	NA	NA	NA	0.269492
CSF2RA	CSF2RA	1438	0.733424	0.654615	NA	NA	NA	NA	NA	NA	0	0	NA	NA	NA	NA	NA	NA	0
CSF2RB	CSF2RB	1439	-0.695367	0.368538	NA	NA	NA	NA	NA	NA	0.334058	-0.140981	NA	NA	NA	NA	NA	NA	0.0965383
CSF3	CSF3	1440	0.17649	2.34544	NA	NA	NA	NA	NA	NA	0	0.228554	NA	NA	NA	NA	NA	NA	0.114277
CSF3R	CSF3R	1441	0.138271	0.453786	NA	NA	NA	NA	NA	NA	-0.234992	0.539341	NA	NA	NA	NA	NA	NA	0.152175
CSK	CSK	1445	0.53516	-0.765202	NA	NA	NA	NA	NA	NA	0	-0.0389858	NA	NA	NA	NA	NA	NA	-0.0194929
CSMD1	CSMD1	64478	0.340427	-0.239522	NA	NA	NA	NA	NA	NA	0	0.623746	NA	NA	NA	NA	NA	NA	0.311873
CSMD3	CSMD3	114788	0.462042	0.629795	NA	NA	NA	NA	NA	NA	-0.0830513	-0.0453021	NA	NA	NA	NA	NA	NA	-0.0641767
CSNK1A1	CSNK1A1	1452	-1.24395	0.318447	NA	NA	NA	NA	NA	NA	0.427519	-1.11876	NA	NA	NA	NA	NA	NA	-0.345621
CSNK1A1L	CSNK1A1L	122011	0.269209	-0.641151	NA	NA	NA	NA	NA	NA	-0.0633421	0.238046	NA	NA	NA	NA	NA	NA	0.0873522
CSNK1A1P1	LOC161635	161635	0.664497	0.639715	NA	NA	NA	NA	NA	NA	-0.361839	-0.457164	NA	NA	NA	NA	NA	NA	-0.409501
CSNK1D	CSNK1D	1453	-0.409043	-0.874825	NA	NA	NA	NA	NA	NA	-1.31261	-0.620387	NA	NA	NA	NA	NA	NA	-0.966499
CSNK1E	CSNK1E	1454	1.36178	-0.385224	NA	NA	NA	NA	NA	NA	0.365784	0.252596	NA	NA	NA	NA	NA	NA	0.30919
CSNK1G1	CSNK1G1	53944	-0.972649	0.242982	NA	NA	NA	NA	NA	NA	-0.183724	-0.197214	NA	NA	NA	NA	NA	NA	-0.190469
CSNK1G2	CSNK1G2	1455	1.49288	-0.408823	NA	NA	NA	NA	NA	NA	1.22635	-0.4871	NA	NA	NA	NA	NA	NA	0.369627
CSNK1G3	CSNK1G3	1456	0.667859	0.626664	NA	NA	NA	NA	NA	NA	0	0.11932	NA	NA	NA	NA	NA	NA	0.0596601
CSNK2A1	CSNK2A1	1457	0.0410705	1.11742	NA	NA	NA	NA	NA	NA	0.474366	-0.985266	NA	NA	NA	NA	NA	NA	-0.25545
CSNK2A2	CSNK2A2	1459	0.336401	-0.270975	NA	NA	NA	NA	NA	NA	0.451603	-0.163375	NA	NA	NA	NA	NA	NA	0.144114
CSNK2B	CSNK2B	1460	-0.906547	1.24112	NA	NA	NA	NA	NA	NA	-0.719768	0.0726476	NA	NA	NA	NA	NA	NA	-0.32356
CST3	CST3	1471	-1.27617	1.11996	NA	NA	NA	NA	NA	NA	0	1.24515	NA	NA	NA	NA	NA	NA	0.622575
CTAG1B	CTAG1B	1485	-1.03059	0.0653636	NA	NA	NA	NA	NA	NA	-0.00904149	0.255011	NA	NA	NA	NA	NA	NA	0.122985
CTAGE10P	LOC220429	220429	0.444075	0.498487	NA	NA	NA	NA	NA	NA	0.833874	-0.150262	NA	NA	NA	NA	NA	NA	0.341806
CTDP1	CTDP1	9150	-0.135081	1.04048	NA	NA	NA	NA	NA	NA	-0.174127	0.0810623	NA	NA	NA	NA	NA	NA	-0.0465323
CTDSP2	CTDSP2	10106	-0.96297	-0.481464	NA	NA	NA	NA	NA	NA	-0.690614	-0.32515	NA	NA	NA	NA	NA	NA	-0.507882
CTDSPL	CTDSPL	10217	-0.79998	-1.13461	NA	NA	NA	NA	NA	NA	-1.30794	-0.684315	NA	NA	NA	NA	NA	NA	-0.996125
CTGF	CTGF	1490	0.131848	0.806055	NA	NA	NA	NA	NA	NA	-0.16136	-0.00838403	NA	NA	NA	NA	NA	NA	-0.0848718
CTLA4	CTLA4	1493	-0.0340744	1.42358	NA	NA	NA	NA	NA	NA	0.0650833	0.0822228	NA	NA	NA	NA	NA	NA	0.0736531
CTNNA1	CTNNA1	1495	-0.610069	-0.131235	NA	NA	NA	NA	NA	NA	-0.220186	0.112239	NA	NA	NA	NA	NA	NA	-0.0539731
CTNNA2	CTNNA2	1496	0.0997527	-0.0197287	NA	NA	NA	NA	NA	NA	-0.802364	-0.195141	NA	NA	NA	NA	NA	NA	-0.498752
CTNNAL1	CTNNAL1	8727	1.137	1.24241	NA	NA	NA	NA	NA	NA	0.404643	0.696942	NA	NA	NA	NA	NA	NA	0.550793
CTNNB1	CTNNB1	1499	0.0618873	-0.277364	NA	NA	NA	NA	NA	NA	0.296706	-0.361756	NA	NA	NA	NA	NA	NA	-0.0325248
CTNNBIP1	CTNNBIP1	56998	1.73456	1.86949	NA	NA	NA	NA	NA	NA	0.5645	1.85023	NA	NA	NA	NA	NA	NA	1.20736
CTNND1	CTNND1	1500	0.928756	0.106816	NA	NA	NA	NA	NA	NA	-0.278622	0.052352	NA	NA	NA	NA	NA	NA	-0.113135
CTNND2	CTNND2	1501	-0.3284	0.529365	NA	NA	NA	NA	NA	NA	-1.11025	0.879842	NA	NA	NA	NA	NA	NA	-0.115205
CTNS	CTNS	1497	-0.155652	-1.11908	NA	NA	NA	NA	NA	NA	-0.778179	-0.768097	NA	NA	NA	NA	NA	NA	-0.773138
CTRB2	CTRB1	1504	-0.773636	-0.499261	NA	NA	NA	NA	NA	NA	-0.692463	-0.08368	NA	NA	NA	NA	NA	NA	-0.388072
CTRC	CTRC	11330	0.60708	-0.279929	NA	NA	NA	NA	NA	NA	0.228537	-0.0238484	NA	NA	NA	NA	NA	NA	0.102344
CTRL	CTRL	1506	-0.729633	0.348591	NA	NA	NA	NA	NA	NA	-0.107155	0	NA	NA	NA	NA	NA	NA	-0.0535776
CTSA	PPGB	5476	-0.67225	1.05066	NA	NA	NA	NA	NA	NA	-0.814446	0.388999	NA	NA	NA	NA	NA	NA	-0.212724
CTSB	CTSB	1508	-0.458446	1.01463	NA	NA	NA	NA	NA	NA	-1.11637	0.327098	NA	NA	NA	NA	NA	NA	-0.394636
CTSC	CTSC	1075	0.211211	-0.649666	NA	NA	NA	NA	NA	NA	0.00927366	0.0565875	NA	NA	NA	NA	NA	NA	0.0329306
CTSD	CTSD	1509	-0.742024	-1.15516	NA	NA	NA	NA	NA	NA	-1.39095	0	NA	NA	NA	NA	NA	NA	-0.695474
CTSE	CTSE	1510	-0.0109579	0.954779	NA	NA	NA	NA	NA	NA	-0.254546	0.424906	NA	NA	NA	NA	NA	NA	0.08518
CTSF	CTSF	8722	0.661052	0.454087	NA	NA	NA	NA	NA	NA	0.457995	0.689745	NA	NA	NA	NA	NA	NA	0.57387
CTSG	CTSG	1511	-0.0336172	-0.752681	NA	NA	NA	NA	NA	NA	-0.611065	-0.0152259	NA	NA	NA	NA	NA	NA	-0.313145
CTSH	CTSH	1512	-0.714405	1.04951	NA	NA	NA	NA	NA	NA	-0.336305	0.970691	NA	NA	NA	NA	NA	NA	0.317193
CTSK	CTSK	1513	-0.865554	-0.5811	NA	NA	NA	NA	NA	NA	-0.410796	0.14588	NA	NA	NA	NA	NA	NA	-0.132458
CTSL1	CTSL	1514	-0.372755	1.28076	NA	NA	NA	NA	NA	NA	0	-1.10012	NA	NA	NA	NA	NA	NA	-0.550058
CTSL2	CTSL2	1515	0.81713	-0.721286	NA	NA	NA	NA	NA	NA	-1.51498	0.638837	NA	NA	NA	NA	NA	NA	-0.43807
CTSO	CTSO	1519	1.13413	0.266975	NA	NA	NA	NA	NA	NA	0.288109	1.50345	NA	NA	NA	NA	NA	NA	0.895778
CTSS	CTSS	1520	-1.02972	1.13463	NA	NA	NA	NA	NA	NA	0.624335	0	NA	NA	NA	NA	NA	NA	0.312168
CTSW	CTSW	1521	-0.252916	-0.561987	NA	NA	NA	NA	NA	NA	0.112221	0.308929	NA	NA	NA	NA	NA	NA	0.210575
CTSZ	CTSZ	1522	-0.0966456	0.776045	NA	NA	NA	NA	NA	NA	0.99881	0	NA	NA	NA	NA	NA	NA	0.499405
CTTN	CTTN	2017	0.393181	0.322136	NA	NA	NA	NA	NA	NA	0	0.205263	NA	NA	NA	NA	NA	NA	0.102631
CUBN	CUBN	8029	-1.11107	0.815057	NA	NA	NA	NA	NA	NA	0.320553	-0.395389	NA	NA	NA	NA	NA	NA	-0.0374179
CUEDC1	CUEDC1	404093	0.941111	0.804226	NA	NA	NA	NA	NA	NA	0.63279	0.0724705	NA	NA	NA	NA	NA	NA	0.35263
CUL1	CUL1	8454	-1.01617	1.56632	NA	NA	NA	NA	NA	NA	-1.31375	0.360918	NA	NA	NA	NA	NA	NA	-0.476415
CUL2	CUL2	8453	0.824926	0.162312	NA	NA	NA	NA	NA	NA	0.666023	-0.434588	NA	NA	NA	NA	NA	NA	0.115718
CUL3	CUL3	8452	-0.347335	0.529568	NA	NA	NA	NA	NA	NA	-0.0176185	0	NA	NA	NA	NA	NA	NA	-0.00880925
CUL5	CUL5	8065	-0.564434	-0.19448	NA	NA	NA	NA	NA	NA	-0.53929	0.178857	NA	NA	NA	NA	NA	NA	-0.180216
CUL9	PARC	23113	-1.1079	-0.445505	NA	NA	NA	NA	NA	NA	0	-0.104609	NA	NA	NA	NA	NA	NA	-0.0523046
CX3CL1	CX3CL1	6376	-0.613362	-0.595188	NA	NA	NA	NA	NA	NA	-0.584205	-0.225011	NA	NA	NA	NA	NA	NA	-0.404608
CX3CR1	CX3CR1	1524	-0.210552	0.999297	NA	NA	NA	NA	NA	NA	-1.45529	0.036734	NA	NA	NA	NA	NA	NA	-0.70928
CXADR	CXADR	1525	0.172174	-0.449052	NA	NA	NA	NA	NA	NA	-0.174723	0.200867	NA	NA	NA	NA	NA	NA	0.0130721
CXCL1	CXCL1	2919	-0.69006	0.544985	NA	NA	NA	NA	NA	NA	0.544818	-0.853686	NA	NA	NA	NA	NA	NA	-0.154434
CXCL10	CXCL10	3627	-0.572589	0.106795	NA	NA	NA	NA	NA	NA	-0.544242	0.136271	NA	NA	NA	NA	NA	NA	-0.203986
CXCL11	CXCL11	6373	0.696692	0.501623	NA	NA	NA	NA	NA	NA	0.90843	0.811974	NA	NA	NA	NA	NA	NA	0.860202
CXCL12	CXCL12	6387	1.15686	-1.09635	NA	NA	NA	NA	NA	NA	0	0.438977	NA	NA	NA	NA	NA	NA	0.219489
CXCL13	CXCL13	10563	0.672362	-0.0638566	NA	NA	NA	NA	NA	NA	0.0901065	0.49695	NA	NA	NA	NA	NA	NA	0.293528
CXCL14	CXCL14	9547	0.889063	0.459822	NA	NA	NA	NA	NA	NA	0.874877	0	NA	NA	NA	NA	NA	NA	0.437438
CXCL16	CXCL16	58191	1.51425	0.948295	NA	NA	NA	NA	NA	NA	-0.0499596	1.40611	NA	NA	NA	NA	NA	NA	0.678076
CXCL2	CXCL2	2920	1.86031	1.5394	NA	NA	NA	NA	NA	NA	0.41818	-0.141481	NA	NA	NA	NA	NA	NA	0.138349
CXCL3	CXCL3	2921	0.00692767	1.75903	NA	NA	NA	NA	NA	NA	0.40435	0	NA	NA	NA	NA	NA	NA	0.202175
CXCL5	CXCL5	6374	0.0462966	-0.198559	NA	NA	NA	NA	NA	NA	-0.338787	-0.447178	NA	NA	NA	NA	NA	NA	-0.392982
CXCL6	CXCL6	6372	1.05576	-1.09542	NA	NA	NA	NA	NA	NA	-0.16829	0	NA	NA	NA	NA	NA	NA	-0.0841448
CXCL9	CXCL9	4283	-0.956386	0.0377412	NA	NA	NA	NA	NA	NA	-0.146861	-0.214048	NA	NA	NA	NA	NA	NA	-0.180455
CXCR1	IL8RA	3577	0.810258	-0.949304	NA	NA	NA	NA	NA	NA	0.372519	-0.927666	NA	NA	NA	NA	NA	NA	-0.277574
CXCR2	IL8RB	3579	-0.481375	1.61141	NA	NA	NA	NA	NA	NA	0.40896	0	NA	NA	NA	NA	NA	NA	0.20448
CXCR3	CXCR3	2833	-0.450341	-0.051638	NA	NA	NA	NA	NA	NA	-0.000881378	0.195374	NA	NA	NA	NA	NA	NA	0.0972464
CXCR4	CXCR4	7852	1.36152	1.32567	NA	NA	NA	NA	NA	NA	0.506693	0.266677	NA	NA	NA	NA	NA	NA	0.386685
CXCR5	BLR1	643	-0.83544	-0.547435	NA	NA	NA	NA	NA	NA	-1.4228	-0.171453	NA	NA	NA	NA	NA	NA	-0.797127
CXCR6	CXCR6	10663	-1.24763	0.446201	NA	NA	NA	NA	NA	NA	0	0.796679	NA	NA	NA	NA	NA	NA	0.398339
CXCR7	CMKOR1	57007	-0.382587	0.123205	NA	NA	NA	NA	NA	NA	0.659304	-0.419628	NA	NA	NA	NA	NA	NA	0.119838
CXorf21	CXorf21	80231	1.27017	1.72232	NA	NA	NA	NA	NA	NA	1.23313	0.0709628	NA	NA	NA	NA	NA	NA	0.652047
CXorf23	CXorf23	256643	0.828761	1.07648	NA	NA	NA	NA	NA	NA	0.258854	0.0207161	NA	NA	NA	NA	NA	NA	0.139785
CXXC1	CXXC1	30827	-0.766697	-0.810949	NA	NA	NA	NA	NA	NA	0	-0.765114	NA	NA	NA	NA	NA	NA	-0.382557
CXXC4	CXXC4	80319	-0.680305	0.794942	NA	NA	NA	NA	NA	NA	0.182873	0	NA	NA	NA	NA	NA	NA	0.0914365
CYB561D2	CYB561D2	11068	1.08839	1.02691	NA	NA	NA	NA	NA	NA	0	0.335132	NA	NA	NA	NA	NA	NA	0.167566
CYB5D2	CYB5D2	124936	0.54555	1.4425	NA	NA	NA	NA	NA	NA	1.23917	0.508378	NA	NA	NA	NA	NA	NA	0.873772
CYB5R1	CYB5R1	51706	0.563941	-0.307593	NA	NA	NA	NA	NA	NA	0.458639	0	NA	NA	NA	NA	NA	NA	0.22932
CYB5R2	CYB5R2	51700	-0.549722	0.0436921	NA	NA	NA	NA	NA	NA	0	-0.180406	NA	NA	NA	NA	NA	NA	-0.090203
CYB5R3	CYB5R3	1727	-0.50257	-0.0962397	NA	NA	NA	NA	NA	NA	-0.1015	-0.871311	NA	NA	NA	NA	NA	NA	-0.486405
CYB5R4	CYB5R4	51167	-0.395088	0.490875	NA	NA	NA	NA	NA	NA	-0.044611	-0.0541012	NA	NA	NA	NA	NA	NA	-0.0493561
CYBA	CYBA	1535	-0.664054	0.204891	NA	NA	NA	NA	NA	NA	0.204209	-1.30564	NA	NA	NA	NA	NA	NA	-0.550717
CYBB	CYBB	1536	0.672969	0.744124	NA	NA	NA	NA	NA	NA	0.11198	-0.423909	NA	NA	NA	NA	NA	NA	-0.155964
CYC1	CYC1	1537	-0.24368	-0.826823	NA	NA	NA	NA	NA	NA	0.179988	-0.41701	NA	NA	NA	NA	NA	NA	-0.118511
CYCS	CYCS	54205	1.0465	-0.587684	NA	NA	NA	NA	NA	NA	0.848449	-0.103986	NA	NA	NA	NA	NA	NA	0.372232
CYLD	CYLD	1540	0.190592	0.982132	NA	NA	NA	NA	NA	NA	0.349989	0.934285	NA	NA	NA	NA	NA	NA	0.642137
CYP11A1	CYP11A1	1583	0.628925	-0.73232	NA	NA	NA	NA	NA	NA	-0.410839	-0.39216	NA	NA	NA	NA	NA	NA	-0.401499
CYP11B1	CYP11B1	1584	-1.10806	-0.920863	NA	NA	NA	NA	NA	NA	-0.0545638	-0.32112	NA	NA	NA	NA	NA	NA	-0.187842
CYP11B2	CYP11B2	1585	-0.75121	-0.0948471	NA	NA	NA	NA	NA	NA	-1.25925	-1.027	NA	NA	NA	NA	NA	NA	-1.14313
CYP17A1	CYP17A1	1586	-1.17795	-0.726097	NA	NA	NA	NA	NA	NA	-0.314677	-0.0876261	NA	NA	NA	NA	NA	NA	-0.201151
CYP19A1	CYP19A1	1588	1.2054	0.683586	NA	NA	NA	NA	NA	NA	-0.321198	0	NA	NA	NA	NA	NA	NA	-0.160599
CYP1A1	CYP1A1	1543	-0.120233	-0.711748	NA	NA	NA	NA	NA	NA	-1.20863	-0.871302	NA	NA	NA	NA	NA	NA	-1.03997
CYP1A2	CYP1A2	1544	-0.430957	0.51187	NA	NA	NA	NA	NA	NA	0.746033	0.432525	NA	NA	NA	NA	NA	NA	0.589279
CYP1B1	CYP1B1	1545	-0.0237727	0.67406	NA	NA	NA	NA	NA	NA	-0.0264967	0.00392854	NA	NA	NA	NA	NA	NA	-0.0112841
CYP20A1	CYP20A1	57404	-0.0520644	0.385437	NA	NA	NA	NA	NA	NA	0	0	NA	NA	NA	NA	NA	NA	0
CYP21A1P	CYP21A2	1589	-0.493522	-0.928794	NA	NA	NA	NA	NA	NA	-0.0330405	0.470337	NA	NA	NA	NA	NA	NA	0.218648
CYP24A1	CYP24A1	1591	-0.500955	0.659246	NA	NA	NA	NA	NA	NA	0.0922113	0.0850822	NA	NA	NA	NA	NA	NA	0.0886468
CYP26A1	CYP26A1	1592	-0.670222	-0.566988	NA	NA	NA	NA	NA	NA	0.0943235	-0.138192	NA	NA	NA	NA	NA	NA	-0.0219344
CYP26B1	CYP26B1	56603	-0.484818	-0.291263	NA	NA	NA	NA	NA	NA	0.163823	0	NA	NA	NA	NA	NA	NA	0.0819114
CYP26C1	CYP26C1	340665	-0.539919	-0.816717	NA	NA	NA	NA	NA	NA	-0.0254936	0.0506643	NA	NA	NA	NA	NA	NA	0.0125854
CYP27A1	CYP27A1	1593	0.59693	-0.481514	NA	NA	NA	NA	NA	NA	-0.380616	-0.14362	NA	NA	NA	NA	NA	NA	-0.262118
CYP27B1	CYP27B1	1594	0.330137	-1.01131	NA	NA	NA	NA	NA	NA	0.112896	0	NA	NA	NA	NA	NA	NA	0.0564478
CYP27C1	FLJ16008	339761	1.87532	1.14885	NA	NA	NA	NA	NA	NA	0.276462	0	NA	NA	NA	NA	NA	NA	0.138231
CYP2A13	CYP2A13	1553	0.934337	0.709583	NA	NA	NA	NA	NA	NA	0.0712646	-0.034826	NA	NA	NA	NA	NA	NA	0.0182193
CYP2A6	CYP2A6	1548	-0.57602	0.324703	NA	NA	NA	NA	NA	NA	-0.538369	0.0317099	NA	NA	NA	NA	NA	NA	-0.253329
CYP2A7	CYP2A7	1549	0.0941667	0.94067	NA	NA	NA	NA	NA	NA	0	0.122514	NA	NA	NA	NA	NA	NA	0.0612568
CYP2B6	CYP2B6	1555	-0.542177	0.1982	NA	NA	NA	NA	NA	NA	0.131389	-0.0701392	NA	NA	NA	NA	NA	NA	0.0306251
CYP2B7P1	CYP2B7P1	1556	0.557938	-0.715024	NA	NA	NA	NA	NA	NA	0.221616	-0.422211	NA	NA	NA	NA	NA	NA	-0.100297
CYP2C18	CYP2C18	1562	0.889121	0.887332	NA	NA	NA	NA	NA	NA	0.00372434	0	NA	NA	NA	NA	NA	NA	0.00186217
CYP2C19	CYP2C19	1557	0.689288	0.906084	NA	NA	NA	NA	NA	NA	0.83726	-0.08529	NA	NA	NA	NA	NA	NA	0.375985
CYP2C8	CYP2C8	1558	-0.434729	1.37542	NA	NA	NA	NA	NA	NA	0.150885	-0.576664	NA	NA	NA	NA	NA	NA	-0.212889
CYP2C9	CYP2C9	1559	0.974072	1.32888	NA	NA	NA	NA	NA	NA	-0.145719	1.13083	NA	NA	NA	NA	NA	NA	0.492553
CYP2D6	CYP2D6	1565	0.418163	0.930757	NA	NA	NA	NA	NA	NA	0.275327	-0.319053	NA	NA	NA	NA	NA	NA	-0.0218626
CYP2D7P1	CYP2D7P1	1564	1.04214	-0.412617	NA	NA	NA	NA	NA	NA	0.016015	0.248668	NA	NA	NA	NA	NA	NA	0.132342
CYP2E1	CYP2E1	1571	-0.079259	0.112231	NA	NA	NA	NA	NA	NA	0	0.00763185	NA	NA	NA	NA	NA	NA	0.00381593
CYP2F1	CYP2F1	1572	-0.0325844	1.19213	NA	NA	NA	NA	NA	NA	-1.02789	0.00599363	NA	NA	NA	NA	NA	NA	-0.51095
CYP2J2	CYP2J2	1573	1.20322	1.08132	NA	NA	NA	NA	NA	NA	1.69017	0.246961	NA	NA	NA	NA	NA	NA	0.968565
CYP2R1	CYP2R1	120227	1.29052	1.14755	NA	NA	NA	NA	NA	NA	0	0.617984	NA	NA	NA	NA	NA	NA	0.308992
CYP2S1	CYP2S1	29785	-0.827043	-0.787611	NA	NA	NA	NA	NA	NA	-0.0869606	0.0994441	NA	NA	NA	NA	NA	NA	0.00624173
CYP2U1	CYP2U1	113612	-0.246583	-0.570744	NA	NA	NA	NA	NA	NA	-0.38922	-0.301699	NA	NA	NA	NA	NA	NA	-0.34546
CYP2W1	CYP2W1	54905	0.57636	-0.7997	NA	NA	NA	NA	NA	NA	0	-0.136704	NA	NA	NA	NA	NA	NA	-0.068352
CYP39A1	CYP39A1	51302	0.448244	1.11626	NA	NA	NA	NA	NA	NA	1.18035	0.581237	NA	NA	NA	NA	NA	NA	0.880793
CYP3A4	CYP3A4	1576	-0.215455	0.0552574	NA	NA	NA	NA	NA	NA	-0.0869389	0.202125	NA	NA	NA	NA	NA	NA	0.057593
CYP3A43	CYP3A43	64816	-0.845273	1.12919	NA	NA	NA	NA	NA	NA	0.126745	-0.205904	NA	NA	NA	NA	NA	NA	-0.0395795
CYP3A5	CYP3A5	1577	0.118812	-0.754484	NA	NA	NA	NA	NA	NA	-0.0608692	0.509313	NA	NA	NA	NA	NA	NA	0.224222
CYP3A7	CYP3A7	1551	0.658502	1.09253	NA	NA	NA	NA	NA	NA	0.166515	-0.0862224	NA	NA	NA	NA	NA	NA	0.0401462
CYP46A1	CYP46A1	10858	0.650361	-0.647716	NA	NA	NA	NA	NA	NA	0	-0.259365	NA	NA	NA	NA	NA	NA	-0.129682
CYP4A11	CYP4A11	1579	0.685177	1.51128	NA	NA	NA	NA	NA	NA	0.266532	0.351213	NA	NA	NA	NA	NA	NA	0.308873
CYP4B1	CYP4B1	1580	1.31663	-0.150827	NA	NA	NA	NA	NA	NA	0.406181	0.333615	NA	NA	NA	NA	NA	NA	0.369898
CYP4F11	CYP4F11	57834	-0.962276	-0.689828	NA	NA	NA	NA	NA	NA	-0.543982	0.231764	NA	NA	NA	NA	NA	NA	-0.156109
CYP4F12	CYP4F12	66002	0.721286	0.741911	NA	NA	NA	NA	NA	NA	0.0511538	1.65856	NA	NA	NA	NA	NA	NA	0.854856
CYP4F22	FLJ39501	126410	0.0529052	-0.493284	NA	NA	NA	NA	NA	NA	0	-1.25535	NA	NA	NA	NA	NA	NA	-0.627674
CYP4F3	CYP4F2	8529	-0.719218	-0.333706	NA	NA	NA	NA	NA	NA	-0.309789	-0.760641	NA	NA	NA	NA	NA	NA	-0.535215
CYP4F3	CYP4F3	4051	-0.265002	1.12755	NA	NA	NA	NA	NA	NA	0.34619	-0.811223	NA	NA	NA	NA	NA	NA	-0.232517
CYP4F8	CYP4F8	11283	0.142458	-0.670396	NA	NA	NA	NA	NA	NA	0.0412118	0.359029	NA	NA	NA	NA	NA	NA	0.20012
CYP4V2	CYP4V2	285440	1.58651	-0.701917	NA	NA	NA	NA	NA	NA	0.702363	-0.562175	NA	NA	NA	NA	NA	NA	0.0700937
CYP4X1	CYP4X1	260293	-0.0628196	-0.269041	NA	NA	NA	NA	NA	NA	0.397852	0.445661	NA	NA	NA	NA	NA	NA	0.421757
CYP4Z1	CYP4Z1	199974	0.00819736	-0.485727	NA	NA	NA	NA	NA	NA	-0.618785	-0.0319324	NA	NA	NA	NA	NA	NA	-0.325359
CYP51A1	CYP51A1	1595	1.52743	-0.895655	NA	NA	NA	NA	NA	NA	-0.116008	1.07991	NA	NA	NA	NA	NA	NA	0.481953
CYP7A1	CYP7A1	1581	1.21289	-0.663864	NA	NA	NA	NA	NA	NA	-0.235868	0.390305	NA	NA	NA	NA	NA	NA	0.0772183
CYP7B1	CYP7B1	9420	0.678849	0.692425	NA	NA	NA	NA	NA	NA	0.081949	0.0192814	NA	NA	NA	NA	NA	NA	0.0506152
CYP8B1	CYP8B1	1582	-0.540965	0.402742	NA	NA	NA	NA	NA	NA	-0.00280574	0	NA	NA	NA	NA	NA	NA	-0.00140287
CYR61	CYR61	3491	-0.893423	-0.643032	NA	NA	NA	NA	NA	NA	-0.110435	-0.478199	NA	NA	NA	NA	NA	NA	-0.294317
CYSLTR1	CYSLTR1	10800	0.739356	0.300312	NA	NA	NA	NA	NA	NA	0.162286	-0.486188	NA	NA	NA	NA	NA	NA	-0.161951
CYSLTR2	CYSLTR2	57105	0.0904644	-0.536737	NA	NA	NA	NA	NA	NA	0	1.00711	NA	NA	NA	NA	NA	NA	0.503556
CYSTM1	ORF1-FL49	84418	-0.802422	-1.17601	NA	NA	NA	NA	NA	NA	0.0987354	-0.19633	NA	NA	NA	NA	NA	NA	-0.0487972
CYTH2	PSCD2	9266	1.44216	0.0583904	NA	NA	NA	NA	NA	NA	0	0	NA	NA	NA	NA	NA	NA	0
CYTH3	PSCD3	9265	0.959967	1.25505	NA	NA	NA	NA	NA	NA	0.648358	0.830393	NA	NA	NA	NA	NA	NA	0.739375
CYTL1	CYTL1	54360	-0.709972	0.564588	NA	NA	NA	NA	NA	NA	0.501431	0	NA	NA	NA	NA	NA	NA	0.250715
D4S234E	D4S234E	27065	0.509405	-0.723134	NA	NA	NA	NA	NA	NA	-0.173536	0.124896	NA	NA	NA	NA	NA	NA	-0.02432
DAB2	DAB2	1601	-1.34478	0.824005	NA	NA	NA	NA	NA	NA	-0.319197	0.353661	NA	NA	NA	NA	NA	NA	0.0172323
DAD1	DAD1	1603	0.485618	0.455851	NA	NA	NA	NA	NA	NA	1.16164	0.0381021	NA	NA	NA	NA	NA	NA	0.599869
DAG1	DAG1	1605	-0.696616	0.922812	NA	NA	NA	NA	NA	NA	1.1933	-0.0357117	NA	NA	NA	NA	NA	NA	0.578793
DAGLA	C11orf11	747	0.0770524	-0.604672	NA	NA	NA	NA	NA	NA	0.512917	-0.132634	NA	NA	NA	NA	NA	NA	0.190141
DAK	DAK	26007	-0.944588	0.347017	NA	NA	NA	NA	NA	NA	-0.651385	0.857397	NA	NA	NA	NA	NA	NA	0.103006
DAO	DAO	1610	0.118068	0.62086	NA	NA	NA	NA	NA	NA	-0.639666	0	NA	NA	NA	NA	NA	NA	-0.319833
DAOA	DAOA	267012	-0.0746602	-1.20887	NA	NA	NA	NA	NA	NA	-0.154435	-0.634796	NA	NA	NA	NA	NA	NA	-0.394616
DAP3	DAP3	7818	-0.646741	-0.592026	NA	NA	NA	NA	NA	NA	-0.131368	0.0262911	NA	NA	NA	NA	NA	NA	-0.0525384
DAPK1	DAPK1	1612	1.46425	-1.10657	NA	NA	NA	NA	NA	NA	0.682393	-0.383956	NA	NA	NA	NA	NA	NA	0.149219
DAPK2	DAPK2	23604	-0.724269	-1.13192	NA	NA	NA	NA	NA	NA	-0.229245	0.406615	NA	NA	NA	NA	NA	NA	0.0886852
DAPK3	DAPK3	1613	-0.0541236	-0.253406	NA	NA	NA	NA	NA	NA	0.0725774	0.186085	NA	NA	NA	NA	NA	NA	0.129331
DAPP1	DAPP1	27071	-0.266545	0.824208	NA	NA	NA	NA	NA	NA	0.631158	0.107683	NA	NA	NA	NA	NA	NA	0.369421
DARC	FY	2532	0.412574	-1.08757	NA	NA	NA	NA	NA	NA	-0.482029	-0.601279	NA	NA	NA	NA	NA	NA	-0.541654
DAXX	DAXX	1616	-0.0211907	0.265961	NA	NA	NA	NA	NA	NA	0	0.0317924	NA	NA	NA	NA	NA	NA	0.0158962
DBF4	ASK	10926	-0.260166	-0.463414	NA	NA	NA	NA	NA	NA	-1.31568	-1.35024	NA	NA	NA	NA	NA	NA	-1.33296
DBH	DBH	1621	1.09105	0.925552	NA	NA	NA	NA	NA	NA	0.596543	0.242611	NA	NA	NA	NA	NA	NA	0.419577
DBI	DBI	1622	-0.621159	1.04616	NA	NA	NA	NA	NA	NA	0	0.328276	NA	NA	NA	NA	NA	NA	0.164138
DBT	DBT	1629	0.39211	0.773272	NA	NA	NA	NA	NA	NA	0.754849	0.2707	NA	NA	NA	NA	NA	NA	0.512775
DCBLD2	DCBLD2	131566	0.523424	2.05385	NA	NA	NA	NA	NA	NA	-0.292513	1.44403	NA	NA	NA	NA	NA	NA	0.575758
DCC	DCC	1630	-1.41298	-0.773299	NA	NA	NA	NA	NA	NA	0.0945904	-1.83763	NA	NA	NA	NA	NA	NA	-0.871521
DCHS2	DCHS2	54798	1.51398	0.745924	NA	NA	NA	NA	NA	NA	-0.252344	0	NA	NA	NA	NA	NA	NA	-0.126172
DCK	DCK	1633	1.1587	1.30409	NA	NA	NA	NA	NA	NA	0	-0.0467053	NA	NA	NA	NA	NA	NA	-0.0233526
DCLK1	DCAMKL1	9201	0.113809	0.351092	NA	NA	NA	NA	NA	NA	0	-0.256618	NA	NA	NA	NA	NA	NA	-0.128309
DCLK2	DCAMKL2	166614	-0.775778	-0.266653	NA	NA	NA	NA	NA	NA	0.481313	-0.360274	NA	NA	NA	NA	NA	NA	0.0605194
DCLK3	DCAMKL3	85443	-0.127693	-0.634339	NA	NA	NA	NA	NA	NA	0.599482	-0.162301	NA	NA	NA	NA	NA	NA	0.21859
DCLRE1A	DCLRE1A	9937	0.0240776	0.804906	NA	NA	NA	NA	NA	NA	0.296626	-0.0792452	NA	NA	NA	NA	NA	NA	0.10869
DCLRE1B	DCLRE1B	64858	-0.556091	0.221653	NA	NA	NA	NA	NA	NA	0.000350619	-0.215195	NA	NA	NA	NA	NA	NA	-0.107422
DCLRE1C	DCLRE1C	64421	-0.452526	0.846844	NA	NA	NA	NA	NA	NA	0.633602	0	NA	NA	NA	NA	NA	NA	0.316801
DCN	DCN	1634	0.2997	0.815186	NA	NA	NA	NA	NA	NA	0.249277	0.328047	NA	NA	NA	NA	NA	NA	0.288662
DCST1	DCST1	149095	0.406611	0.589647	NA	NA	NA	NA	NA	NA	-0.0409052	-0.344476	NA	NA	NA	NA	NA	NA	-0.19269
DCSTAMP	TM7SF4	81501	0.989485	-0.616423	NA	NA	NA	NA	NA	NA	-0.0803243	0.750538	NA	NA	NA	NA	NA	NA	0.335107
DCTN1	DCTN1	1639	-0.68934	-0.147667	NA	NA	NA	NA	NA	NA	-0.362468	0.0640051	NA	NA	NA	NA	NA	NA	-0.149231
DCUN1D1	DCUN1D1	54165	-0.375251	0.854617	NA	NA	NA	NA	NA	NA	-0.827002	0.407369	NA	NA	NA	NA	NA	NA	-0.209816
DCX	DCX	1641	-0.00816335	0.0621101	NA	NA	NA	NA	NA	NA	0.560533	0.347019	NA	NA	NA	NA	NA	NA	0.453776
DCXR	DCXR	51181	-0.859799	0.995234	NA	NA	NA	NA	NA	NA	0.265866	-0.0438383	NA	NA	NA	NA	NA	NA	0.111014
DDB1	DDB1	1642	0.151893	2.37421	NA	NA	NA	NA	NA	NA	1.66475	-0.0982269	NA	NA	NA	NA	NA	NA	0.783261
DDB2	DDB2	1643	1.55535	0.0201305	NA	NA	NA	NA	NA	NA	0.210901	0.324611	NA	NA	NA	NA	NA	NA	0.267756
DDC	DDC	1644	-0.103437	-0.366659	NA	NA	NA	NA	NA	NA	-0.205171	-0.341014	NA	NA	NA	NA	NA	NA	-0.273092
DDI2	DDI2	84301	0.0425112	0.495902	NA	NA	NA	NA	NA	NA	0.770231	-0.194041	NA	NA	NA	NA	NA	NA	0.288095
DDIT3	DDIT3	1649	0.309843	-0.128016	NA	NA	NA	NA	NA	NA	-0.194827	0.208598	NA	NA	NA	NA	NA	NA	0.00688522
DDR1	DDR1	780	0.270533	0.241289	NA	NA	NA	NA	NA	NA	0.382346	0.300415	NA	NA	NA	NA	NA	NA	0.341381
DDR2	DDR2	4921	0.0146268	-0.500996	NA	NA	NA	NA	NA	NA	-0.01878	0.23077	NA	NA	NA	NA	NA	NA	0.105995
DDX1	DDX1	1653	0.418027	0.663681	NA	NA	NA	NA	NA	NA	-0.189572	-0.874215	NA	NA	NA	NA	NA	NA	-0.531893
DDX20	DDX20	11218	-0.253924	0.184954	NA	NA	NA	NA	NA	NA	0.529064	-0.099562	NA	NA	NA	NA	NA	NA	0.214751
DDX41	DDX41	51428	-0.0735044	-0.843153	NA	NA	NA	NA	NA	NA	0	0.846998	NA	NA	NA	NA	NA	NA	0.423499
DDX54	DDX54	79039	-0.100696	-0.654183	NA	NA	NA	NA	NA	NA	-0.548212	-0.117444	NA	NA	NA	NA	NA	NA	-0.332828
DECR1	DECR1	1666	-0.624927	-0.197504	NA	NA	NA	NA	NA	NA	-0.761701	0.323282	NA	NA	NA	NA	NA	NA	-0.219209
DECR2	DECR2	26063	0.572172	1.17035	NA	NA	NA	NA	NA	NA	0	0.193629	NA	NA	NA	NA	NA	NA	0.0968146
DEDD	DEDD	9191	-0.0860886	0.346787	NA	NA	NA	NA	NA	NA	0.135443	0	NA	NA	NA	NA	NA	NA	0.0677215
DEDD2	DEDD2	162989	0.210508	-0.709903	NA	NA	NA	NA	NA	NA	0.803674	0	NA	NA	NA	NA	NA	NA	0.401837
DEF6	DEF6	50619	0.435836	-1.36825	NA	NA	NA	NA	NA	NA	-0.118995	-0.185927	NA	NA	NA	NA	NA	NA	-0.152461
DEFA3	DEFA1	1667	0.349486	-0.219063	NA	NA	NA	NA	NA	NA	-0.157858	-0.551883	NA	NA	NA	NA	NA	NA	-0.354871
DEFA3	DEFA3	1668	0.279543	-0.104951	NA	NA	NA	NA	NA	NA	-0.227801	-0.437771	NA	NA	NA	NA	NA	NA	-0.332786
DEFB4B	DEFB4	1673	-1.43214	0.394614	NA	NA	NA	NA	NA	NA	-1.02256	0.521116	NA	NA	NA	NA	NA	NA	-0.250721
DEGS1	DEGS1	8560	-0.602766	0.0108325	NA	NA	NA	NA	NA	NA	-0.0781185	0.0585195	NA	NA	NA	NA	NA	NA	-0.0097995
DEK	DEK	7913	0.0497328	0.000194426	NA	NA	NA	NA	NA	NA	0	-0.163431	NA	NA	NA	NA	NA	NA	-0.0817156
DERA	DERA	51071	1.00335	0.382321	NA	NA	NA	NA	NA	NA	0	0.0773351	NA	NA	NA	NA	NA	NA	0.0386676
DERL1	DERL1	79139	1.66785	1.51626	NA	NA	NA	NA	NA	NA	0.556019	0.614144	NA	NA	NA	NA	NA	NA	0.585082
DES	DES	1674	-1.20595	1.34832	NA	NA	NA	NA	NA	NA	1.88506	-0.149756	NA	NA	NA	NA	NA	NA	0.86765
DFFB	DFFB	1677	-0.041715	0.840503	NA	NA	NA	NA	NA	NA	0.662997	0.0960947	NA	NA	NA	NA	NA	NA	0.379546
DFNA5	DFNA5	1687	0.799343	-0.0527506	NA	NA	NA	NA	NA	NA	0.75115	0.130634	NA	NA	NA	NA	NA	NA	0.440892
DGCR2	DGCR2	9993	-1.01732	-0.501202	NA	NA	NA	NA	NA	NA	-0.0840088	-0.472855	NA	NA	NA	NA	NA	NA	-0.278432
DGCR6L	DGCR6	8214	-0.355534	0.29992	NA	NA	NA	NA	NA	NA	0.460426	-0.312525	NA	NA	NA	NA	NA	NA	0.073951
DGKA	DGKA	1606	-0.308975	0.437378	NA	NA	NA	NA	NA	NA	-0.133326	0.246979	NA	NA	NA	NA	NA	NA	0.0568261
DGKB	DGKB	1607	-1.32764	-0.0430539	NA	NA	NA	NA	NA	NA	0.406408	-0.12688	NA	NA	NA	NA	NA	NA	0.139764
DGKD	DGKD	8527	0.395729	0.922202	NA	NA	NA	NA	NA	NA	0.94382	0.337339	NA	NA	NA	NA	NA	NA	0.640579
DGKE	DGKE	8526	0.788043	-0.908763	NA	NA	NA	NA	NA	NA	1.08086	-0.456237	NA	NA	NA	NA	NA	NA	0.312311
DGKG	DGKG	1608	2.55772	1.66389	NA	NA	NA	NA	NA	NA	0.461437	1.37158	NA	NA	NA	NA	NA	NA	0.916511
DGKH	DGKH	160851	0.863119	-0.12473	NA	NA	NA	NA	NA	NA	-0.345289	-0.345414	NA	NA	NA	NA	NA	NA	-0.345351
DGKI	DGKI	9162	0.0538068	1.57633	NA	NA	NA	NA	NA	NA	0.276403	0	NA	NA	NA	NA	NA	NA	0.138201
DGKK	DGKK	139189	1.05283	-0.483442	NA	NA	NA	NA	NA	NA	0.601076	0.350926	NA	NA	NA	NA	NA	NA	0.476001
DGKQ	DGKQ	1609	-0.3524	-0.936094	NA	NA	NA	NA	NA	NA	-0.169438	-0.297624	NA	NA	NA	NA	NA	NA	-0.233531
DGKZ	DGKZ	8525	-0.33826	0.335231	NA	NA	NA	NA	NA	NA	-0.416285	0.0483762	NA	NA	NA	NA	NA	NA	-0.183954
DGUOK	DGUOK	1716	-1.37872	-1.29627	NA	NA	NA	NA	NA	NA	-0.346625	-0.974884	NA	NA	NA	NA	NA	NA	-0.660755
DHCR24	DHCR24	1718	0.122069	0.846364	NA	NA	NA	NA	NA	NA	-1.48647	0.179382	NA	NA	NA	NA	NA	NA	-0.653543
DHCR7	DHCR7	1717	0.146275	-0.821444	NA	NA	NA	NA	NA	NA	-0.799826	0.0773593	NA	NA	NA	NA	NA	NA	-0.361233
DHFR	DHFR	1719	-1.11779	-0.0849221	NA	NA	NA	NA	NA	NA	-1.74994	0.242556	NA	NA	NA	NA	NA	NA	-0.75369
DHFRL1	DHFRL1	200895	-0.876765	-0.76158	NA	NA	NA	NA	NA	NA	0	-0.366068	NA	NA	NA	NA	NA	NA	-0.183034
DHH	DHH	50846	-0.462717	0.410772	NA	NA	NA	NA	NA	NA	-0.256339	-1.07043	NA	NA	NA	NA	NA	NA	-0.663383
DHODH	DHODH	1723	0.652896	-0.545553	NA	NA	NA	NA	NA	NA	0.634026	-1.25501	NA	NA	NA	NA	NA	NA	-0.310493
DHRS1	DHRS1	115817	-1.14421	1.30189	NA	NA	NA	NA	NA	NA	-0.0666428	0.0660853	NA	NA	NA	NA	NA	NA	-0.000278763
DHRS11	MGC4172	79154	-0.0723222	1.95547	NA	NA	NA	NA	NA	NA	0.17992	1.95706	NA	NA	NA	NA	NA	NA	1.06849
DHRS12	FLJ13639	79758	1.48744	0.17482	NA	NA	NA	NA	NA	NA	0.178729	0.690802	NA	NA	NA	NA	NA	NA	0.434765
DHRS13	MGC23280	147015	0.678161	0.851752	NA	NA	NA	NA	NA	NA	0.724016	-0.0323995	NA	NA	NA	NA	NA	NA	0.345808
DHRS2	DHRS2	10202	1.09828	0.834447	NA	NA	NA	NA	NA	NA	1.6098	-0.0301942	NA	NA	NA	NA	NA	NA	0.789802
DHRS3	DHRS3	9249	1.53432	-0.712389	NA	NA	NA	NA	NA	NA	-0.258595	0.29652	NA	NA	NA	NA	NA	NA	0.0189626
DHRS4	DHRS4	10901	-0.428795	1.30367	NA	NA	NA	NA	NA	NA	0	0.0658675	NA	NA	NA	NA	NA	NA	0.0329338
DHRS4	DHRS4L2	317749	-0.778689	0.692317	NA	NA	NA	NA	NA	NA	1.23048	-0.349894	NA	NA	NA	NA	NA	NA	0.440292
DHRS7	DHRS7	51635	0.721614	-0.177044	NA	NA	NA	NA	NA	NA	0.785708	0.333336	NA	NA	NA	NA	NA	NA	0.559522
DHRS7B	DHRS7B	25979	0.711811	-0.11382	NA	NA	NA	NA	NA	NA	0.224297	0	NA	NA	NA	NA	NA	NA	0.112149
DHRS7C	DHRS7C	201140	-0.564726	0.118705	NA	NA	NA	NA	NA	NA	0	0.145177	NA	NA	NA	NA	NA	NA	0.0725885
DHRS9	DHRS9	10170	-0.276697	1.11966	NA	NA	NA	NA	NA	NA	0.0884396	0.733093	NA	NA	NA	NA	NA	NA	0.410766
DHRSX	DHRSX	207063	1.18266	0.354881	NA	NA	NA	NA	NA	NA	0	0.963732	NA	NA	NA	NA	NA	NA	0.481866
DHX57	DHX57	90957	-0.294953	1.27656	NA	NA	NA	NA	NA	NA	-0.00518283	0.567102	NA	NA	NA	NA	NA	NA	0.280959
DIAPH1	DIAPH1	1729	-0.135865	-0.629183	NA	NA	NA	NA	NA	NA	-0.430694	-1.18454	NA	NA	NA	NA	NA	NA	-0.807615
DIAPH2	DIAPH2	1730	-0.510693	0.942304	NA	NA	NA	NA	NA	NA	0.171621	-0.552455	NA	NA	NA	NA	NA	NA	-0.190417
DICER1	DICER1	23405	0.596288	-0.518064	NA	NA	NA	NA	NA	NA	-0.0886602	-0.00768434	NA	NA	NA	NA	NA	NA	-0.0481723
DIDO1	DIDO1	11083	-1.23746	-0.156733	NA	NA	NA	NA	NA	NA	-0.753765	-0.695681	NA	NA	NA	NA	NA	NA	-0.724723
DIMT1	HSA9761	27292	-0.992374	-0.152645	NA	NA	NA	NA	NA	NA	-0.741777	-0.252291	NA	NA	NA	NA	NA	NA	-0.497034
DIO1	DIO1	1733	0.596902	0.497137	NA	NA	NA	NA	NA	NA	-0.145919	0.438	NA	NA	NA	NA	NA	NA	0.14604
DIO2	DIO2	1734	1.22402	0.992386	NA	NA	NA	NA	NA	NA	-0.182137	0.240978	NA	NA	NA	NA	NA	NA	0.0294202
DIO3	DIO3	1735	0.830893	-0.338808	NA	NA	NA	NA	NA	NA	-0.308925	0.233424	NA	NA	NA	NA	NA	NA	-0.0377504
DKC1	DKC1	1736	-0.506242	0.864641	NA	NA	NA	NA	NA	NA	-0.359893	0.271684	NA	NA	NA	NA	NA	NA	-0.0441042
DKK1	DKK1	22943	0.339318	-0.194589	NA	NA	NA	NA	NA	NA	0.308517	0.262212	NA	NA	NA	NA	NA	NA	0.285364
DKK2	DKK2	27123	0.810883	1.23566	NA	NA	NA	NA	NA	NA	0.348834	0.178739	NA	NA	NA	NA	NA	NA	0.263787
DKK3	DKK3	27122	0.553168	-0.147309	NA	NA	NA	NA	NA	NA	-0.145231	0.522005	NA	NA	NA	NA	NA	NA	0.188387
DKK4	DKK4	27121	0.517893	-0.455857	NA	NA	NA	NA	NA	NA	-0.03023	-0.112235	NA	NA	NA	NA	NA	NA	-0.0712323
DLAT	DLAT	1737	-0.675276	-0.593602	NA	NA	NA	NA	NA	NA	0.0119071	-0.535534	NA	NA	NA	NA	NA	NA	-0.261813
DLD	DLD	1738	-0.928626	0.78484	NA	NA	NA	NA	NA	NA	0.129411	-0.511046	NA	NA	NA	NA	NA	NA	-0.190818
DLG1	DLG1	1739	0.881152	1.06947	NA	NA	NA	NA	NA	NA	-0.251524	0.697087	NA	NA	NA	NA	NA	NA	0.222781
DLG2	DLG2	1740	-0.895269	-0.254216	NA	NA	NA	NA	NA	NA	-0.257449	0.587734	NA	NA	NA	NA	NA	NA	0.165142
DLG4	DLG4	1742	0.446949	-0.905375	NA	NA	NA	NA	NA	NA	0.21278	0.113998	NA	NA	NA	NA	NA	NA	0.163389
DLG5	DLG5	9231	-0.177411	0.0384486	NA	NA	NA	NA	NA	NA	0.341432	0.524356	NA	NA	NA	NA	NA	NA	0.432894
DLGAP5	DLG7	9787	1.03999	0.361593	NA	NA	NA	NA	NA	NA	0	0.480599	NA	NA	NA	NA	NA	NA	0.240299
DLK1	DLK1	8788	-0.286747	1.02226	NA	NA	NA	NA	NA	NA	-0.345138	1.30124	NA	NA	NA	NA	NA	NA	0.47805
DLK2	EGFL9	65989	1.08879	1.12547	NA	NA	NA	NA	NA	NA	0.60123	-0.227436	NA	NA	NA	NA	NA	NA	0.186897
DLL3	DLL3	10683	-0.300302	1.00725	NA	NA	NA	NA	NA	NA	0.211783	0.354435	NA	NA	NA	NA	NA	NA	0.283109
DLL4	DLL4	54567	-0.406491	0.294977	NA	NA	NA	NA	NA	NA	0.298885	0.356601	NA	NA	NA	NA	NA	NA	0.327743
DLX3	DLX3	1747	-1.34613	0.122346	NA	NA	NA	NA	NA	NA	0.790201	-0.316701	NA	NA	NA	NA	NA	NA	0.23675
DMBT1	DMBT1	1755	1.35882	0.278672	NA	NA	NA	NA	NA	NA	0.398028	0.405174	NA	NA	NA	NA	NA	NA	0.401601
DMC1	DMC1	11144	0.192345	0.786034	NA	NA	NA	NA	NA	NA	0.377377	0.124833	NA	NA	NA	NA	NA	NA	0.251105
DMPK	DMPK	1760	0.0249615	-1.2434	NA	NA	NA	NA	NA	NA	-2.20501	-0.0142539	NA	NA	NA	NA	NA	NA	-1.10963
DMRT1	DMRT1	1761	1.67106	-1.03896	NA	NA	NA	NA	NA	NA	-0.111791	1.0094	NA	NA	NA	NA	NA	NA	0.448804
DNAH11	DNAH11	8701	0.74894	-0.448766	NA	NA	NA	NA	NA	NA	-0.371208	0.844979	NA	NA	NA	NA	NA	NA	0.236885
DNAH7	DNAH7	56171	1.62458	-0.374249	NA	NA	NA	NA	NA	NA	0	-0.0333524	NA	NA	NA	NA	NA	NA	-0.0166762
DNAH9	DNAH9	1770	-0.490539	1.03155	NA	NA	NA	NA	NA	NA	-0.46892	-0.154593	NA	NA	NA	NA	NA	NA	-0.311756
DNAI1	DNAI1	27019	0.433379	0.0010537	NA	NA	NA	NA	NA	NA	0.258954	1.06198	NA	NA	NA	NA	NA	NA	0.660467
DNAJA1	DNAJA1	3301	0.308321	-0.136065	NA	NA	NA	NA	NA	NA	0	0	NA	NA	NA	NA	NA	NA	0
DNAJB7	DNAJB7	150353	0.17788	0.495212	NA	NA	NA	NA	NA	NA	0.381812	-0.41902	NA	NA	NA	NA	NA	NA	-0.0186042
DNAJB9	DNAJB9	4189	0.632317	1.50895	NA	NA	NA	NA	NA	NA	0.201174	-0.0107389	NA	NA	NA	NA	NA	NA	0.0952178
DNAJC10	DNAJC10	54431	0.73401	0.64	NA	NA	NA	NA	NA	NA	-0.0592507	-0.157491	NA	NA	NA	NA	NA	NA	-0.108371
DNAJC13	DNAJC13	23317	0.114491	0.99178	NA	NA	NA	NA	NA	NA	0.432523	0.651228	NA	NA	NA	NA	NA	NA	0.541876
DNAJC14	DNAJC14	85406	2.04145	1.67794	NA	NA	NA	NA	NA	NA	0.499725	1.58162	NA	NA	NA	NA	NA	NA	1.04067
DNAJC16	DNAJC16	23341	0.745245	1.65282	NA	NA	NA	NA	NA	NA	0.655922	0.0442875	NA	NA	NA	NA	NA	NA	0.350105
DNAJC6	DNAJC6	9829	-0.365181	0.854361	NA	NA	NA	NA	NA	NA	0.411799	-0.507115	NA	NA	NA	NA	NA	NA	-0.0476579
DNASE1	DNASE1	1773	-1.20439	1.85162	NA	NA	NA	NA	NA	NA	2.30638	-0.144709	NA	NA	NA	NA	NA	NA	1.08083
DNASE1L3	DNASE1L3	1776	-0.72019	-0.763092	NA	NA	NA	NA	NA	NA	0	-0.484919	NA	NA	NA	NA	NA	NA	-0.242459
DNASE2	DNASE2	1777	1.0258	0.832966	NA	NA	NA	NA	NA	NA	1.11895	0.659636	NA	NA	NA	NA	NA	NA	0.889295
DNER	DNER	92737	0.77482	-0.906511	NA	NA	NA	NA	NA	NA	0.576765	0.0176344	NA	NA	NA	NA	NA	NA	0.2972
DNM1	DNM1	1759	0.212568	0.126186	NA	NA	NA	NA	NA	NA	0.106294	0.152083	NA	NA	NA	NA	NA	NA	0.129188
DNMT1	DNMT1	1786	1.12615	-0.0783842	NA	NA	NA	NA	NA	NA	0.115845	0.384587	NA	NA	NA	NA	NA	NA	0.250216
DNMT3A	DNMT3A	1788	0.561977	-0.069603	0.286666	-1.16316	NA	NA	NA	NA	0.0780978	-1.07749	0.0084352	0.113359	NA	NA	NA	NA	0.0432665
DNMT3B	DNMT3B	1789	0.453565	-0.731115	NA	NA	NA	NA	NA	NA	-0.820066	-0.3605	NA	NA	NA	NA	NA	NA	-0.590283
DNMT3L	DNMT3L	29947	1.63034	-1.00409	NA	NA	NA	NA	NA	NA	0.277439	0	NA	NA	NA	NA	NA	NA	0.13872
DNPEP	DNPEP	23549	-0.759369	-0.277451	NA	NA	NA	NA	NA	NA	0.273317	-0.344817	NA	NA	NA	NA	NA	NA	-0.0357497
DNTTIP2	DNTTIP2	30836	-1.1367	-0.156669	NA	NA	NA	NA	NA	NA	-0.503499	-0.796537	NA	NA	NA	NA	NA	NA	-0.650018
DOCK1	DOCK1	1793	-0.580597	0.99783	NA	NA	NA	NA	NA	NA	-1.30796	0.266732	NA	NA	NA	NA	NA	NA	-0.520612
DOCK2	DOCK2	1794	0.296585	-0.669867	NA	NA	NA	NA	NA	NA	-0.20688	0	NA	NA	NA	NA	NA	NA	-0.10344
DOK1	DOK1	1796	1.90037	-0.576769	NA	NA	NA	NA	NA	NA	0.70088	-0.656353	NA	NA	NA	NA	NA	NA	0.0222635
DOK2	DOK2	9046	0.061439	1.00751	NA	NA	NA	NA	NA	NA	1.03184	-0.00983215	NA	NA	NA	NA	NA	NA	0.511005
DOK3	DOK3	79930	-0.753112	-0.389628	NA	NA	NA	NA	NA	NA	0.155628	-0.677929	NA	NA	NA	NA	NA	NA	-0.26115
DOK4	DOK4	55715	0.59376	0.187347	NA	NA	NA	NA	NA	NA	-0.597571	1.35546	NA	NA	NA	NA	NA	NA	0.378946
DOK5	DOK5	55816	1.25615	0.322056	NA	NA	NA	NA	NA	NA	0.431128	0	NA	NA	NA	NA	NA	NA	0.215564
DOK6	DOK6	220164	0.691436	0.340509	NA	NA	NA	NA	NA	NA	0.360563	1.04356	NA	NA	NA	NA	NA	NA	0.702062
DOLPP1	DOLPP1	57171	-0.0619713	-0.756417	NA	NA	NA	NA	NA	NA	0	0.102862	NA	NA	NA	NA	NA	NA	0.0514312
DOPEY1	DOPEY1	23033	1.53236	1.28472	NA	NA	NA	NA	NA	NA	0.316639	-0.119	NA	NA	NA	NA	NA	NA	0.0988195
DOT1L	DOT1L	84444	0.222442	0.329311	NA	NA	NA	NA	NA	NA	0.179389	-0.390066	NA	NA	NA	NA	NA	NA	-0.105338
DPEP2	DPEP2	64174	0.299551	1.37282	NA	NA	NA	NA	NA	NA	0.365801	-0.392471	NA	NA	NA	NA	NA	NA	-0.0133346
DPEP3	DPEP3	64180	-0.0709782	0.551239	NA	NA	NA	NA	NA	NA	0	0.145165	NA	NA	NA	NA	NA	NA	0.0725826
DPF1	DPF1	8193	2.37973	-0.141472	NA	NA	NA	NA	NA	NA	2.8036	0	NA	NA	NA	NA	NA	NA	1.4018
DPF2	DPF2	5977	0.826578	0.954486	NA	NA	NA	NA	NA	NA	-0.240817	0.336377	NA	NA	NA	NA	NA	NA	0.0477799
DPP10	DPP10	57628	1.86498	-0.0432796	NA	NA	NA	NA	NA	NA	0.996243	-0.683767	NA	NA	NA	NA	NA	NA	0.156238
DPP3	DPP3	10072	-0.244187	-1.05654	NA	NA	NA	NA	NA	NA	0.619081	-0.288603	NA	NA	NA	NA	NA	NA	0.165239
DPP4	DPP4	1803	1.37023	-0.835343	NA	NA	NA	NA	NA	NA	0.972445	-0.052355	NA	NA	NA	NA	NA	NA	0.460045
DPP6	DPP6	1804	1.00873	1.7184	NA	NA	NA	NA	NA	NA	1.22512	0.768749	NA	NA	NA	NA	NA	NA	0.996934
DPP8	DPP8	54878	0.72736	0.132514	NA	NA	NA	NA	NA	NA	0	0.0741237	NA	NA	NA	NA	NA	NA	0.0370619
DPP9	DPP9	91039	0.0969952	0.678816	NA	NA	NA	NA	NA	NA	1.04951	0.578462	NA	NA	NA	NA	NA	NA	0.813987
DPYD	DPYD	1806	0.697328	-0.337636	NA	NA	NA	NA	NA	NA	0.389344	-0.369445	NA	NA	NA	NA	NA	NA	0.00994987
DPYS	DPYS	1807	-0.174241	0.502499	NA	NA	NA	NA	NA	NA	-0.616803	0.391659	NA	NA	NA	NA	NA	NA	-0.112572
DPYSL2	DPYSL2	1808	0.475596	-1.00681	NA	NA	NA	NA	NA	NA	0	-0.216178	NA	NA	NA	NA	NA	NA	-0.108089
DRD1	DRD1	1812	-0.509792	2.09077	NA	NA	NA	NA	NA	NA	0.599209	-1.717	NA	NA	NA	NA	NA	NA	-0.558896
DRD2	DRD2	1813	-1.2597	-0.882418	NA	NA	NA	NA	NA	NA	-1.09132	-0.221132	NA	NA	NA	NA	NA	NA	-0.656228
DRD3	DRD3	1814	0.931887	-0.273996	NA	NA	NA	NA	NA	NA	1.71153	-0.729603	NA	NA	NA	NA	NA	NA	0.490966
DRD4	DRD4	1815	0.57683	0.284309	NA	NA	NA	NA	NA	NA	-0.49695	-0.0301034	NA	NA	NA	NA	NA	NA	-0.263527
DRD5	DRD5	1816	0.0591969	-0.0657368	NA	NA	NA	NA	NA	NA	-0.0159271	0.224031	NA	NA	NA	NA	NA	NA	0.104052
DSCAML1	DSCAML1	57453	0.0713319	0.325192	NA	NA	NA	NA	NA	NA	0	0.345867	NA	NA	NA	NA	NA	NA	0.172934
DSG1	DSG1	1828	-0.228935	1.31931	NA	NA	NA	NA	NA	NA	0	0.622776	NA	NA	NA	NA	NA	NA	0.311388
DSP	DSP	1832	0.40329	0.0248821	NA	NA	NA	NA	NA	NA	0.299805	-0.426415	NA	NA	NA	NA	NA	NA	-0.063305
DSPP	DSPP	1834	0.053355	-0.0638134	NA	NA	NA	NA	NA	NA	-0.143398	0.276618	NA	NA	NA	NA	NA	NA	0.0666101
DSTYK	RIPK5	25778	0.780993	0.0872352	NA	NA	NA	NA	NA	NA	-0.18157	0.456551	NA	NA	NA	NA	NA	NA	0.13749
DTL	DTL	51514	-0.401438	-0.673197	NA	NA	NA	NA	NA	NA	-0.458908	-1.46641	NA	NA	NA	NA	NA	NA	-0.96266
DTNA	DTNA	1837	0.26405	-0.708681	0.815691	1.38584	NA	NA	NA	NA	0	0.592118	0	0.162809	NA	NA	NA	NA	0.0814046
DTNBP1	DTNBP1	84062	1.7957	1.37092	NA	NA	NA	NA	NA	NA	0.608171	0.955352	NA	NA	NA	NA	NA	NA	0.781761
DTX1	DTX1	1840	-1.07986	-0.0761267	NA	NA	NA	NA	NA	NA	0.632482	-0.216686	NA	NA	NA	NA	NA	NA	0.207898
DTX2	DTX2	113878	0.990552	0.592152	NA	NA	NA	NA	NA	NA	-0.0981209	0	NA	NA	NA	NA	NA	NA	-0.0490605
DTX3	DTX3	196403	0.353024	-0.721069	NA	NA	NA	NA	NA	NA	0.353967	-0.531463	NA	NA	NA	NA	NA	NA	-0.0887477
DTX3L	DTX3L	151636	-0.934819	-0.17478	NA	NA	NA	NA	NA	NA	0.102616	0.597688	NA	NA	NA	NA	NA	NA	0.350152
DTX4	DTX4	23220	-0.761378	-0.43003	NA	NA	NA	NA	NA	NA	-0.0180862	0.145004	NA	NA	NA	NA	NA	NA	0.063459
DTYMK	DTYMK	1841	1.09203	0.383984	NA	NA	NA	NA	NA	NA	0.179781	0.882425	NA	NA	NA	NA	NA	NA	0.531103
DUOX1	DUOX1	53905	-0.394432	-1.19404	NA	NA	NA	NA	NA	NA	0	0	NA	NA	NA	NA	NA	NA	0
DUOX2	DUOX2	50506	-0.472195	0.615089	NA	NA	NA	NA	NA	NA	0.562183	-0.588032	NA	NA	NA	NA	NA	NA	-0.0129244
DUSP1	DUSP1	1843	-0.52594	-0.219264	NA	NA	NA	NA	NA	NA	0	-0.320472	NA	NA	NA	NA	NA	NA	-0.160236
DUSP10	DUSP10	11221	-0.2243	1.1245	NA	NA	NA	NA	NA	NA	1.28599	-0.0346931	NA	NA	NA	NA	NA	NA	0.625647
DUSP11	DUSP11	8446	1.04861	0.956526	NA	NA	NA	NA	NA	NA	1.00447	0.850553	NA	NA	NA	NA	NA	NA	0.927512
DUSP12	DUSP12	11266	-0.830298	1.18169	NA	NA	NA	NA	NA	NA	0.628151	-0.715017	NA	NA	NA	NA	NA	NA	-0.0434331
DUSP13	DUSP13	51207	-0.182114	1.18125	NA	NA	NA	NA	NA	NA	-0.0680141	0.931132	NA	NA	NA	NA	NA	NA	0.431559
DUSP14	DUSP14	11072	0.0460273	0.0726002	NA	NA	NA	NA	NA	NA	0.193602	-0.504511	NA	NA	NA	NA	NA	NA	-0.155455
DUSP15	DUSP15	128853	0.414247	0.409648	NA	NA	NA	NA	NA	NA	0.13856	-0.682631	NA	NA	NA	NA	NA	NA	-0.272036
DUSP16	DUSP16	80824	-0.0123503	-0.91423	NA	NA	NA	NA	NA	NA	-0.81688	-0.435854	NA	NA	NA	NA	NA	NA	-0.626367
DUSP18	DUSP18	150290	-1.17668	-0.951322	NA	NA	NA	NA	NA	NA	0.0269201	-0.535818	NA	NA	NA	NA	NA	NA	-0.254449
DUSP19	DUSP19	142679	-0.770461	-0.920866	NA	NA	NA	NA	NA	NA	-0.0115473	-0.627029	NA	NA	NA	NA	NA	NA	-0.319288
DUSP2	DUSP2	1844	1.43607	0.829461	NA	NA	NA	NA	NA	NA	1.16962	2.28678	NA	NA	NA	NA	NA	NA	1.7282
DUSP21	DUSP21	63904	1.53471	0.339375	NA	NA	NA	NA	NA	NA	0.443036	-0.0236437	NA	NA	NA	NA	NA	NA	0.209696
DUSP22	DUSP22	56940	-0.427465	1.79017	NA	NA	NA	NA	NA	NA	1.81179	0.0668809	NA	NA	NA	NA	NA	NA	0.939334
DUSP23	DUSP23	54935	-0.540062	1.52411	NA	NA	NA	NA	NA	NA	0.427232	-0.608978	NA	NA	NA	NA	NA	NA	-0.0908729
DUSP26	DUSP26	78986	0.686203	-0.618317	NA	NA	NA	NA	NA	NA	0	0.516561	NA	NA	NA	NA	NA	NA	0.258281
DUSP27	DUSP27	92235	-0.241872	-1.07585	NA	NA	NA	NA	NA	NA	0	-0.142879	NA	NA	NA	NA	NA	NA	-0.0714397
DUSP3	DUSP3	1845	-0.721979	0.88693	NA	NA	NA	NA	NA	NA	0.400543	-0.020584	NA	NA	NA	NA	NA	NA	0.189979
DUSP6	DUSP6	1848	0.436927	1.29838	NA	NA	NA	NA	NA	NA	-0.230184	0.123241	NA	NA	NA	NA	NA	NA	-0.0534712
DUSP7	DUSP7	1849	0.856805	-0.673735	NA	NA	NA	NA	NA	NA	-0.0155793	0.0388951	NA	NA	NA	NA	NA	NA	0.0116579
DUSP8	DUSP8	1850	0.0424648	1.15872	NA	NA	NA	NA	NA	NA	-0.0383551	0.546209	NA	NA	NA	NA	NA	NA	0.253927
DUT	DUT	1854	-0.425603	-0.529306	NA	NA	NA	NA	NA	NA	-1.01545	-0.236612	NA	NA	NA	NA	NA	NA	-0.626033
DVL1	DVL1	1855	1.06981	0.864775	NA	NA	NA	NA	NA	NA	-0.0597775	0.232872	NA	NA	NA	NA	NA	NA	0.086547
DVL2	DVL2	1856	-0.977865	-0.785274	NA	NA	NA	NA	NA	NA	-0.394507	-0.0253479	NA	NA	NA	NA	NA	NA	-0.209928
DVL3	DVL3	1857	-0.279124	-0.339622	NA	NA	NA	NA	NA	NA	0	-0.289771	NA	NA	NA	NA	NA	NA	-0.144886
DYNC1H1	DYNC1H1	1778	-0.622577	-0.182652	NA	NA	NA	NA	NA	NA	-1.06023	-0.301029	NA	NA	NA	NA	NA	NA	-0.680628
DYNC1LI2	DYNC1LI2	1783	-0.510329	0.889137	NA	NA	NA	NA	NA	NA	0.324965	0.204374	NA	NA	NA	NA	NA	NA	0.26467
DYRK1A	DYRK1A	1859	-0.0480931	0.559227	NA	NA	NA	NA	NA	NA	-0.237407	-0.982215	NA	NA	NA	NA	NA	NA	-0.609811
DYRK1B	DYRK1B	9149	-0.0801313	-0.36475	NA	NA	NA	NA	NA	NA	0.222852	-0.25065	NA	NA	NA	NA	NA	NA	-0.0138991
DYRK2	DYRK2	8445	0.760782	1.26512	NA	NA	NA	NA	NA	NA	0	-0.00128241	NA	NA	NA	NA	NA	NA	-0.000641203
DYRK3	DYRK3	8444	2.28912	-0.407927	NA	NA	NA	NA	NA	NA	1.24045	-0.226403	NA	NA	NA	NA	NA	NA	0.507023
DYRK4	DYRK4	8798	1.03783	-0.381905	NA	NA	NA	NA	NA	NA	0	1.00263	NA	NA	NA	NA	NA	NA	0.501317
DZANK1	C20orf12	55184	0.918434	-0.518207	NA	NA	NA	NA	NA	NA	0	-0.16852	NA	NA	NA	NA	NA	NA	-0.0842602
DZIP3	DZIP3	9666	-0.648923	0.784303	NA	NA	NA	NA	NA	NA	-0.550637	0.0947696	NA	NA	NA	NA	NA	NA	-0.227934
E2F1	E2F1	1869	-0.349813	0.678763	NA	NA	NA	NA	NA	NA	0.378705	0.104599	NA	NA	NA	NA	NA	NA	0.241652
E2F2	E2F2	1870	-0.426183	-1.04928	NA	NA	NA	NA	NA	NA	-1.45813	-0.647972	NA	NA	NA	NA	NA	NA	-1.05305
E2F3	E2F3	1871	0.104696	1.37912	NA	NA	NA	NA	NA	NA	1.99384	0.157476	NA	NA	NA	NA	NA	NA	1.07566
E2F4	E2F4	1874	0.563951	0.518681	NA	NA	NA	NA	NA	NA	-0.187565	0.241326	NA	NA	NA	NA	NA	NA	0.0268804
E2F5	E2F5	1875	1.1811	0.575902	NA	NA	NA	NA	NA	NA	0.16312	-0.28745	NA	NA	NA	NA	NA	NA	-0.0621652
E2F8	E2F8	79733	1.68685	-0.117987	NA	NA	NA	NA	NA	NA	0.654901	0	NA	NA	NA	NA	NA	NA	0.327451
EAF1	EAF1	85403	-0.881029	1.48517	NA	NA	NA	NA	NA	NA	-0.113106	0.888265	NA	NA	NA	NA	NA	NA	0.387579
EARS2	EARS2	124454	-0.919014	-0.746882	NA	NA	NA	NA	NA	NA	-0.0785207	0.148651	NA	NA	NA	NA	NA	NA	0.0350652
EBAG9	EBAG9	9166	1.43086	1.49984	NA	NA	NA	NA	NA	NA	-0.250016	1.00534	NA	NA	NA	NA	NA	NA	0.37766
EBI3	EBI3	10148	1.28683	0.476074	NA	NA	NA	NA	NA	NA	0.620882	1.20459	NA	NA	NA	NA	NA	NA	0.912737
EBP	EBP	10682	0.76629	-0.295935	NA	NA	NA	NA	NA	NA	-0.0463294	0.247288	NA	NA	NA	NA	NA	NA	0.100479
ECD	ECD	11319	0.251635	-0.146132	NA	NA	NA	NA	NA	NA	0	0.502994	NA	NA	NA	NA	NA	NA	0.251497
ECE1	ECE1	1889	-0.700716	-0.711566	NA	NA	NA	NA	NA	NA	-0.452016	0.128927	NA	NA	NA	NA	NA	NA	-0.161545
ECE2	ECE2	9718	-1.18556	-0.440748	NA	NA	NA	NA	NA	NA	-0.638804	-0.421843	NA	NA	NA	NA	NA	NA	-0.530323
ECE2	MGC2408	84291	-0.764394	-1.20906	NA	NA	NA	NA	NA	NA	-0.14813	-0.0372198	NA	NA	NA	NA	NA	NA	-0.0926748
ECEL1	ECEL1	9427	0.11657	1.21393	NA	NA	NA	NA	NA	NA	-0.121006	0.782754	NA	NA	NA	NA	NA	NA	0.330874
ECT2	ECT2	1894	2.04747	-0.829281	NA	NA	NA	NA	NA	NA	0.974236	-0.0572639	NA	NA	NA	NA	NA	NA	0.458486
EDA	EDA	1896	-0.665679	0.153342	NA	NA	NA	NA	NA	NA	-0.363834	-0.529598	NA	NA	NA	NA	NA	NA	-0.446716
EDA2R	EDA2R	60401	1.71269	1.57357	NA	NA	NA	NA	NA	NA	0.871537	1.68767	NA	NA	NA	NA	NA	NA	1.2796
EDAR	EDAR	10913	0.031128	0.252357	NA	NA	NA	NA	NA	NA	0.946507	-0.305195	NA	NA	NA	NA	NA	NA	0.320656
EDARADD	EDARADD	128178	-0.314729	-0.0258969	NA	NA	NA	NA	NA	NA	0	0.0694053	NA	NA	NA	NA	NA	NA	0.0347026
EDF1	EDF1	8721	-1.13223	-0.910969	NA	NA	NA	NA	NA	NA	-0.301561	-1.31942	NA	NA	NA	NA	NA	NA	-0.810489
EDIL3	EDIL3	10085	1.09512	0.546011	NA	NA	NA	NA	NA	NA	1.0925	0.466427	NA	NA	NA	NA	NA	NA	0.779462
EDN1	EDN1	1906	-0.501737	0.597662	NA	NA	NA	NA	NA	NA	0.222892	-0.0299052	NA	NA	NA	NA	NA	NA	0.0964933
EDN2	EDN2	1907	1.51011	0.557676	NA	NA	NA	NA	NA	NA	0.406757	1.4709	NA	NA	NA	NA	NA	NA	0.938827
EDN3	EDN3	1908	0.92632	-0.753937	NA	NA	NA	NA	NA	NA	0	-0.0413064	NA	NA	NA	NA	NA	NA	-0.0206532
EDNRA	EDNRA	1909	-0.475206	1.0951	NA	NA	NA	NA	NA	NA	-0.135644	0	NA	NA	NA	NA	NA	NA	-0.0678221
EDNRB	EDNRB	1910	0.980214	-0.88944	NA	NA	NA	NA	NA	NA	-0.250304	-1.92571	NA	NA	NA	NA	NA	NA	-1.08801
EED	EED	8726	-1.31593	-1.14374	NA	NA	NA	NA	NA	NA	-0.461322	-0.289437	NA	NA	NA	NA	NA	NA	-0.375379
EEF1A1	EEF1A1	1915	1.13701	-0.477657	NA	NA	NA	NA	NA	NA	0.932126	0.189868	NA	NA	NA	NA	NA	NA	0.560997
EEF1A2	EEF1A2	1917	-0.547324	0.929602	NA	NA	NA	NA	NA	NA	-0.545741	1.74556	NA	NA	NA	NA	NA	NA	0.599911
EEF1E1	EEF1E1	9521	0.985547	1.3986	NA	NA	NA	NA	NA	NA	0.56866	0.362326	NA	NA	NA	NA	NA	NA	0.465493
EEF2K	EEF2K	29904	-1.01654	-0.913886	NA	NA	NA	NA	NA	NA	-0.732285	-0.859867	NA	NA	NA	NA	NA	NA	-0.796076
EFCAB6	FLJ23588	64800	-0.369193	-0.833929	NA	NA	NA	NA	NA	NA	-0.118243	-0.408409	NA	NA	NA	NA	NA	NA	-0.263326
EFEMP2	EFEMP2	30008	-1.26877	-0.540727	NA	NA	NA	NA	NA	NA	-0.397073	-0.125223	NA	NA	NA	NA	NA	NA	-0.261148
EFNA1	EFNA1	1942	-0.309965	-0.830489	NA	NA	NA	NA	NA	NA	-0.0179429	-0.300839	NA	NA	NA	NA	NA	NA	-0.159391
EFNA2	EFNA2	1943	-0.55672	-1.00463	NA	NA	NA	NA	NA	NA	0.207797	0.0617442	NA	NA	NA	NA	NA	NA	0.13477
EFNA3	EFNA3	1944	1.00978	0.370823	NA	NA	NA	NA	NA	NA	0.0322367	-0.236061	NA	NA	NA	NA	NA	NA	-0.101912
EFNA5	EFNA5	1946	0.382636	0.938656	NA	NA	NA	NA	NA	NA	1.26094	-0.654324	NA	NA	NA	NA	NA	NA	0.303308
EFNB1	EFNB1	1947	0.583984	0.704374	NA	NA	NA	NA	NA	NA	0.559726	0.605622	NA	NA	NA	NA	NA	NA	0.582674
EFNB2	EFNB2	1948	-0.0739483	-0.80846	NA	NA	NA	NA	NA	NA	-0.232851	-0.0818091	NA	NA	NA	NA	NA	NA	-0.15733
EFNB3	EFNB3	1949	0.571538	1.24453	NA	NA	NA	NA	NA	NA	1.5052	0.343208	NA	NA	NA	NA	NA	NA	0.924202
EGF	EGF	1950	1.22787	-0.274911	NA	NA	NA	NA	NA	NA	0.507125	0.153085	NA	NA	NA	NA	NA	NA	0.330105
EGFEM1P	C3orf50	93556	-0.746826	0.932688	NA	NA	NA	NA	NA	NA	-0.0318085	-0.491001	NA	NA	NA	NA	NA	NA	-0.261405
EGFL6	EGFL6	25975	0.550333	-0.889914	NA	NA	NA	NA	NA	NA	-0.140989	-0.12281	NA	NA	NA	NA	NA	NA	-0.1319
EGFR	EGFR	1956	0.256297	1.57136	NA	NA	NA	NA	NA	NA	2.42208	0.245476	NA	NA	NA	NA	NA	NA	1.33378
EGLN3	EGLN3	112399	0.892529	0.717203	NA	NA	NA	NA	NA	NA	0.169491	1.24191	NA	NA	NA	NA	NA	NA	0.705701
EGR1	EGR1	1958	1.35114	0.26807	NA	NA	NA	NA	NA	NA	0	0.557796	NA	NA	NA	NA	NA	NA	0.278898
EGR2	EGR2	1959	0.484646	0.460964	NA	NA	NA	NA	NA	NA	0.0137165	1.18936	NA	NA	NA	NA	NA	NA	0.601537
EHD1	EHD1	10938	0.397786	-1.10836	NA	NA	NA	NA	NA	NA	0	-0.0889842	NA	NA	NA	NA	NA	NA	-0.0444921
EHMT1	EHMT1	79813	0.187942	1.98705	NA	NA	NA	NA	NA	NA	0.350818	1.00886	NA	NA	NA	NA	NA	NA	0.679839
EHMT2	EHMT2	10919	-1.00123	-1.15835	NA	NA	NA	NA	NA	NA	-1.10255	-0.829908	NA	NA	NA	NA	NA	NA	-0.966229
EI24	EI24	9538	1.00105	1.33851	NA	NA	NA	NA	NA	NA	0.138896	0.959851	NA	NA	NA	NA	NA	NA	0.549374
EID2	CRI2	163126	1.83387	2.00322	NA	NA	NA	NA	NA	NA	0.631419	0.817077	NA	NA	NA	NA	NA	NA	0.724248
EIF2AK1	EIF2AK1	27102	0.0120326	-0.653252	NA	NA	NA	NA	NA	NA	-0.104841	-0.909151	NA	NA	NA	NA	NA	NA	-0.506996
EIF2AK2	EIF2AK2	5610	-0.147564	0.956627	NA	NA	NA	NA	NA	NA	0	0.147774	NA	NA	NA	NA	NA	NA	0.0738872
EIF2AK3	EIF2AK3	9451	1.49125	0.0901827	NA	NA	NA	NA	NA	NA	0.165145	-0.835837	NA	NA	NA	NA	NA	NA	-0.335346
EIF2AK4	EIF2AK4	27104	-0.948335	0.156848	NA	NA	NA	NA	NA	NA	-0.884241	0.13916	NA	NA	NA	NA	NA	NA	-0.37254
EIF2C1	EIF2C1	26523	1.11583	-1.0253	NA	NA	NA	NA	NA	NA	-0.75077	0.442689	NA	NA	NA	NA	NA	NA	-0.15404
EIF2C2	EIF2C2	27161	0.862066	0.409034	NA	NA	NA	NA	NA	NA	0.804785	-0.26411	NA	NA	NA	NA	NA	NA	0.270338
EIF2C3	EIF2C3	192669	1.09064	-0.638471	NA	NA	NA	NA	NA	NA	0.819666	0	NA	NA	NA	NA	NA	NA	0.409833
EIF2C4	EIF2C4	192670	0.296177	-1.15404	NA	NA	NA	NA	NA	NA	-0.404142	-1.41569	NA	NA	NA	NA	NA	NA	-0.909914
EIF2D	LGTN	1939	-0.35074	-0.123205	NA	NA	NA	NA	NA	NA	-0.0978907	-0.533168	NA	NA	NA	NA	NA	NA	-0.31553
EIF3C	EIF3S8	8663	-0.483219	-0.599093	NA	NA	NA	NA	NA	NA	-0.930735	-0.36969	NA	NA	NA	NA	NA	NA	-0.650213
EIF3F	LOC339799	339799	1.32497	-0.742891	NA	NA	NA	NA	NA	NA	-0.293401	0.88241	NA	NA	NA	NA	NA	NA	0.294504
EIF3F	EIF3S5	8665	-0.176048	0.014946	NA	NA	NA	NA	NA	NA	0.743464	-1.04377	NA	NA	NA	NA	NA	NA	-0.150153
EIF4A3	DDX48	9775	-1.43693	-1.2972	NA	NA	NA	NA	NA	NA	-0.490701	0	NA	NA	NA	NA	NA	NA	-0.24535
EIF6	ITGB4BP	3692	0.156842	-0.990499	NA	NA	NA	NA	NA	NA	-0.335197	-0.33414	NA	NA	NA	NA	NA	NA	-0.334668
ELAC2	ELAC2	60528	-0.615563	-0.882585	NA	NA	NA	NA	NA	NA	-0.166072	-0.180819	NA	NA	NA	NA	NA	NA	-0.173445
ELAVL4	ELAVL4	1996	-1.12667	-0.106053	NA	NA	NA	NA	NA	NA	-0.957631	-0.648294	NA	NA	NA	NA	NA	NA	-0.802963
ELF2	ELF2	1998	-0.478609	-1.24005	NA	NA	NA	NA	NA	NA	-0.140908	0.0808846	NA	NA	NA	NA	NA	NA	-0.0300117
ELK1	ELK1	2002	1.25077	-1.22196	NA	NA	NA	NA	NA	NA	0.704548	-0.488507	NA	NA	NA	NA	NA	NA	0.108021
ELK4	ELK4	2005	-1.51746	-1.17198	NA	NA	NA	NA	NA	NA	-0.553668	-0.267905	NA	NA	NA	NA	NA	NA	-0.410787
ELN	ELN	2006	-1.12797	-0.781671	NA	NA	NA	NA	NA	NA	0	-0.0896812	NA	NA	NA	NA	NA	NA	-0.0448406
ELTD1	ELTD1	64123	1.9526	1.07253	NA	NA	NA	NA	NA	NA	0.956602	0.275897	NA	NA	NA	NA	NA	NA	0.61625
EMD	EMD	2010	-0.0861186	0.667696	NA	NA	NA	NA	NA	NA	0	0.609306	NA	NA	NA	NA	NA	NA	0.304653
EML4	EML4	27436	-0.0197322	-0.00780883	NA	NA	NA	NA	NA	NA	-0.543746	-0.0677491	NA	NA	NA	NA	NA	NA	-0.305748
EMR1	EMR1	2015	-0.262321	-0.509847	NA	NA	NA	NA	NA	NA	-0.934504	0.37615	NA	NA	NA	NA	NA	NA	-0.279177
EMR2	EMR2	30817	0.827455	0.312189	NA	NA	NA	NA	NA	NA	0.170069	0	NA	NA	NA	NA	NA	NA	0.0850344
EMR3	EMR3	84658	1.21338	1.63296	NA	NA	NA	NA	NA	NA	-0.011153	0.358337	NA	NA	NA	NA	NA	NA	0.173592
EMR4P	EMR4	326342	1.35574	-0.445674	NA	NA	NA	NA	NA	NA	-1.7834	0.580673	NA	NA	NA	NA	NA	NA	-0.601364
EMX1	EMX1	2016	-0.057743	-1.02367	NA	NA	NA	NA	NA	NA	0.0298207	0.0171551	NA	NA	NA	NA	NA	NA	0.0234879
EMX2	EMX2	2018	0.329725	-0.887862	NA	NA	NA	NA	NA	NA	1.14568	-0.762669	NA	NA	NA	NA	NA	NA	0.191508
EN1	EN1	2019	-1.15791	-0.443806	NA	NA	NA	NA	NA	NA	-2.20905	0.503465	NA	NA	NA	NA	NA	NA	-0.852794
EN2	EN2	2020	-0.0932102	0.933162	NA	NA	NA	NA	NA	NA	-0.040179	0.425818	NA	NA	NA	NA	NA	NA	0.19282
ENC1	ENC1	8507	-0.78709	-0.808073	NA	NA	NA	NA	NA	NA	-0.202536	-0.00744331	NA	NA	NA	NA	NA	NA	-0.10499
ENDOD1	ENDOD1	23052	1.64323	0.323404	NA	NA	NA	NA	NA	NA	0.0648395	0.540772	NA	NA	NA	NA	NA	NA	0.302806
ENDOG	ENDOG	2021	-0.841839	-0.0410465	NA	NA	NA	NA	NA	NA	-0.131801	-0.256467	NA	NA	NA	NA	NA	NA	-0.194134
ENDOV	FLJ35220	284131	0.089422	-0.505286	NA	NA	NA	NA	NA	NA	-0.458701	-1.46785	NA	NA	NA	NA	NA	NA	-0.963275
ENG	ENG	2022	0.247071	-0.632807	NA	NA	NA	NA	NA	NA	-0.122427	-0.670655	NA	NA	NA	NA	NA	NA	-0.396541
ENO1	ENO1	2023	1.19823	0.230046	NA	NA	NA	NA	NA	NA	-0.306084	1.53221	NA	NA	NA	NA	NA	NA	0.613066
ENPEP	ENPEP	2028	1.12667	0.00143984	NA	NA	NA	NA	NA	NA	-0.07938	0.0297906	NA	NA	NA	NA	NA	NA	-0.0247947
ENPP1	ENPP1	5167	0.295031	1.8267	NA	NA	NA	NA	NA	NA	1.31936	0.193785	NA	NA	NA	NA	NA	NA	0.756571
ENPP2	ENPP2	5168	0.63285	0.402341	NA	NA	NA	NA	NA	NA	-0.578357	-0.316299	NA	NA	NA	NA	NA	NA	-0.447328
ENPP3	ENPP3	5169	-0.0910328	0.745915	NA	NA	NA	NA	NA	NA	0.0905683	0.393193	NA	NA	NA	NA	NA	NA	0.241881
ENSA	ENSA	2029	0.817604	-0.75281	NA	NA	NA	NA	NA	NA	0.308116	0.375042	NA	NA	NA	NA	NA	NA	0.341579
EP300	EP300	2033	0.514688	-0.594817	NA	NA	NA	NA	NA	NA	-0.302002	-0.281946	NA	NA	NA	NA	NA	NA	-0.291974
EPAS1	EPAS1	2034	0.977056	-1.09827	NA	NA	NA	NA	NA	NA	0.578928	-0.185568	NA	NA	NA	NA	NA	NA	0.19668
EPB41	EPB41	2035	1.02753	-0.347649	NA	NA	NA	NA	NA	NA	-0.0506064	0.435339	NA	NA	NA	NA	NA	NA	0.192366
EPB41L1	EPB41L1	2036	-0.11904	-0.898822	NA	NA	NA	NA	NA	NA	0	0.0243919	NA	NA	NA	NA	NA	NA	0.0121959
EPB42	EPB42	2038	0.399672	1.05926	NA	NA	NA	NA	NA	NA	0.523286	1.17308	NA	NA	NA	NA	NA	NA	0.848181
EPG5	KIAA1632	57724	0.892149	0.767271	NA	NA	NA	NA	NA	NA	0.209209	0.8592	NA	NA	NA	NA	NA	NA	0.534204
EPHA1	EPHA1	2041	-1.13045	1.78929	NA	NA	NA	NA	NA	NA	0	0.208994	NA	NA	NA	NA	NA	NA	0.104497
EPHA10	EPHA10	284656	-0.122776	0.120593	1.87454	-0.44691	NA	NA	NA	NA	0.417774	-0.359721	0.097295	2.72257	NA	NA	NA	NA	0.257535
EPHA2	EPHA2	1969	0.122964	-0.0775573	NA	NA	NA	NA	NA	NA	0.393449	0	NA	NA	NA	NA	NA	NA	0.196725
EPHA3	EPHA3	2042	1.32472	0.775775	NA	NA	NA	NA	NA	NA	0.107916	2.3844	NA	NA	NA	NA	NA	NA	1.24616
EPHA4	EPHA4	2043	2.11893	-0.829885	NA	NA	NA	NA	NA	NA	1.02725	0	NA	NA	NA	NA	NA	NA	0.513626
EPHA5	EPHA5	2044	-0.244842	-1.17385	NA	NA	NA	NA	NA	NA	-0.787209	-0.354028	NA	NA	NA	NA	NA	NA	-0.570619
EPHA6	EPHA6	285220	-0.392057	1.21168	NA	NA	NA	NA	NA	NA	0.544693	0.42049	NA	NA	NA	NA	NA	NA	0.482592
EPHA7	EPHA7	2045	1.06576	-1.20097	NA	NA	NA	NA	NA	NA	-0.506819	0.0477809	NA	NA	NA	NA	NA	NA	-0.229519
EPHA8	EPHA8	2046	-0.483998	0.904867	NA	NA	NA	NA	NA	NA	0.633914	-1.15186	NA	NA	NA	NA	NA	NA	-0.258971
EPHB1	EPHB1	2047	0.740611	-0.695011	NA	NA	NA	NA	NA	NA	0.374498	0.0176193	NA	NA	NA	NA	NA	NA	0.196059
EPHB2	EPHB2	2048	0.0483952	-1.26733	NA	NA	NA	NA	NA	NA	0	-0.237907	NA	NA	NA	NA	NA	NA	-0.118954
EPHB3	EPHB3	2049	2.23376	-0.245779	NA	NA	NA	NA	NA	NA	0.952993	0.296267	NA	NA	NA	NA	NA	NA	0.62463
EPHB4	EPHB4	2050	-0.556639	-0.0174724	NA	NA	NA	NA	NA	NA	0.02793	-0.570926	NA	NA	NA	NA	NA	NA	-0.271498
EPHB6	EPHB6	2051	-0.194313	0.00183077	NA	NA	NA	NA	NA	NA	-0.334492	-0.641829	NA	NA	NA	NA	NA	NA	-0.48816
EPHX1	EPHX1	2052	-1.16965	1.0194	NA	NA	NA	NA	NA	NA	1.04774	-0.114275	NA	NA	NA	NA	NA	NA	0.466734
EPM2A	EPM2A	7957	0.81293	0.242839	NA	NA	NA	NA	NA	NA	0.0975041	0.0215368	NA	NA	NA	NA	NA	NA	0.0595205
EPO	EPO	2056	0.0628231	0.932072	NA	NA	NA	NA	NA	NA	-0.0146372	-0.148597	NA	NA	NA	NA	NA	NA	-0.0816173
EPOR	EPOR	2057	1.10054	0.780045	NA	NA	NA	NA	NA	NA	-0.226442	0.358981	NA	NA	NA	NA	NA	NA	0.0662692
EPRS	EPRS	2058	-0.0294431	-0.761972	NA	NA	NA	NA	NA	NA	0.0785207	0.366068	NA	NA	NA	NA	NA	NA	0.222294
EPS15	EPS15	2060	-0.310553	0.600331	NA	NA	NA	NA	NA	NA	0.0777978	0.558569	NA	NA	NA	NA	NA	NA	0.318184
EPS15L1	EPS15L1	58513	1.37492	0.215019	NA	NA	NA	NA	NA	NA	0.0153005	0.453741	NA	NA	NA	NA	NA	NA	0.234521
EPS8	EPS8	2059	0.594961	-0.627995	NA	NA	NA	NA	NA	NA	0.11594	0.134103	NA	NA	NA	NA	NA	NA	0.125022
EPS8L1	EPS8L1	54869	0.154948	-0.19474	NA	NA	NA	NA	NA	NA	0.397434	-0.0510445	NA	NA	NA	NA	NA	NA	0.173195
EPS8L2	EPS8L2	64787	-0.694293	-0.357383	NA	NA	NA	NA	NA	NA	0	0.208383	NA	NA	NA	NA	NA	NA	0.104191
EPS8L3	EPS8L3	79574	-1.18978	0.155297	NA	NA	NA	NA	NA	NA	-0.18513	-0.00745786	NA	NA	NA	NA	NA	NA	-0.0962939
EPX	EPX	8288	-1.04716	1.32809	NA	NA	NA	NA	NA	NA	0.312785	-0.419555	NA	NA	NA	NA	NA	NA	-0.0533852
ERAP1	ARTS-1	51752	1.25676	0.213778	NA	NA	NA	NA	NA	NA	0.456264	0.419814	NA	NA	NA	NA	NA	NA	0.438039
ERAP2	LRAP	64167	0.580149	-0.274229	NA	NA	NA	NA	NA	NA	-0.0113216	0.0266152	NA	NA	NA	NA	NA	NA	0.0076468
ERAS	ERAS	3266	-0.894815	-0.168702	NA	NA	NA	NA	NA	NA	-0.11938	0.614286	NA	NA	NA	NA	NA	NA	0.247453
ERBB2	ERBB2	2064	-0.381451	-0.855935	NA	NA	NA	NA	NA	NA	0.0531825	-0.0479038	NA	NA	NA	NA	NA	NA	0.00263934
ERBB2IP	ERBB2IP	55914	1.43518	1.33861	NA	NA	NA	NA	NA	NA	0.552567	0.400778	NA	NA	NA	NA	NA	NA	0.476672
ERBB3	ERBB3	2065	-0.640378	-0.708229	NA	NA	NA	NA	NA	NA	-1.70235	-0.0808846	NA	NA	NA	NA	NA	NA	-0.891617
ERBB4	ERBB4	2066	-0.591005	0.472156	NA	NA	NA	NA	NA	NA	-0.482469	-0.0662965	NA	NA	NA	NA	NA	NA	-0.274383
ERC1	RAB6IP2	23085	0.87025	0.508887	NA	NA	NA	NA	NA	NA	0.730022	0	NA	NA	NA	NA	NA	NA	0.365011
ERCC1	ERCC1	2067	-1.37752	-0.570998	NA	NA	NA	NA	NA	NA	-0.338596	-0.457016	NA	NA	NA	NA	NA	NA	-0.397806
ERCC2	ERCC2	2068	-0.586298	1.29533	NA	NA	NA	NA	NA	NA	-0.223718	0.300025	NA	NA	NA	NA	NA	NA	0.0381535
ERCC3	ERCC3	2071	0.550221	-0.933452	NA	NA	NA	NA	NA	NA	-0.793711	0.382976	NA	NA	NA	NA	NA	NA	-0.205367
ERCC4	ERCC4	2072	0.857987	1.42001	NA	NA	NA	NA	NA	NA	0.312155	0	NA	NA	NA	NA	NA	NA	0.156078
ERCC6	ERCC6	2074	-1.30433	0.0907344	NA	NA	NA	NA	NA	NA	-0.564695	-0.595645	NA	NA	NA	NA	NA	NA	-0.58017
ERCC8	ERCC8	1161	0.385239	0.223131	NA	NA	NA	NA	NA	NA	-0.213876	-0.161679	NA	NA	NA	NA	NA	NA	-0.187778
ERG	ERG	2078	0.673382	-1.25878	NA	NA	NA	NA	NA	NA	0	0.531185	NA	NA	NA	NA	NA	NA	0.265593
ERMAP	ERMAP	114625	-1.10106	0.852694	NA	NA	NA	NA	NA	NA	-0.214002	-0.0961115	NA	NA	NA	NA	NA	NA	-0.155057
ERN1	ERN1	2081	-0.15689	0.555179	NA	NA	NA	NA	NA	NA	0.0783978	-0.301175	NA	NA	NA	NA	NA	NA	-0.111389
ERN2	ERN2	10595	0.0815087	-0.86834	NA	NA	NA	NA	NA	NA	0	0.0333161	NA	NA	NA	NA	NA	NA	0.0166581
ERP44	TXNDC4	23071	-0.344462	1.7587	NA	NA	NA	NA	NA	NA	-0.561704	0.0778259	NA	NA	NA	NA	NA	NA	-0.241939
ERVV-2	FLJ32214	147664	0.0540491	0.978316	NA	NA	NA	NA	NA	NA	0	-0.161078	NA	NA	NA	NA	NA	NA	-0.0805388
ESAM	ESAM	90952	1.04858	0.392412	NA	NA	NA	NA	NA	NA	-0.294823	1.05017	NA	NA	NA	NA	NA	NA	0.377671
ESM1	ESM1	11082	1.46363	-0.684388	NA	NA	NA	NA	NA	NA	0.264143	-0.801261	NA	NA	NA	NA	NA	NA	-0.268559
ESPL1	ESPL1	9700	-0.428102	-1.24902	NA	NA	NA	NA	NA	NA	-0.641344	-2.28442	NA	NA	NA	NA	NA	NA	-1.46288
ESR1	ESR1	2099	1.49618	1.92562	NA	NA	NA	NA	NA	NA	0	0.709682	NA	NA	NA	NA	NA	NA	0.354841
ESR2	ESR2	2100	-1.05489	-0.73332	NA	NA	NA	NA	NA	NA	-0.982531	-0.304775	NA	NA	NA	NA	NA	NA	-0.643653
ESRRA	ESRRA	2101	0.949409	-0.295494	NA	NA	NA	NA	NA	NA	-0.671253	0.0316831	NA	NA	NA	NA	NA	NA	-0.319785
ESRRB	ESRRB	2103	0.85449	-0.691966	NA	NA	NA	NA	NA	NA	-0.149921	0.0574799	NA	NA	NA	NA	NA	NA	-0.0462204
ESRRG	ESRRG	2104	0.844836	0.311562	NA	NA	NA	NA	NA	NA	-0.543264	-0.221937	NA	NA	NA	NA	NA	NA	-0.3826
ESYT1	MBC2	23344	-0.987823	1.10829	NA	NA	NA	NA	NA	NA	-0.98624	0.495847	NA	NA	NA	NA	NA	NA	-0.245197
ETFA	ETFA	2108	-0.264993	0.278084	NA	NA	NA	NA	NA	NA	-0.431833	-0.176037	NA	NA	NA	NA	NA	NA	-0.303935
ETFB	ETFB	2109	0.215135	0.957467	NA	NA	NA	NA	NA	NA	0.159977	-0.227427	NA	NA	NA	NA	NA	NA	-0.0337249
ETNK1	ETNK1	55500	0.925092	-0.796553	NA	NA	NA	NA	NA	NA	-0.453361	0.13015	NA	NA	NA	NA	NA	NA	-0.161606
ETNK2	ETNK2	55224	-0.930739	0.218557	NA	NA	NA	NA	NA	NA	-0.653827	-0.737536	NA	NA	NA	NA	NA	NA	-0.695682
ETS1	ETS1	2113	0.759461	-1.11124	NA	NA	NA	NA	NA	NA	1.57739	-0.382721	NA	NA	NA	NA	NA	NA	0.597336
ETS2	ETS2	2114	-1.34723	-0.762956	NA	NA	NA	NA	NA	NA	-1.41969	0.015993	NA	NA	NA	NA	NA	NA	-0.701849
ETV4	ETV4	2118	-0.526995	-1.22772	NA	NA	NA	NA	NA	NA	-0.267791	-0.0551625	NA	NA	NA	NA	NA	NA	-0.161477
ETV6	ETV6	2120	-0.248214	0.255899	NA	NA	NA	NA	NA	NA	0	-0.621414	NA	NA	NA	NA	NA	NA	-0.310707
ETV7	ETV7	51513	0.536418	1.52083	NA	NA	NA	NA	NA	NA	0.3115	-0.749459	NA	NA	NA	NA	NA	NA	-0.21898
EVI2A	EVI2A	2123	-0.7521	0.787582	NA	NA	NA	NA	NA	NA	0	-0.894297	NA	NA	NA	NA	NA	NA	-0.447148
EVI5L	EVI5L	115704	-1.27903	-0.645546	NA	NA	NA	NA	NA	NA	-0.398479	0.188822	NA	NA	NA	NA	NA	NA	-0.104829
EVL	EVL	51466	0.284238	0.71615	NA	NA	NA	NA	NA	NA	-0.0633196	-0.00406314	NA	NA	NA	NA	NA	NA	-0.0336914
EWSR1	EWSR1	2130	-0.838406	0.627588	NA	NA	NA	NA	NA	NA	-0.185031	0.180967	NA	NA	NA	NA	NA	NA	-0.00203197
EXO1	EXO1	9156	0.15886	-0.589365	NA	NA	NA	NA	NA	NA	-0.172894	-0.0165525	NA	NA	NA	NA	NA	NA	-0.0947234
EXOC7	EXOC7	23265	1.02297	0.467282	NA	NA	NA	NA	NA	NA	1.24224	0.661511	NA	NA	NA	NA	NA	NA	0.951873
EXOG	ENDOGL1	9941	1.2968	0.983077	NA	NA	NA	NA	NA	NA	0.503541	0.286541	NA	NA	NA	NA	NA	NA	0.395041
EXT1	EXT1	2131	0.77023	1.10067	NA	NA	NA	NA	NA	NA	-0.0277053	0.135079	NA	NA	NA	NA	NA	NA	0.0536866
EXT2	EXT2	2132	-1.03919	-0.12453	NA	NA	NA	NA	NA	NA	-0.495314	-0.16827	NA	NA	NA	NA	NA	NA	-0.331792
EYA1	EYA1	2138	0.463773	-0.219713	NA	NA	NA	NA	NA	NA	-0.378616	0.497261	NA	NA	NA	NA	NA	NA	0.0593226
EYA4	EYA4	2070	1.43436	-1.05972	NA	NA	NA	NA	NA	NA	-0.0192634	1.20603	NA	NA	NA	NA	NA	NA	0.593382
EYS	EGFL11	346007	-0.297101	0.144917	NA	NA	NA	NA	NA	NA	-0.378119	0.0678102	NA	NA	NA	NA	NA	NA	-0.155154
EZH1	EZH1	2145	0.50841	-1.07002	NA	NA	NA	NA	NA	NA	-0.174484	0.344784	NA	NA	NA	NA	NA	NA	0.0851504
EZH2	EZH2	2146	0.983417	0.469804	NA	NA	NA	NA	NA	NA	0.74	0.506685	NA	NA	NA	NA	NA	NA	0.623342
EZR	VIL2	7430	0.894115	-0.0804337	NA	NA	NA	NA	NA	NA	0	0.277707	NA	NA	NA	NA	NA	NA	0.138853
F10	F10	2159	-0.918008	2.26233	NA	NA	NA	NA	NA	NA	0.27306	1.65251	NA	NA	NA	NA	NA	NA	0.962784
F11	F11	2160	0.704119	-0.800124	NA	NA	NA	NA	NA	NA	-0.297072	-0.027576	NA	NA	NA	NA	NA	NA	-0.162324
F11R	F11R	50848	-0.361595	0.174901	NA	NA	NA	NA	NA	NA	0.165737	-0.537007	NA	NA	NA	NA	NA	NA	-0.185635
F12	F12	2161	-1.14058	0.361813	NA	NA	NA	NA	NA	NA	-0.479299	0.698906	NA	NA	NA	NA	NA	NA	0.109803
F13A1	F13A1	2162	0.771388	-0.933624	NA	NA	NA	NA	NA	NA	0.472845	-0.150636	NA	NA	NA	NA	NA	NA	0.161105
F13B	F13B	2165	0.47039	0.19227	NA	NA	NA	NA	NA	NA	-0.696148	0.466208	NA	NA	NA	NA	NA	NA	-0.11497
F2	F2	2147	-0.16201	0.53585	NA	NA	NA	NA	NA	NA	-0.125834	0.300859	NA	NA	NA	NA	NA	NA	0.0875125
F2R	F2R	2149	0.643056	0.383991	NA	NA	NA	NA	NA	NA	0	-0.0640445	NA	NA	NA	NA	NA	NA	-0.0320223
F2RL1	F2RL1	2150	0.098354	0.43755	NA	NA	NA	NA	NA	NA	0.881342	-0.0324334	NA	NA	NA	NA	NA	NA	0.424454
F2RL2	F2RL2	2151	-0.0289754	0.445343	NA	NA	NA	NA	NA	NA	0.0660154	0.390227	NA	NA	NA	NA	NA	NA	0.228121
F2RL3	F2RL3	9002	0.564609	0.867484	NA	NA	NA	NA	NA	NA	0.0608315	0.742999	NA	NA	NA	NA	NA	NA	0.401915
F3	F3	2152	-1.06855	0.440155	NA	NA	NA	NA	NA	NA	-0.325257	0.219471	NA	NA	NA	NA	NA	NA	-0.0528933
F5	F5	2153	0.726233	1.61052	NA	NA	NA	NA	NA	NA	0.277885	1.18586	NA	NA	NA	NA	NA	NA	0.731872
F7	F7	2155	-0.264344	0.791879	NA	NA	NA	NA	NA	NA	0.711059	-0.0789598	NA	NA	NA	NA	NA	NA	0.316049
F8	F8	2157	-0.598251	0.479285	NA	NA	NA	NA	NA	NA	-1.66565	0.468476	NA	NA	NA	NA	NA	NA	-0.598585
F9	F9	2158	-0.231245	-0.878686	NA	NA	NA	NA	NA	NA	0.48065	0.0523154	NA	NA	NA	NA	NA	NA	0.266483
FAAH	FAAH	2166	-0.153616	-0.304434	NA	NA	NA	NA	NA	NA	-0.424705	0.124111	NA	NA	NA	NA	NA	NA	-0.150297
FABP4	FABP4	2167	-0.157663	0.719709	NA	NA	NA	NA	NA	NA	1.07019	-0.217603	NA	NA	NA	NA	NA	NA	0.426292
FADD	FADD	8772	0.389462	-0.692727	NA	NA	NA	NA	NA	NA	-0.270451	-0.258066	NA	NA	NA	NA	NA	NA	-0.264259
FAF1	FAF1	11124	-0.360164	-0.358154	NA	NA	NA	NA	NA	NA	-0.625737	-0.341773	NA	NA	NA	NA	NA	NA	-0.483755
FAH	FAH	2184	-0.363951	-0.475804	NA	NA	NA	NA	NA	NA	-0.342831	-0.878547	NA	NA	NA	NA	NA	NA	-0.610689
FAIM3	FAIM3	9214	-0.224755	-0.91083	NA	NA	NA	NA	NA	NA	-0.515253	0.591205	NA	NA	NA	NA	NA	NA	0.0379763
FAM155B	TMEM28	27112	0.699444	-0.166087	NA	NA	NA	NA	NA	NA	-0.178602	-0.0885295	NA	NA	NA	NA	NA	NA	-0.133566
FAM173B	LOC134145	134145	1.68262	-0.141819	NA	NA	NA	NA	NA	NA	0.668767	0.0262459	NA	NA	NA	NA	NA	NA	0.347506
FAM188A	C10orf97	80013	0.544747	0.196657	NA	NA	NA	NA	NA	NA	-0.225778	0.192475	NA	NA	NA	NA	NA	NA	-0.0166516
FAM190B	KIAA1128	54462	0.165706	-0.901944	NA	NA	NA	NA	NA	NA	-0.365207	0.874387	NA	NA	NA	NA	NA	NA	0.25459
FAM3B	FAM3B	54097	1.20245	0.611293	NA	NA	NA	NA	NA	NA	0	-1.06958	NA	NA	NA	NA	NA	NA	-0.534792
FAM53B	FAM53B	9679	0.33134	0.86555	NA	NA	NA	NA	NA	NA	0.936408	-0.0970129	NA	NA	NA	NA	NA	NA	0.419698
FAM57A	FAM57A	79850	1.04401	0.413838	NA	NA	NA	NA	NA	NA	-0.0832956	-0.347881	NA	NA	NA	NA	NA	NA	-0.215588
FAM5B	FAM5B	57795	-0.729355	-0.86131	NA	NA	NA	NA	NA	NA	-0.114174	-1.35479	NA	NA	NA	NA	NA	NA	-0.73448
FAM63B	FAM63B	54629	0.02414	-0.478376	NA	NA	NA	NA	NA	NA	-0.260376	0	NA	NA	NA	NA	NA	NA	-0.130188
FAM64A	FAM64A	54478	0.75331	0.336323	NA	NA	NA	NA	NA	NA	0	-0.0512203	NA	NA	NA	NA	NA	NA	-0.0256101
FAM83D	FAM83D	81610	0.276902	0.0271998	NA	NA	NA	NA	NA	NA	0.00931866	-0.637645	NA	NA	NA	NA	NA	NA	-0.314163
FAM89B	FAM89B	23625	2.00741	-0.677938	NA	NA	NA	NA	NA	NA	0.285922	0.838937	NA	NA	NA	NA	NA	NA	0.56243
FANCA	FANCA	2175	-0.669074	1.36503	NA	NA	NA	NA	NA	NA	0	1.5151	NA	NA	NA	NA	NA	NA	0.757551
FANCC	FANCC	2176	0.199293	0.625064	NA	NA	NA	NA	NA	NA	-0.463609	-0.702823	NA	NA	NA	NA	NA	NA	-0.583216
FANCD2	FANCD2	2177	-0.608686	0.763243	NA	NA	NA	NA	NA	NA	-0.16131	-0.081601	NA	NA	NA	NA	NA	NA	-0.121455
FANCE	FANCE	2178	-0.81645	-0.437519	NA	NA	NA	NA	NA	NA	-0.441701	-0.0727577	NA	NA	NA	NA	NA	NA	-0.257229
FANCF	FANCF	2188	1.14146	0.667911	NA	NA	NA	NA	NA	NA	-0.512454	0	NA	NA	NA	NA	NA	NA	-0.256227
FANCG	FANCG	2189	-0.810117	0.227959	NA	NA	NA	NA	NA	NA	-0.553404	0.176025	NA	NA	NA	NA	NA	NA	-0.18869
FAP	FAP	2191	1.08509	0.213665	NA	NA	NA	NA	NA	NA	-0.556861	0.0712353	NA	NA	NA	NA	NA	NA	-0.242813
FAS	FAS	355	-0.908669	1.2282	NA	NA	NA	NA	NA	NA	0	1.7885	NA	NA	NA	NA	NA	NA	0.894248
FASLG	FASLG	356	-0.381618	1.65488	NA	NA	NA	NA	NA	NA	0.606209	-0.262612	NA	NA	NA	NA	NA	NA	0.171798
FASN	FASN	2194	-0.296718	-0.910812	NA	NA	NA	NA	NA	NA	-0.159679	0.218653	NA	NA	NA	NA	NA	NA	0.0294871
FASTK	FASTK	10922	-0.559186	0.284619	NA	NA	NA	NA	NA	NA	-0.280209	-0.112004	NA	NA	NA	NA	NA	NA	-0.196106
FAT1	FAT	2195	1.75723	-0.28714	NA	NA	NA	NA	NA	NA	0.11417	0.794671	NA	NA	NA	NA	NA	NA	0.45442
FAT2	FAT2	2196	1.47308	0.632033	NA	NA	NA	NA	NA	NA	0.0289875	0.832596	NA	NA	NA	NA	NA	NA	0.430792
FAU	FAU	2197	-0.798199	-1.18121	NA	NA	NA	NA	NA	NA	-0.217346	-0.886741	NA	NA	NA	NA	NA	NA	-0.552043
FBLN7	FLJ37440	129804	-0.169218	0.426041	NA	NA	NA	NA	NA	NA	-0.236846	0.478106	NA	NA	NA	NA	NA	NA	0.12063
FBN1	FBN1	2200	-1.20191	0.981222	NA	NA	NA	NA	NA	NA	0.143699	-1.20033	NA	NA	NA	NA	NA	NA	-0.528313
FBN2	FBN2	2201	2.14344	0.112011	NA	NA	NA	NA	NA	NA	1.28253	0	NA	NA	NA	NA	NA	NA	0.641265
FBP1	FBP1	2203	-0.655974	1.04147	NA	NA	NA	NA	NA	NA	-0.69519	-0.127003	NA	NA	NA	NA	NA	NA	-0.411096
FBP2	FBP2	8789	0.436139	0.243988	NA	NA	NA	NA	NA	NA	0	0.0140006	NA	NA	NA	NA	NA	NA	0.00700028
FBXL12	FBXL12	54850	1.2961	2.05608	NA	NA	NA	NA	NA	NA	0.294907	1.44364	NA	NA	NA	NA	NA	NA	0.869272
FBXL14	FBXL14	144699	1.09131	-0.442784	NA	NA	NA	NA	NA	NA	0.206979	0.0872258	NA	NA	NA	NA	NA	NA	0.147102
FBXL15	FBXL15	79176	-0.852419	0.825167	NA	NA	NA	NA	NA	NA	-0.20096	-0.800354	NA	NA	NA	NA	NA	NA	-0.500657
FBXL17	FBXL17	64839	1.85636	1.0169	NA	NA	NA	NA	NA	NA	1.3815	0.52343	NA	NA	NA	NA	NA	NA	0.952463
FBXL18	FBXL18	80028	-0.961133	0.962658	NA	NA	NA	NA	NA	NA	1.15412	-0.189116	NA	NA	NA	NA	NA	NA	0.482501
FBXL19	FBXL19	54620	-1.33026	0.192513	NA	NA	NA	NA	NA	NA	-0.0514746	-1.54529	NA	NA	NA	NA	NA	NA	-0.798381
FBXL2	FBXL2	25827	0.411214	-0.192333	NA	NA	NA	NA	NA	NA	0.55283	0.173087	NA	NA	NA	NA	NA	NA	0.362959
FBXL20	FBXL20	84961	-0.359926	-1.19197	NA	NA	NA	NA	NA	NA	-0.228113	-0.784455	NA	NA	NA	NA	NA	NA	-0.506284
FBXL3	FBXL3	26224	0.702437	1.35563	NA	NA	NA	NA	NA	NA	0.103322	0.394529	NA	NA	NA	NA	NA	NA	0.248925
FBXL4	FBXL4	26235	1.61055	-0.313961	NA	NA	NA	NA	NA	NA	-0.133878	0.0302522	NA	NA	NA	NA	NA	NA	-0.0518127
FBXL5	FBXL5	26234	0.884123	1.33231	NA	NA	NA	NA	NA	NA	0.333585	0.430193	NA	NA	NA	NA	NA	NA	0.381889
FBXL7	FBXL7	23194	0.0793442	0.466729	NA	NA	NA	NA	NA	NA	-0.324706	0	NA	NA	NA	NA	NA	NA	-0.162353
FBXL8	FBXL8	55336	0.93647	-1.03141	NA	NA	NA	NA	NA	NA	0.283659	0	NA	NA	NA	NA	NA	NA	0.14183
FBXO10	FBXO10	26267	-0.983631	-0.513994	NA	NA	NA	NA	NA	NA	0	-0.0669836	NA	NA	NA	NA	NA	NA	-0.0334918
FBXO11	FBXO11	80204	-0.683998	0.0600961	NA	NA	NA	NA	NA	NA	-0.211961	-0.0308787	NA	NA	NA	NA	NA	NA	-0.12142
FBXO15	FBXO15	201456	0.877652	-0.379918	NA	NA	NA	NA	NA	NA	0.164806	-0.0294405	NA	NA	NA	NA	NA	NA	0.0676827
FBXO16	FBXO16	157574	0.853806	2.3022	NA	NA	NA	NA	NA	NA	0	1.01633	NA	NA	NA	NA	NA	NA	0.508163
FBXO17	FBXO17	115290	-0.91399	1.17469	NA	NA	NA	NA	NA	NA	0.00265652	1.13547	NA	NA	NA	NA	NA	NA	0.569065
FBXO18	FBXO18	84893	-0.972996	-0.729379	NA	NA	NA	NA	NA	NA	-0.0774628	-0.768595	NA	NA	NA	NA	NA	NA	-0.423029
FBXO2	FBXO2	26232	0.0650513	-0.653654	NA	NA	NA	NA	NA	NA	0	-0.00741201	NA	NA	NA	NA	NA	NA	-0.00370601
FBXO22	FBXO22	26263	-0.217144	-0.844511	NA	NA	NA	NA	NA	NA	-1.14316	0.0425443	NA	NA	NA	NA	NA	NA	-0.55031
FBXO24	FBXO24	26261	-0.688851	-0.851675	NA	NA	NA	NA	NA	NA	-0.0173066	0.370833	NA	NA	NA	NA	NA	NA	0.176763
FBXO27	FBXO27	126433	0.25012	0.581771	NA	NA	NA	NA	NA	NA	-0.273055	0	NA	NA	NA	NA	NA	NA	-0.136527
FBXO28	FBXO28	23219	-0.720128	1.27014	NA	NA	NA	NA	NA	NA	0.887815	-0.00749759	NA	NA	NA	NA	NA	NA	0.440159
FBXO3	FBXO3	26273	-0.23312	-0.860349	NA	NA	NA	NA	NA	NA	-0.0724778	0.549868	NA	NA	NA	NA	NA	NA	0.238695
FBXO30	FBXO30	84085	0.179489	1.20721	NA	NA	NA	NA	NA	NA	0.386022	0.322702	NA	NA	NA	NA	NA	NA	0.354362
FBXO31	FBXO31	79791	1.24582	-0.294912	NA	NA	NA	NA	NA	NA	-0.892381	0.316323	NA	NA	NA	NA	NA	NA	-0.288029
FBXO33	FBXO33	254170	1.86399	-0.616182	NA	NA	NA	NA	NA	NA	-1.72801	0.18311	NA	NA	NA	NA	NA	NA	-0.772451
FBXO34	FBXO34	55030	0.92686	0.78981	NA	NA	NA	NA	NA	NA	0.190696	1.20596	NA	NA	NA	NA	NA	NA	0.698329
FBXO36	FBXO36	130888	0.724631	-0.11105	NA	NA	NA	NA	NA	NA	0.0629685	0	NA	NA	NA	NA	NA	NA	0.0314843
FBXO38	FBXO38	81545	2.51005	0.262897	NA	NA	NA	NA	NA	NA	1.84307	0.281288	NA	NA	NA	NA	NA	NA	1.06218
FBXO4	FBXO4	26272	0.434313	1.26972	NA	NA	NA	NA	NA	NA	0.779136	0.633124	NA	NA	NA	NA	NA	NA	0.70613
[truncated: 4,878 more rows]

## Sheet: IMR32 Haystack
Official Symbol	Transcript	Estimate	P.value	b.corrected
TIMM44	NM_006351	-6.96947	5.01408e-10	1.03751e-05
TMC2	NM_080751	-5.07849	1.56348e-08	0.000323516
TMEM186	NM_015421	-3.25056	2.6462e-08	0.000547552
GJD3	NM_152219	-2.69615	1.30443e-11	2.69913e-07
SYS1	NM_001099791	-2.49536	1.60813e-13	3.32755e-09
PATE2	NM_212555	-2.48471	7.10646e-09	0.000147047
PLCB3	NM_000932	-2.47993	2.36042e-07	0.00488418
PSAPL1	NM_001085382	-2.20928	2.72366e-09	5.6358e-05
SPANXN1	NM_001009614	-2.12653	3.29809e-10	6.82441e-06
FAM125B	NM_033446	-2.05493	2.62751e-10	5.43684e-06
EDARADD	NM_080738	-1.81377	9.29136e-09	0.000192257
C2ORF68	NM_001013649	-1.43939	5.75854e-08	0.00119156
ERC1	NM_178040	-1.42028	1.85995e-12	3.8486e-08
RIMS3	NM_014747	-1.38593	1.76325e-10	3.64852e-06
ALG10B	NM_001013620	0.888194	2.79708e-14	5.78773e-10
PRKAA2	NM_006252	1.15248	3.85823e-16	7.98345e-12
SYNPO2	NM_133477	1.47437	2.26746e-11	4.69183e-07
ZNF706	NM_001042510	1.66766	1.58943e-08	0.000328885
EIF4B	NM_001417	1.80756	4.09991e-08	0.000848353
EIF4BP7	NM_001417	1.80756	4.09991e-08	0.000848353
RNF11	NM_014372	2.2677	3.87106e-17	8.00999e-13
C4ORF39	NM_153027	2.34762	5.83164e-15	1.20668e-10
MTERFD2	NM_182501	3.96585	4.10276e-09	8.48944e-05
SYCP3	NM_153694	4.01058	7.02322e-10	1.45324e-05
ARMCX1	NM_016608	4.48552	1.36e-11	2.81412e-07
RFX3	NM_134428	4.49219	8.62513e-13	1.78471e-08

## Sheet: IMR32 Verification Screen
Official Symbol	Entrez.ID	Vendor.ID.1	mean.siRNA.activity.1	sd.siRNA.activity.1	Vendor.ID.2	mean.siRNA.activity.2	sd.siRNA.activity.2	Vendor.ID.3	mean.siRNA.activity.3	sd.siRNA.activity.3	mean.siRNA.activity	se.siRNA.activity	RSA.LogP
ABL1	25	s864	82.388	4.98127	s865	76.6606	12.7379	s866	99.3423	12.4053	86.1303	6.80976	-0.433502
ACRV1	56	s938	73.1646	7.20309	s939	84.7982	13.295	s940	98.0837	6.19014	85.3488	7.19879	-0.372784
ACVRL1	94	s986	103.051	8.08395	s987	105.773	14.0797	s988	96.8745	4.14572	101.9	2.6325	-0.108548
ADCY9	115	s1037	91.2343	11.0641	s1038	92.933	6.27551	s1039	105.421	6.7068	96.5294	4.47276	-0.164153
JAG1	182	s1174	92.2921	10.5276	s1175	80.3565	7.05746	s1176	86.4786	6.35997	86.3757	3.44588	-0.634606
AMFR	267	s1322	95.8173	15.0844	s1323	95.3591	9.82419	s1324	93.3395	2.99644	94.8386	0.761137	-0.446168
BIRC5	332	s1457	43.035	5.29348	s1458	32.3833	3.68892	s1459	74.4447	2.61998	49.9543	12.6253	-1.58509
ASPA	443	s1681	90.2296	7.15918	s1682	84.839	10.2972	s1683	53.4935	6.45615	76.1874	11.4531	-0.749181
BAX	581	s1888	64.8465	7.34935	s1889	96.5429	6.13701	s1890	76.4202	2.86515	79.2698	9.26023	-0.611881
CAMK4	814	s2355	106.235	5.85775	s2356	89.1032	8.11027	s2357	98.8918	11.664	98.0765	4.96217	-0.0996998
TNFSF8	944	s2633	109.022	4.04616	s2634	114.011	9.90014	s2635	73.2256	6.8071	98.7528	12.8446	-0.202297
CD38	952	s2657	101.599	9.26282	s2658	94.9359	10.6444	s2659	101.657	5.72429	99.3974	2.23082	-0.244096
CDC27	996	s2759	101.575	4.87031	s2760	88.4103	10.2879	s2761	67.0286	13.1674	85.6714	10.0664	-0.285113
CHEK1	1111	s502	84.7511	10.6206	s503	19.3793	5.14389	s504	45.9653	7.10706	50.0319	18.9804	-1.45765
CKB	1152	s3082	108.459	11.5463	s3083	95.7205	8.63743	s3084	93.5958	10.2414	99.2583	4.64083	-0.102536
CLK2	1196	s3165	93.9859	4.37773	s3166	94.4154	16.9169	s3167	95.0837	5.41006	94.495	0.31938	-0.490041
CNTFR	1271	s3269	36.1682	9.56895	s3270	68.1814	3.20364	s3271	93.6143	6.65267	65.988	16.6195	-0.878422
MAP3K8	1326	s3383	90.5788	5.68202	s3384	90.9695	6.3616	s3385	82.8029	8.30356	88.1171	2.65949	-0.720466
CRHR2	1395	s3513	83.2767	4.78479	s3514	65.321	7.72572	s3515	86.3313	6.89718	78.3097	6.55393	-0.974445
CSNK1D	1453	s3627	81.5516	3.03956	s3628	97.5347	13.575	s3629	58.962	9.4216	79.3494	11.1893	-0.458213
CTSD	1509	s135	78.0812	10.1805	s136	91.3093	5.91984	s137	71.2191	4.64826	80.2032	5.89582	-0.68544
CYBA	1535	s194371	87.5944	2.78093	s194372	86.5048	4.3143	s3786	69.4608	12.4353	81.1867	5.87137	-0.899015
CYP11B2	1585	s3869	75.6929	9.68006	s3870	97.2935	9.90443	s3871	89.2683	4.65874	87.4182	6.3038	-0.368028
DAB2	1601	s3896	94.6985	13.1656	s3897	74.9612	8.30776	s3898	76.603	2.33374	82.0876	6.32325	-0.60103
DCC	1630	s3959	103.642	30.6756	s3960	96.7941	9.02343	s3961	78.4949	15.3655	92.9771	7.50613	-0.17456
DHCR24	1718	s4077	91.0981	8.47063	s4078	82.6338	7.54309	s4079	81.6519	3.11028	85.1279	2.9985	-0.706342
DHFR	1719	s4080	97.3362	11.9223	s4081	65.0405	6.85012	s4082	60.5478	10.0802	74.3081	11.5868	-0.996288
DMPK	1760	s4164	102.749	5.50173	s4165	80.4246	10.1938	s4166	67.436	3.55057	83.5364	10.3119	-0.490007
EDNRB	1910	s4468	92.887	5.15938	s4469	81.4873	6.23721	s4470	76.3697	3.7552	83.5813	4.88172	-0.618092
ETS2	2114	s4850	95.3596	4.71402	s4851	87.3451	7.66994	s4852	97.9228	7.65334	93.5425	3.1858	-0.335922
FGFR1	2260	s5164	111.401	3.75099	s5165	103.39	15.769	s5166	119.523	10.1116	111.438	4.65743	-0.0123108
FOLR3	2352	s5336	113.978	7.37061	s5337	94.2351	11.0209	s5338	96.0253	4.65855	101.413	6.30399	-0.0941138
GABRD	2563	s5497	101.511	5.68989	s5498	102.333	14.3481	s5499	53.3899	10.254	85.7444	16.179	-0.453052
GHSR	2693	s194431	107.793	8.97907	s194432	75.0004	7.37119	s5747	88.1423	3.53893	90.3118	9.52827	-0.280107
GPR6	2830	s6007	78.6509	11.7249	s6008	89.1182	11.2697	s6009	79.5894	2.61952	82.4528	3.34367	-0.808582
MCHR1	2847	s6045	102.61	7.36814	s6046	104.398	1.52738	s6047	108.551	13.6321	105.186	1.75971	-0.0606103
MKNK2	2872	s6093	105.04	0.902696	s6094	122.793	10.1228	s6095	105.616	5.71129	111.15	5.82416	-0.00841867
GRM6	2916	s6206	104.615	11.9397	s6207	78.6525	5.41673	s6208	89.7677	8.05224	91.0119	7.52058	-0.239467
GUK1	2987	s194481	94.2975	8.2455	s194482	73.6266	2.87086	s6357	105.418	7.91317	91.1139	9.3143	-0.197306
HTR1F	3355	s7038	97.8127	0.0624883	s7039	82.8566	3.18435	s7040	105.351	2.52281	95.3401	6.61025	-0.121934
IFNB1	3456	s7187	88.6894	14.2279	s7188	95.0972	3.17913	s7189	95.1787	7.8425	92.9884	2.14966	-0.481147
IFNGR1	3459	s7193	85.0875	0.556416	s7194	102.012	11.1731	s7195	97.2138	8.74477	94.771	5.03596	-0.231839
IK	3550	s7260	27.1987	7.41745	s7261	50.6858	6.91686	s7262	94.3761	8.77119	57.4202	19.6826	-1.3591
INSIG1	3638	s7465	70.1521	1.89436	s7466	95.8152	5.7134	s7467	88.9974	1.91474	84.9883	7.67471	-0.449048
ITGA1	3672	s7532	91.6419	6.04015	s7533	88.2499	5.85767	s7534	96.6061	5.65024	92.166	2.42643	-0.409305
KIF5C	3800	s7840	60.4209	12.8101	s7841	91.5453	6.91263	s7842	105.144	12.0973	85.7035	13.2369	-0.369855
KIF11	3832	s7902	2.22003	8.75539	s7903	4.50341	5.64891	s7904	1.75994	6.79306	2.82779	0.848269	-5.29389
LMO2	4005	s8230	91.3623	6.93871	s8231	105.231	9.18692	s8232	55.4406	2.81725	84.0112	14.8357	-0.424054
MAT1A	4143	s8523	110.129	0.851222	s8524	35.6174	10.8982	s8525	89.3392	4.62051	78.3617	22.1988	-0.625312
MCL1	4170	s8583	71.6215	2.10575	s8584	103.074	7.77723	s8585	88.7918	4.4	87.8293	9.09245	-0.26672
MICA	4276	s453360	91.0592	9.90657	s453361	94.4945	4.63239	s453362	103.958	9.59955	96.5038	3.85665	-0.162937
MSH5	4439	s8975	91.1059	6.86272	s8976	78.1889	3.52312	s8977	71.0733	9.83784	80.1227	5.86319	-0.699338
PPP1R12A	4659	s9235	93.7165	20.044	s9236	69.8497	15.9368	s9237	91.4135	1.46215	84.9932	7.60091	-0.572938
PPP1R12B	4660	s9238	58.1497	7.77242	s9239	85.9487	8.31406	s9240	82.5744	9.7581	75.5576	8.7583	-1.005
NCF2	4688	s9303	97.5493	9.40281	s9304	87.1754	7.76242	s9305	92.2803	4.34175	92.335	2.99481	-0.351876
NEFH	4744	s9433	95.4443	5.27318	s9434	100.692	10.4577	s9435	87.993	10.2713	94.7097	3.68416	-0.266453
NFKBIE	4794	s9514	105.818	7.98312	s9515	101.969	4.92074	s9516	105.107	4.58149	104.298	1.18227	-0.10633
NRGN	4900	s9723	103	10.0319	s9724	93.4507	11.6622	s9725	70.9598	4.46434	89.1369	9.4974	-0.243
NTF3	4908	s9737	96.7564	11.9401	s9738	100.859	14.5508	s9739	102.336	10.4181	99.9838	1.66907	-0.22454
NUP98	4928	s9782	60.1267	6.11598	s9783	60.3717	4.89974	s9784	51.9432	8.19135	57.4805	2.76958	-2.33858
OCRL	4952	s9818	88.083	14.8139	s9819	104.741	8.99159	s9820	101.819	2.0103	98.2143	5.13535	-0.139998
OPRL1	4987	s9868	70.2095	5.71735	s9869	107.774	16.9284	s9870	99.3121	4.33303	92.4319	11.3765	-0.247098
PCNA	5111	s10133	89.1135	5.59424	s10134	89.6074	16.906	s10135	96.7609	5.71762	91.8272	2.47094	-0.3954
PDE3A	5139	s10183	89.4126	5.96783	s10184	98.1802	8.59493	s10185	88.5322	12.1712	92.0417	3.07978	-0.320161
PDE3B	5140	s10186	88.0138	5.2905	s10187	105.978	11.3648	s10188	77.0146	1.85727	90.3353	8.4411	-0.287957
PDK4	5166	s10261	83.1393	8.03687	s10262	94.6334	19.4389	s10263	86.0597	3.29513	87.9441	3.44924	-0.520132
PHEX	5251	s10430	79.7498	7.32844	s10431	83.6697	10.1103	s10432	74.215	9.37811	79.2115	2.74258	-1.09174
SERPINB8	5271	s10475	93.7068	7.40929	s10476	98.1577	6.17125	s10477	96.7175	12.4963	96.194	1.31126	-0.322775
PIK3CA	5290	s10520	63.0557	5.02469	s10521	63.6568	5.74027	s10522	65.062	5.57455	63.9249	0.594478	-2.11338
PLEC	5339	s10643	91.4158	7.41342	s10644	93.9993	4.40897	s10645	78.0068	12.415	87.8073	4.9567	-0.560319
PLK1	5347	s448	16.1441	11.4567	s449	15.9511	14.045	s450	32.1161	7.72654	21.4037	5.35645	-3.34405
POLA1	5422	s10772	72.4741	7.91802	s10773	84.0947	4.47926	s10774	67.705	8.88139	74.758	4.86714	-1.07765
PPP1R2	5504	s10939	100.447	9.52718	s10940	67.279	11.4484	s10941	72.1269	15.0055	79.9509	10.3431	-0.763433
PPP1R7	5510	s10951	75.2824	17.8983	s10952	83.8549	13.01	s10953	83.4157	12.7714	80.851	2.78717	-1.08233
PPP3R1	5534	s192	97.0631	15.8957	s193	103.341	2.14368	s194	96.4061	7.0871	98.9366	2.21022	-0.188645
PKN1	5585	s11113	36.2731	3.45446	s11114	88.9152	11.8919	s11115	91.2851	10.7219	72.1578	17.9554	-0.688901
MAPK3	5595	s11141	85.3762	10.9251	s230179	64.8072	6.0281	s230180	87.8742	9.74543	79.3525	7.30831	-0.890898
PRLR	5618	s11203	109.825	11.1062	s11204	97.6302	3.41746	s11205	99.7958	4.3726	102.417	3.7565	-0.049957
PSMA1	5682	s11327	51.9675	7.45087	s11328	55.8891	3.04901	s11329	54.7652	3.12167	54.2073	1.16594	-2.50906
PSMA2	5683	s11330	79.1371	0.451584	s11331	55.0062	5.19469	s11332	65.2713	3.3453	66.4715	6.99177	-1.35214
PSMA3	5684	s11333	59.6349	2.17286	s11334	75.9786	3.15864	s11335	71.5632	9.43875	69.0589	4.88135	-1.51138
PSMA7	5688	s11342	66.7558	6.20806	s11343	71.5774	10.025	s11344	52.1041	6.2536	63.4791	5.85536	-1.794
PSMB3	5691	s11348	50.9768	9.5384	s11349	82.2682	6.29857	s11350	107.384	2.99468	80.2097	16.3159	-0.470895
PSMB4	5692	s11351	79.9401	13.6201	s11352	85.0191	7.29357	s11353	106.758	4.129	90.5725	8.22463	-0.365684
PSMC4	5704	s11377	14.3816	4.29825	s11378	30.4371	6.24116	s11379	34.7639	4.33855	26.5275	6.20008	-3.26661
PSMC5	5705	s11380	41.4698	7.56976	s11381	46.0678	18.3192	s11382	35.7044	2.79373	41.0807	2.99799	-2.84255
PSMD7	5713	s11401	16.0506	7.93605	s11402	49.6358	11.7875	s11403	31.33	8.49203	32.3388	9.70831	-2.73825
PTGER3	5733	s11451	86.4891	3.78325	s11452	103.728	4.98923	s11453	94.9545	5.68842	95.0571	4.9766	-0.165253
PTH	5741	s11469	92.4049	1.52976	s11470	88.8467	9.42797	s11471	103.182	2.25393	94.811	4.30945	-0.195745
PTK6	5753	s11487	79.4692	4.98171	s11488	81.2421	11.4122	s11489	72.5258	4.81291	77.7457	2.65963	-1.23111
PTPRS	5802	s11576	89.2484	3.0172	s11577	85.6249	4.21794	s11578	103.287	5.67415	92.7199	5.38584	-0.250139
RPA1	6117	s12127	11.4332	30.9214	s12128	6.79807	23.6128	s12129	15.2424	20.7233	11.1579	2.44155	-4.44879
RPA2	6118	s12130	64.6026	15.2273	s12131	58.6793	22.3899	s12132	61.1517	25.216	61.4779	1.71765	-2.16613
RPL4	6124	s12148	20.7506	4.92214	s12149	12.4655	6.48479	s12150	-0.235759	5.21273	10.9934	6.10279	-3.98358
RPL7A	6130	s12157	-0.694627	3.32653	s12158	-5.77042	4.4021	s12159	4.97411	2.40896	-0.496978	3.10325	-5.17994
RPL10	6134	s12166	48.7316	6.94697	s12167	76.191	10.5599	s194740	3.97731	1.87788	42.9666	21.0446	-1.50488
RPL27	6155	s12204	11.8705	0.406384	s12205	53.8454	6.77234	s12206	1.35758	3.68681	22.3578	16.0336	-2.65481
RPL38	6169	s12234	12.0052	8.17427	s194753	35.6089	1.5165	s194754	29.0726	2.97952	25.5622	7.03623	-3.24179
SIM1	6492	s12865	106.504	5.18008	s12866	86.6934	13.8241	s12867	74.6609	10.6846	89.2862	9.28335	-0.320871
SLAMF1	6504	s12898	99.8997	11.7274	s12899	81.7035	8.00056	s12900	82.6923	5.85696	88.0985	5.90749	-0.420251
SRPK2	6733	s13453	107.612	2.49115	s13454	115.429	9.5507	s13455	131.113	3.6111	118.051	6.90978	-0.00204374
SS18	6760	s13510	126.203	8.55895	s13511	118.342	6.48317	s13512	94.7495	3.4221	113.098	9.45075	-0.0148706
AURKA	6790	s195	65.7731	5.82042	s196	36.9265	5.66926	s197	23.3926	6.0741	42.0307	12.4975	-2.05276
ADAM17	6868	s13718	98.5672	5.27937	s13719	107.575	10.6144	s13720	94.2638	8.69985	100.135	3.92166	-0.0843586
PRDX2	7001	s13959	67.1182	11.5228	s13960	78.2549	4.01452	s224716	91.5693	5.46827	78.9808	7.06776	-0.66147
TMBIM6	7009	s13979	100.151	5.30025	s13980	98.2302	14.62	s13981	76.6521	10.5509	91.6777	7.53322	-0.276513
TIAL1	7073	s14134	108.791	5.94606	s14135	101.516	4.52088	s14136	60.8586	8.18285	90.3885	14.9135	-0.363324
TLR2	7097	s168	96.4078	3.11149	s169	91.4584	14.4519	s170	87.4337	4.62203	91.7666	2.59517	-0.42336
TP53BP1	7158	s14313	104.429	4.99012	s14314	107.226	4.85616	s14315	105.613	8.33111	105.756	0.810554	-0.0887234
TRAF1	7185	s14376	95.2626	2.75284	s14377	81.2527	8.16877	s14378	85.9488	4.59321	87.488	4.11688	-0.478196
TTK	7272	s120	58.4653	3.98296	s121	49.1839	4.30914	s122	82.338	6.70222	63.3291	9.87489	-1.18456
TUBB2A	7280	s14501	96.3064	1.54767	s218110	82.0694	11.6628	s224758	87.5114	4.55879	88.6291	4.14768	-0.429025
UBA52	7311	s14556	25.9457	2.15987	s14557	21.1574	7.77652	s14558	78.9205	15.1312	42.0079	18.508	-1.93645
SCGB1A1	7356	s14640	72.5196	7.48971	s14641	95.7215	11.2319	s194847	88.774	10.8077	85.6717	6.87509	-0.454826
VEGFB	7423	s14780	55.2205	37.9581	s14781	81.6603	45.5554	s14782	39.7072	28.6771	58.8627	12.247	-1.25333
CNBP	7555	s15020	79.391	7.64292	s230174	96.6602	13.8702	s230175	91.9928	3.82708	89.348	5.15761	-0.406512
TFEB	7942	s15495	61.0426	8.2455	s15496	92.8172	6.48684	s15497	101.272	14.5567	85.044	12.2464	-0.360113
SSPN	8082	s15601	86.145	2.18643	s15602	108.222	3.55672	s15603	104.41	3.16626	99.5923	6.81314	-0.0699129
RBM10	8241	s15745	46.3325	7.93865	s15746	83.2763	4.23329	s15747	81.1764	3.90112	70.2617	11.98	-1.11076
CUL1	8454	s16054	79.4995	5.56522	s16055	76.2511	8.42843	s16056	66.0082	6.37167	73.9196	4.06533	-1.32929
CAMK1	8536	s16236	103.62	9.1867	s16237	104.913	12.4381	s16238	99.1027	1.36353	102.545	1.76121	-0.137727
BECN1	8678	s16537	86.2309	9.76969	s16538	72.8044	3.55288	s16539	91.4883	3.69733	83.5079	5.56275	-0.668274
DNAH11	8701	s16573	80.055	6.55648	s16574	69.2402	8.00108	s16575	87.973	10.0049	79.0894	5.42922	-0.886858
EDF1	8721	s16609	79.9376	2.6562	s16610	84.1256	5.84851	s16611	84.3841	9.42362	82.8157	1.44102	-1.05451
TNFSF10	8743	s16663	107.654	8.24256	s16664	95.8417	6.52347	s16665	101.206	4.61286	101.567	3.41482	-0.0778388
ADAM15	8751	s16681	99.8032	6.62845	s16682	100.083	7.12753	s16683	73.5207	7.19284	91.1355	8.80777	-0.279041
RIPK2	8767	s247	115.437	42.9052	s248	118.189	41.3788	s249	104.383	34.5872	112.67	4.21888	-0.0185101
TNFRSF18	8784	s453357	99.1251	10.5384	s453358	106.902	6.76503	s453359	103.318	4.91976	103.115	2.24729	-0.0909113
GALR2	8811	s194961	100.581	9.30671	s194962	64.9364	10.6357	s194963	71.6903	3.83005	79.0693	10.9312	-0.786853
GGH	8836	s16861	103.399	14.8709	s16862	88.0705	2.87868	s16863	104.434	15.8882	98.6343	5.29036	-0.146838
MTMR3	8897	s17011	95.1587	10.5899	s17012	86.1637	3.39772	s17013	110.279	10.9306	97.2005	7.03594	-0.112469
CLIC3	9022	s17192	93.0951	8.60138	s17193	87.776	4.39233	s225064	96.7328	7.02317	92.5346	2.60075	-0.400944
AURKB	9212	s17611	8.26065	2.35822	s17612	24.195	3.75463	s17613	90.0034	7.52706	40.8197	25.0184	-1.9577
COPB2	9276	s17736	102.171	5.08231	s17737	75.5469	6.02658	s17738	63.9313	5.6277	80.5498	11.3188	-0.645609
WDR46	9277	s17739	62.3275	24.4821	s17740	85.6086	6.95727	s17741	74.3444	6.97418	74.0935	6.72186	-1.01832
SLIT2	9353	s17883	90.6802	2.77339	s17884	86.8497	10.2538	s17885	95.3292	8.78221	90.953	2.45164	-0.472314
COG1	9382	s17958	56.8759	3.26353	s17959	67.9551	10.8059	s17960	54.8518	7.98935	59.8942	4.07253	-1.95762
NPEPPS	9520	s499	93.8249	3.73102	s500	81.1456	13.8256	s501	96.8908	1.07092	90.6205	4.81937	-0.387128
BAG4	9530	s18287	99.2669	9.86114	s18288	80.3379	7.9806	s18289	85.8393	8.84678	88.4814	5.62176	-0.354076
RNF7	9616	s18473	103.635	47.2758	s18474	65.5632	13.5849	s18475	37.2596	46.8072	68.8194	19.2301	-0.958869
MTL5	9633	s18518	108.747	10.3651	s18519	94.574	11.6947	s18520	105.012	9.50901	102.778	4.24119	-0.0584726
ULK2	9706	s18704	98.0914	34.9958	s18705	111.832	21.5468	s18706	95.8453	29.6881	101.923	4.99668	-0.0583633
RBM8A	9939	s19290	28.8257	2.88285	s19291	21.9806	1.87377	s19292	61.1933	7.82584	37.3332	12.0926	-2.26684
PDCD6	10016	s19468	71.3638	6.77207	s19469	91.6366	7.36157	s19470	71.9289	5.16147	78.3097	6.66542	-0.772705
BCL2L11	10018	s19474	86.4772	11.3001	s195011	104.543	12.4013	s195012	90.7324	2.56315	93.9174	5.45275	-0.215702
PSMD14	10213	s19919	23.2925	2.61419	s19920	23.9858	5.64579	s19921	111.922	9.07912	53.0669	29.4284	-1.9795
CTDSPL	10217	s19928	57.0625	7.56664	s19929	84.9474	8.77584	s19930	73.8641	0.948727	71.958	8.10589	-1.03629
SF3A1	10291	s20116	18.8839	3.49072	s20117	22.9183	10.6293	s20118	18.4987	6.1649	20.1003	1.41338	-3.78261
TUBA1B	10376	s20287	100.505	9.76117	s20288	109.388	8.54806	s20289	101.918	5.63826	103.937	2.75596	-0.0520807
NDC80	10403	s20350	44.2767	5.17947	s20351	47.1992	5.56189	s20352	33.802	11.7599	41.7593	4.06713	-2.78935
TAB1	10454	s20451	94.4638	7.40022	s20452	90.0224	3.97085	s20453	103.7	4.92	96.0622	4.02855	-0.169898
CCT4	10575	s20753	75.2764	7.08809	s20754	96.5984	17.6967	s20755	92.8732	6.87154	88.2493	6.57499	-0.412104
PRPF8	10594	s20796	43.5497	3.31718	s20797	72.9773	7.42405	s20798	40.6039	5.50381	52.377	10.3352	-1.67794
RRH	10692	s21023	74.9877	10.8528	s21024	82.9883	1.1528	s21025	97.4564	8.9456	85.1441	6.57512	-0.412457
TUBGCP2	10844	s21284	86.5665	1.35457	s21285	97.1214	4.61963	s21286	90.4149	3.63218	91.3676	3.08393	-0.376179
KIF2C	11004	s21663	83.7992	3.93064	s21664	101.936	15.264	s21665	124.116	15.6987	103.284	11.6578	-0.0860043
KIF3A	11127	s21940	77.3866	5.7517	s21941	66.6704	5.1883	s21942	91.1036	4.61912	78.3869	7.07097	-0.702835
RPL35	11224	s22151	-6.95417	2.93801	s22152	45.7978	5.52684	s22153	-3.57788	3.58061	11.7553	17.0492	-4.05493
MRAS	22808	s22421	103.727	0.958415	s22422	93.5868	4.29266	s22423	110.906	11.4616	102.74	5.02402	-0.0414967
SNW1	22938	s22715	35.9054	9.62353	s22716	27.9666	7.01121	s22717	46.4803	4.47097	36.7841	5.36248	-2.80685
P2RX2	22953	s22736	74.4142	8.85338	s22737	97.7229	7.62228	s22738	83.6377	15.6979	85.2583	6.77725	-0.399723
LPAR3	23566	s24110	84.2669	8.3772	s24111	62.6897	7.11626	s24112	115.812	13.3147	87.5894	15.4247	-0.382413
CD2AP	23607	s24191	103.667	9.46795	s24192	93.2947	11.9266	s24193	99.3644	10.1924	98.7754	3.00868	-0.172227
STX12	23673	s24307	94.9088	5.16092	s24308	92.5546	2.42667	s24309	98.0576	15.8812	95.1737	1.5941	-0.333282
FKBP8	23770	s24385	105.743	16.5545	s24386	102.649	2.5426	s24387	106.347	5.10508	104.913	1.14539	-0.0974971
KIF4A	24137	s24406	88.8246	16.8159	s24407	78.4239	12.447	s24408	42.2018	6.02714	69.8168	14.1302	-0.831575
RPL36	25873	s195120	-4.21031	4.17587	s24653	7.51887	1.98863	s24654	-0.80569	5.00129	0.834291	3.4838	-4.9783
NGFRAP1	27018	s25701	94.0587	1.96061	s25702	105.08	5.74117	s25703	103.359	8.53997	100.833	3.42323	-0.130935
PDCD4	27250	s26048	93.2902	15.6468	s26049	120.042	8.78813	s26050	107.813	15.2459	107.048	7.7321	-0.0219737
RACGAP1	29127	s26550	66.1355	4.76836	s26551	42.6603	3.9936	s26552	50.5248	3.79433	53.1068	6.89859	-2.03317
ANAPC4	29945	s26763	90.4828	3.95544	s26764	90.2197	9.32029	s26765	102.881	14.2952	94.5278	4.17717	-0.220664
GLTSCR2	29997	s26871	75.883	10.4032	s26872	71.7401	4.15603	s26873	90.1423	5.21309	79.2551	5.57341	-0.760114
KCNIP3	30818	s26926	88.1043	16.4907	s26927	97.333	9.79716	s26928	92.8876	7.37904	92.775	2.6647	-0.365322
STOML2	30968	s26969	107.936	3.1199	s26970	102.355	2.89805	s26971	85.9762	4.76968	98.7559	6.58986	-0.0712695
MRTO4	51154	s27566	58.6046	6.32922	s27567	91.0277	11.808	s27568	79.2163	7.17855	76.2829	9.47395	-0.713385
ACTL6B	51412	s28105	87.1765	13.8036	s28106	93.123	5.59306	s28107	70.3269	11.8208	83.5421	6.82697	-0.601785
SCARA3	51435	s28135	99.24	6.98213	s28136	92.1061	4.23759	s28137	86.7614	8.15933	92.7025	3.61456	-0.299439
DTL	51514	s28246	74.0913	4.37889	s28247	67.9719	10.1174	s28248	57.1492	7.04118	66.4041	4.9532	-1.62712
CCRL1	51554	s28314	97.8605	4.39571	s28315	94.2264	6.28378	s28316	82.217	5.34268	91.4346	4.7267	-0.338567
FBXL19	54620	s228577	81.6909	8.26503	s228578	104.235	8.59018	s228579	96.0311	7.84578	93.9858	6.58789	-0.160625
TIPIN	54962	s29863	107.627	7.18442	s29864	87.5537	17.4235	s29865	98.6404	9.71009	97.9402	5.80512	-0.0800084
CDCA8	55143	s30268	17.3286	6.9642	s30269	27.9176	7.12047	s30270	68.0186	3.15768	37.7549	15.4375	-1.93939
CENPN	55839	s230635	97.1451	11.1585	s31629	74.2684	5.2916	s31630	81.4312	11.5449	84.2816	6.75596	-0.46386
GPR137	56834	s195309	89.7729	6.27353	s32281	86.4552	5.21483	s32282	98.8417	9.44715	91.69	3.70191	-0.309759
RAD18	56852	s32295	77.3008	9.28545	s32296	76.2416	6.43907	s32297	92.9811	9.90871	82.1745	5.41196	-0.608284
NMUR2	56923	s32402	56.4986	6.95734	s32403	97.0534	1.94867	s32404	91.2373	10.0861	81.5965	12.6607	-0.416241
XAB2	56949	s32465	19.5219	1.90137	s32466	21.0718	7.11192	s32467	94.1415	5.24699	44.9118	24.619	-2.12386
SLC12A9	56996	s32558	90.7372	13.0035	s32559	89.1704	3.93689	s32560	79.995	5.64496	86.6342	3.35027	-0.724021
PGLYRP4	57115	s32706	72.086	6.48352	s32707	90.4286	3.29049	s32708	90.2037	3.58605	84.2394	6.07708	-0.741943
CAMK1D	57118	s32715	73.5885	8.54118	s32716	103.139	11.2377	s32717	97.0336	12.0653	91.2536	9.00665	-0.198956
LRRC47	57470	s33094	119.257	7.38342	s33095	104.419	9.93798	s33096	94.9488	3.87436	106.208	7.07392	-0.0145793
RHOU	58480	s33825	72.9116	8.77263	s33826	20.8832	7.87009	s33827	102.794	24.3479	65.5296	23.932	-0.844514
ALX4	60529	s34126	102.488	5.11099	s34127	89.3463	6.86061	s34128	75.5725	13.8141	89.1356	7.77052	-0.244766
TINAGL1	64129	s34486	79.839	5.768	s34487	76.5023	5.67729	s34488	95.2683	8.50564	83.8699	5.78006	-0.514309
DUSP16	80824	s37419	98.1119	11.9143	s37420	61.5762	9.92073	s37421	78.6942	8.96525	79.4608	10.5539	-0.546193
TAS1R2	80834	s37437	109.958	6.96342	s37438	94.1766	10.0526	s37439	68.7812	3.4384	90.972	11.9943	-0.262035
NUF2	83540	s37981	63.2172	6.83172	s37982	81.1689	11.2775	s37983	94.7938	11.1795	79.7266	9.14384	-0.508012
KIF2B	84643	s39236	81.1518	7.55511	s39237	58.9895	7.76567	s39238	77.5658	5.49542	72.569	6.86824	-1.2523
CARD6	84674	s39296	63.7993	5.99238	s39297	91.8734	5.27227	s39298	91.0122	10.0261	82.2283	9.21786	-0.651331
TPD52L3	89882	s195534	65.0683	3.37365	s195535	68.8617	6.12578	s40181	81.2378	10.0971	71.7226	4.882	-1.23638
USP43	124739	s42782	134.236	38.6099	s42783	72.3024	55.6156	s42784	43.084	53.4729	83.2075	26.8723	-0.758845
CYP4F22	126410	s43035	65.2308	9.18703	s43036	94.6688	6.53313	s43037	88.4566	1.80328	82.7854	8.95862	-0.517091
FBXO27	126433	s43041	74.2534	3.46674	s43042	71.7317	4.84792	s43043	108.331	17.4213	84.7719	11.8018	-0.68941
OR2B11	127623	s43202	82.5092	5.16837	s43203	96.5572	13.674	s43204	105.915	3.91845	94.9938	6.80174	-0.104116
PPARGC1B	133522	s43784	79.7046	13.4088	s43785	87.5315	8.54378	s43786	77.9018	12.8439	81.7126	2.95561	-0.907184
TRPM6	140803	s44402	87.3654	6.78703	s44403	92.2014	5.07382	s44404	76.4657	3.70466	85.3442	4.65358	-0.64127
EIF2C4	192670	s46949	95.5784	9.51537	s46950	95.0295	3.41945	s46951	72.817	3.58502	87.8083	7.49732	-0.460629
MLKL	197259	s47087	97.7973	1.18592	s47088	93.875	16.8056	s47089	81.4141	3.82717	91.0288	4.93888	-0.343875
GPR110	266977	s49024	101.515	5.59597	s49025	68.34	5.44541	s49026	69.1222	11.339	79.6589	10.9301	-0.857011
ENDOV	284131	s49515	112.286	8.4757	s49516	97.4336	8.05672	s49517	95.9929	4.17981	101.904	5.20762	-0.0684421
GRXCR1	389207	s52410	112.479	7.66213	s52411	84.3078	7.82134	s52412	29.8089	4.3072	75.5317	24.2647	-0.687987
SPANXN1	494118	s54637	89.994	8.08352	s54638	80.1107	11.4049	s54639	96.4878	14.7334	88.8642	4.76131	-0.420537
PSAPL1	768239	s61759	84.1713	8.32103	s61760	95.8094	11.0707	s61761	82.3894	12.0276	87.4567	4.20791	-0.451933

## Sheet: IMR5 CSA
Official Symbol	Gene symbol in DG kit	Entrez ID	siRNA 1	siRNA 2	siRNA 3	siRNA 4	siRNA 5	siRNA 6	siRNA 7	siRNA 8	siRNA 1 corrected	siRNA 2 corrected	siRNA 3 corrected	siRNA 4 corrected	siRNA 5 corrected	siRNA 6 corrected	siRNA 7 corrected	siRNA 8 corrected	Median Adjusted
A1BG	A1BG	1	-0.203303	-2.1695	NA	NA	NA	NA	NA	NA	-0.717911	0.233001	NA	NA	NA	NA	NA	NA	-0.242455
A2M	A2M	2	-1.30252	1.13678	NA	NA	NA	NA	NA	NA	-0.134068	1.00381	NA	NA	NA	NA	NA	NA	0.434869
A4GALT	A4GALT	53947	-0.671432	1.02442	NA	NA	NA	NA	NA	NA	-0.296877	0.544031	NA	NA	NA	NA	NA	NA	0.123577
AADAC	AADAC	13	0.792066	1.04618	NA	NA	NA	NA	NA	NA	0.88596	0.548846	NA	NA	NA	NA	NA	NA	0.717403
AAK1	AAK1	22848	-1.04804	-0.896697	NA	NA	NA	NA	NA	NA	-0.323421	0.245324	NA	NA	NA	NA	NA	NA	-0.0390485
AASS	AASS	10157	0.13216	-0.16764	NA	NA	NA	NA	NA	NA	-0.222098	-0.347747	NA	NA	NA	NA	NA	NA	-0.284923
AATF	AATF	26574	-1.27531	0.749224	NA	NA	NA	NA	NA	NA	0.302347	0	NA	NA	NA	NA	NA	NA	0.151174
AATK	AATK	9625	-0.0708609	0.0781992	NA	NA	NA	NA	NA	NA	1.39433	0.302299	NA	NA	NA	NA	NA	NA	0.848313
ABAT	ABAT	18	0.80018	0.39493	NA	NA	NA	NA	NA	NA	0.124419	0.0103625	NA	NA	NA	NA	NA	NA	0.0673909
ABCA1	ABCA1	19	-1.71286	1.25898	NA	NA	NA	NA	NA	NA	0.249066	-1.61475	NA	NA	NA	NA	NA	NA	-0.682841
ABCA10	ABCA10	10349	-1.28094	0.450015	NA	NA	NA	NA	NA	NA	-0.912639	0.28297	NA	NA	NA	NA	NA	NA	-0.314834
ABCA12	ABCA12	26154	0.603293	1.70873	NA	NA	NA	NA	NA	NA	1.12033	0.103319	NA	NA	NA	NA	NA	NA	0.611824
ABCA2	ABCA2	20	-1.86056	0.796568	NA	NA	NA	NA	NA	NA	-0.0983785	-0.948051	NA	NA	NA	NA	NA	NA	-0.523215
ABCA3	ABCA3	21	-1.46609	0.868758	NA	NA	NA	NA	NA	NA	0	0	NA	NA	NA	NA	NA	NA	0
ABCA4	ABCA4	24	-1.03278	-0.653869	NA	NA	NA	NA	NA	NA	-0.56756	0.109246	NA	NA	NA	NA	NA	NA	-0.229157
ABCA5	ABCA5	23461	-1.85636	1.06018	NA	NA	NA	NA	NA	NA	0.922981	-2.44077	NA	NA	NA	NA	NA	NA	-0.758895
ABCA6	ABCA6	23460	0.836329	-0.527018	NA	NA	NA	NA	NA	NA	0	-0.647153	NA	NA	NA	NA	NA	NA	-0.323576
ABCA7	ABCA7	10347	0.448514	-1.12841	NA	NA	NA	NA	NA	NA	0.477336	0.784207	NA	NA	NA	NA	NA	NA	0.630771
ABCA8	ABCA8	10351	0.134036	-0.0361861	NA	NA	NA	NA	NA	NA	-1.16087	-0.00919731	NA	NA	NA	NA	NA	NA	-0.585032
ABCA9	ABCA9	10350	0.324204	0.731599	NA	NA	NA	NA	NA	NA	-0.158454	0.120161	NA	NA	NA	NA	NA	NA	-0.0191461
ABCB1	ABCB1	5243	-0.433928	1.21049	NA	NA	NA	NA	NA	NA	-0.695607	0.517115	NA	NA	NA	NA	NA	NA	-0.0892459
ABCB10	ABCB10	23456	0.996332	0.724807	NA	NA	NA	NA	NA	NA	0.230093	-0.720087	NA	NA	NA	NA	NA	NA	-0.244997
ABCB11	ABCB11	8647	-0.658876	-0.581558	NA	NA	NA	NA	NA	NA	-0.529922	0.0223269	NA	NA	NA	NA	NA	NA	-0.253798
ABCB4	ABCB4	5244	0.311302	0.805952	NA	NA	NA	NA	NA	NA	0.332243	0.289434	NA	NA	NA	NA	NA	NA	0.310839
ABCB5	ABCB5	340273	-0.580738	0.401271	NA	NA	NA	NA	NA	NA	-0.101348	0.229349	NA	NA	NA	NA	NA	NA	0.0640006
ABCB6	ABCB6	10058	-0.73893	-0.490926	NA	NA	NA	NA	NA	NA	-0.516589	-0.501136	NA	NA	NA	NA	NA	NA	-0.508863
ABCB7	ABCB7	22	-0.35593	1.19976	NA	NA	NA	NA	NA	NA	0.192139	0.00745529	NA	NA	NA	NA	NA	NA	0.0997969
ABCB8	ABCB8	11194	-1.35857	0.567597	NA	NA	NA	NA	NA	NA	0	-0.222691	NA	NA	NA	NA	NA	NA	-0.111346
ABCB9	ABCB9	23457	-0.567741	-0.671368	NA	NA	NA	NA	NA	NA	0.265072	-0.452557	NA	NA	NA	NA	NA	NA	-0.0937425
ABCC1	ABCC1	4363	-1.1032	-0.916318	NA	NA	NA	NA	NA	NA	0.183026	-0.0811526	NA	NA	NA	NA	NA	NA	0.0509369
ABCC10	ABCC10	89845	-0.888224	1.02983	NA	NA	NA	NA	NA	NA	0.328323	0.280226	NA	NA	NA	NA	NA	NA	0.304274
ABCC11	ABCC11	85320	-1.00115	1.26439	NA	NA	NA	NA	NA	NA	-0.0898506	-0.59594	NA	NA	NA	NA	NA	NA	-0.342895
ABCC12	ABCC12	94160	1.67986	0.0991124	NA	NA	NA	NA	NA	NA	0.833986	-0.640272	NA	NA	NA	NA	NA	NA	0.0968571
ABCC13	ABCC13	150000	-0.686188	0.415713	NA	NA	NA	NA	NA	NA	0.138799	-0.80325	NA	NA	NA	NA	NA	NA	-0.332225
ABCC2	ABCC2	1244	-0.779804	-1.68664	NA	NA	NA	NA	NA	NA	-0.563726	-0.680901	NA	NA	NA	NA	NA	NA	-0.622314
ABCC3	ABCC3	8714	-0.857873	1.01346	NA	NA	NA	NA	NA	NA	0.296427	-0.765089	NA	NA	NA	NA	NA	NA	-0.234331
ABCC4	ABCC4	10257	0.640411	1.22879	NA	NA	NA	NA	NA	NA	0.495523	1.07988	NA	NA	NA	NA	NA	NA	0.7877
ABCC5	ABCC5	10057	-0.145211	-0.423314	NA	NA	NA	NA	NA	NA	0	-0.82832	NA	NA	NA	NA	NA	NA	-0.41416
ABCC6	ABCC6	368	0.0543628	-0.570689	NA	NA	NA	NA	NA	NA	0.911319	0.320801	NA	NA	NA	NA	NA	NA	0.61606
ABCC8	ABCC8	6833	0.136721	1.61628	NA	NA	NA	NA	NA	NA	-0.469574	2.02148	NA	NA	NA	NA	NA	NA	0.775955
ABCC9	ABCC9	10060	-1.2678	0.446817	NA	NA	NA	NA	NA	NA	-0.253883	-0.665165	NA	NA	NA	NA	NA	NA	-0.459524
ABCD1	ABCD1	215	0.498108	-0.526618	NA	NA	NA	NA	NA	NA	-0.287249	-0.440309	NA	NA	NA	NA	NA	NA	-0.363779
ABCD2	ABCD2	225	-0.772016	-1.18459	NA	NA	NA	NA	NA	NA	-0.427023	-0.157002	NA	NA	NA	NA	NA	NA	-0.292012
ABCD3	ABCD3	5825	-1.28509	-0.457965	NA	NA	NA	NA	NA	NA	0.293473	-0.93044	NA	NA	NA	NA	NA	NA	-0.318483
ABCD4	ABCD4	5826	-1.38977	0.365742	NA	NA	NA	NA	NA	NA	-1.02725	0.595668	NA	NA	NA	NA	NA	NA	-0.215792
ABCE1	ABCE1	6059	1.36466	0.815354	NA	NA	NA	NA	NA	NA	0.74059	-0.773687	NA	NA	NA	NA	NA	NA	-0.0165489
ABCF1	ABCF1	23	1.09581	-1.25984	NA	NA	NA	NA	NA	NA	-0.386229	1.34028	NA	NA	NA	NA	NA	NA	0.477027
ABCF2	ABCF2	10061	-0.950817	-0.823312	NA	NA	NA	NA	NA	NA	0	-0.570266	NA	NA	NA	NA	NA	NA	-0.285133
ABCF3	ABCF3	55324	-0.500158	0.831125	NA	NA	NA	NA	NA	NA	0	0.380347	NA	NA	NA	NA	NA	NA	0.190173
ABCG1	ABCG1	9619	0.927684	-1.94324	NA	NA	NA	NA	NA	NA	-0.989259	1.39335	NA	NA	NA	NA	NA	NA	0.202044
ABCG2	ABCG2	9429	-0.992528	1.22704	NA	NA	NA	NA	NA	NA	-0.00484578	2.53907	NA	NA	NA	NA	NA	NA	1.26711
ABCG4	ABCG4	64137	-0.189507	-0.95529	NA	NA	NA	NA	NA	NA	-0.0638006	-0.893576	NA	NA	NA	NA	NA	NA	-0.478688
ABCG5	ABCG5	64240	1.38303	-0.222851	NA	NA	NA	NA	NA	NA	1.01793	0	NA	NA	NA	NA	NA	NA	0.508966
ABCG8	ABCG8	64241	-0.201189	-0.25949	NA	NA	NA	NA	NA	NA	0.204233	-0.0204886	NA	NA	NA	NA	NA	NA	0.091872
ABI3BP	ABI3BP	25890	-1.21213	0.929938	NA	NA	NA	NA	NA	NA	0.393812	0.0785511	NA	NA	NA	NA	NA	NA	0.236181
ABL1	ABL1	25	-1.22374	-0.893197	NA	NA	NA	NA	NA	NA	-0.115556	-0.93396	NA	NA	NA	NA	NA	NA	-0.524758
ABL2	ABL2	27	0.195585	0.0959972	NA	NA	NA	NA	NA	NA	0.171128	0.408979	NA	NA	NA	NA	NA	NA	0.290054
ACACA	ACACA	31	-0.486562	0.829528	NA	NA	NA	NA	NA	NA	-0.771975	0.367568	NA	NA	NA	NA	NA	NA	-0.202204
ACACB	ACACB	32	-0.0554319	0.571407	NA	NA	NA	NA	NA	NA	-0.151443	0.268668	NA	NA	NA	NA	NA	NA	0.0586121
ACAD10	ACAD10	80724	0.0526065	0.748792	NA	NA	NA	NA	NA	NA	0.0187406	-0.62684	NA	NA	NA	NA	NA	NA	-0.30405
NPHP3-ACAD11	ACAD11	84129	1.71826	1.05263	NA	NA	NA	NA	NA	NA	0.934308	-0.0116102	NA	NA	NA	NA	NA	NA	0.461349
ACADL	ACADL	33	-1.05427	-0.43118	NA	NA	NA	NA	NA	NA	-0.796681	-0.857378	NA	NA	NA	NA	NA	NA	-0.827029
ACADM	ACADM	34	0.986929	-0.200047	NA	NA	NA	NA	NA	NA	-0.699758	0	NA	NA	NA	NA	NA	NA	-0.349879
ACADS	ACADS	35	0.25489	0.6136	NA	NA	NA	NA	NA	NA	0.408147	-0.033371	NA	NA	NA	NA	NA	NA	0.187388
ACADVL	ACADVL	37	-0.698737	-0.370841	NA	NA	NA	NA	NA	NA	-0.00745529	-0.108465	NA	NA	NA	NA	NA	NA	-0.0579602
ACAT1	ACAT1	38	0.461541	-0.367798	NA	NA	NA	NA	NA	NA	-0.784201	0	NA	NA	NA	NA	NA	NA	-0.3921
ACAT2	ACAT2	39	0.901671	-0.595293	NA	NA	NA	NA	NA	NA	0.271986	0.576567	NA	NA	NA	NA	NA	NA	0.424276
ACBD3	ACBD3	64746	1.10305	2.11044	NA	NA	NA	NA	NA	NA	1.56201	1.13332	NA	NA	NA	NA	NA	NA	1.34766
ACCN1	ACCN1	40	-1.58687	-0.215697	NA	NA	NA	NA	NA	NA	-0.631428	-0.136957	NA	NA	NA	NA	NA	NA	-0.384193
ASIC1	ACCN2	41	0.187338	-1.41622	NA	NA	NA	NA	NA	NA	-0.451075	0.263664	NA	NA	NA	NA	NA	NA	-0.0937055
ASIC3	ACCN3	9311	-1.2269	-1.53349	NA	NA	NA	NA	NA	NA	-0.127551	0.0484982	NA	NA	NA	NA	NA	NA	-0.0395264
ACCN4	ACCN4	55515	0.141527	-1.74732	NA	NA	NA	NA	NA	NA	1.03312	-0.756406	NA	NA	NA	NA	NA	NA	0.13836
ACCN5	ACCN5	51802	0.584577	1.09235	NA	NA	NA	NA	NA	NA	0.121661	0.0153031	NA	NA	NA	NA	NA	NA	0.0684822
ACE	ACE	1636	-1.87907	1.46481	NA	NA	NA	NA	NA	NA	0.940382	-1.32061	NA	NA	NA	NA	NA	NA	-0.190113
ACE2	ACE2	59272	0.832121	-0.108853	NA	NA	NA	NA	NA	NA	-0.434166	-0.299145	NA	NA	NA	NA	NA	NA	-0.366656
ACHE	ACHE	43	-0.420447	-0.187348	NA	NA	NA	NA	NA	NA	-0.251701	-0.20583	NA	NA	NA	NA	NA	NA	-0.228766
ACLY	ACLY	47	-0.155127	0.176737	NA	NA	NA	NA	NA	NA	-0.0261736	0.272999	NA	NA	NA	NA	NA	NA	0.123413
ACO1	ACO1	48	1.09513	0.294421	NA	NA	NA	NA	NA	NA	0.460682	0.0570856	NA	NA	NA	NA	NA	NA	0.258884
ACOX1	ACOX1	51	-0.786064	-0.00544689	NA	NA	NA	NA	NA	NA	-0.771243	-0.696109	NA	NA	NA	NA	NA	NA	-0.733676
ACP1	ACP1	52	0.934693	-0.410887	NA	NA	NA	NA	NA	NA	-1.31616	-0.128441	NA	NA	NA	NA	NA	NA	-0.7223
ACP2	ACP2	53	0.088482	-0.744539	NA	NA	NA	NA	NA	NA	-0.317367	0.653273	NA	NA	NA	NA	NA	NA	0.167953
ACP5	ACP5	54	0.682399	-0.475659	NA	NA	NA	NA	NA	NA	0.0558029	0.6969	NA	NA	NA	NA	NA	NA	0.376351
ACP6	ACP6	51205	0.000991458	0.815246	NA	NA	NA	NA	NA	NA	0.992987	0.598544	NA	NA	NA	NA	NA	NA	0.795766
ACPP	ACPP	55	0.611837	-0.228977	NA	NA	NA	NA	NA	NA	-0.0738812	0.102615	NA	NA	NA	NA	NA	NA	0.0143669
ACPT	ACPT	93650	0.00603162	-1.22656	NA	NA	NA	NA	NA	NA	-0.913575	-0.106436	NA	NA	NA	NA	NA	NA	-0.510005
ACR	ACR	49	0.781258	-0.136874	NA	NA	NA	NA	NA	NA	0.725608	1.10558	NA	NA	NA	NA	NA	NA	0.915596
ACRV1	ACRV1	56	-1.62788	-0.420531	NA	NA	NA	NA	NA	NA	-1.53399	0.597393	NA	NA	NA	NA	NA	NA	-0.468297
ACSL4	ACSL4	2182	-0.198474	0.84727	NA	NA	NA	NA	NA	NA	0	0	NA	NA	NA	NA	NA	NA	0
ACSL6	ACSL6	23305	0.22435	0.0074089	NA	NA	NA	NA	NA	NA	-0.509429	-0.427296	NA	NA	NA	NA	NA	NA	-0.468363
ACSM3	ACSM3	6296	-0.106134	0.271521	NA	NA	NA	NA	NA	NA	-0.489009	0.927688	NA	NA	NA	NA	NA	NA	0.219339
ACTL6A	ACTL6A	86	0.750992	-0.048821	NA	NA	NA	NA	NA	NA	-0.722041	0.209386	NA	NA	NA	NA	NA	NA	-0.256327
ACTL6B	ACTL6B	51412	0.277253	-0.293751	NA	NA	NA	NA	NA	NA	-1.15761	-0.239485	NA	NA	NA	NA	NA	NA	-0.698549
ACTN1	ACTN1	87	-0.311935	-0.379566	NA	NA	NA	NA	NA	NA	-0.0100402	0.169164	NA	NA	NA	NA	NA	NA	0.0795617
ACTN4	ACTN4	81	-1.50271	-1.99861	NA	NA	NA	NA	NA	NA	-0.139936	-0.7233	NA	NA	NA	NA	NA	NA	-0.431618
ACTR2	ACTR2	10097	-1.53508	1.00162	NA	NA	NA	NA	NA	NA	-0.523102	0.318831	NA	NA	NA	NA	NA	NA	-0.102135
ACTR3	ACTR3	10096	0.56724	-1.91938	NA	NA	NA	NA	NA	NA	-0.640722	-1.01724	NA	NA	NA	NA	NA	NA	-0.82898
ACVR1	ACVR1	90	0.048205	-1.03064	NA	NA	NA	NA	NA	NA	-0.193818	-0.233624	NA	NA	NA	NA	NA	NA	-0.213721
ACVR1B	ACVR1B	91	0.438013	0.340141	NA	NA	NA	NA	NA	NA	-0.556746	1.04407	NA	NA	NA	NA	NA	NA	0.243662
ACVR1C	ACVR1C	130399	1.37449	0.481773	NA	NA	NA	NA	NA	NA	0.366864	0.594026	NA	NA	NA	NA	NA	NA	0.480445
ACVR2A	ACVR2	92	0.847267	0.740244	NA	NA	NA	NA	NA	NA	0.158674	0.0854807	NA	NA	NA	NA	NA	NA	0.122077
ACVR2B	ACVR2B	93	1.68669	-0.553219	NA	NA	NA	NA	NA	NA	0	-0.0514385	NA	NA	NA	NA	NA	NA	-0.0257192
ACVRL1	ACVRL1	94	0.347255	-1.40068	NA	NA	NA	NA	NA	NA	0.499374	-1.75575	NA	NA	NA	NA	NA	NA	-0.628188
ADORA3	AD026	57413	-0.837533	0.645276	NA	NA	NA	NA	NA	NA	-0.414844	1.61023	NA	NA	NA	NA	NA	NA	0.597692
ADA	ADA	100	-0.836229	-1.37063	NA	NA	NA	NA	NA	NA	-0.134662	0	NA	NA	NA	NA	NA	NA	-0.0673312
ADAL	ADAL	161823	-1.40999	-1.42039	NA	NA	NA	NA	NA	NA	-0.280409	-0.100313	NA	NA	NA	NA	NA	NA	-0.190361
ADAM10	ADAM10	102	1.32856	-0.640932	NA	NA	NA	NA	NA	NA	0.162315	-0.143664	NA	NA	NA	NA	NA	NA	0.00932524
ADAM11	ADAM11	4185	-0.446163	-1.14746	NA	NA	NA	NA	NA	NA	-0.51185	-0.691886	NA	NA	NA	NA	NA	NA	-0.601868
ADAM12	ADAM12	8038	-0.0428325	0.724917	NA	NA	NA	NA	NA	NA	0.0978459	0.380486	NA	NA	NA	NA	NA	NA	0.239166
ADAM15	ADAM15	8751	-1.86013	0.367662	NA	NA	NA	NA	NA	NA	0.0971519	-2.2252	NA	NA	NA	NA	NA	NA	-1.06402
ADAM17	ADAM17	6868	-0.126596	-0.651809	NA	NA	NA	NA	NA	NA	-1.24122	-1.12459	NA	NA	NA	NA	NA	NA	-1.1829
ADAM18	ADAM18	8749	-0.238337	0.500494	NA	NA	NA	NA	NA	NA	-0.301692	0.644379	NA	NA	NA	NA	NA	NA	0.171343
ADAM19	ADAM19	8728	1.56847	-0.799225	NA	NA	NA	NA	NA	NA	0.089495	0.154759	NA	NA	NA	NA	NA	NA	0.122127
ADAM2	ADAM2	2515	0.550898	2.41637	NA	NA	NA	NA	NA	NA	1.59044	0.502019	NA	NA	NA	NA	NA	NA	1.04623
ADAM20	ADAM20	8748	0.759687	-1.63929	NA	NA	NA	NA	NA	NA	0.0136876	-0.363975	NA	NA	NA	NA	NA	NA	-0.175144
ADAM22	ADAM22	53616	0.27626	-1.39268	NA	NA	NA	NA	NA	NA	0.224397	-1.52795	NA	NA	NA	NA	NA	NA	-0.651775
ADAM23	ADAM23	8745	1.4138	0.34886	NA	NA	NA	NA	NA	NA	0.563625	-0.074953	NA	NA	NA	NA	NA	NA	0.244336
ADAM28	ADAM28	10863	-1.39654	-0.225147	NA	NA	NA	NA	NA	NA	-0.53264	-0.141815	NA	NA	NA	NA	NA	NA	-0.337227
ADAM29	ADAM29	11086	1.2873	0.999363	NA	NA	NA	NA	NA	NA	-0.301746	0.224294	NA	NA	NA	NA	NA	NA	-0.0387257
ADAM30	ADAM30	11085	0.91561	1.86044	NA	NA	NA	NA	NA	NA	0.824429	0.491797	NA	NA	NA	NA	NA	NA	0.658113
ADAM33	ADAM33	80332	1.70832	-2.02651	NA	NA	NA	NA	NA	NA	1.46138	-1.16999	NA	NA	NA	NA	NA	NA	0.145696
ADAM7	ADAM7	8756	1.7956	-0.000198353	NA	NA	NA	NA	NA	NA	-0.0244129	0	NA	NA	NA	NA	NA	NA	-0.0122064
ADAM8	ADAM8	101	0.631661	0.52471	NA	NA	NA	NA	NA	NA	-0.44556	1.14662	NA	NA	NA	NA	NA	NA	0.35053
ADAM9	ADAM9	8754	-0.00505979	-1.26446	NA	NA	NA	NA	NA	NA	-1.01608	0.327479	NA	NA	NA	NA	NA	NA	-0.344298
ADAMDEC1	ADAMDEC1	27299	-0.393152	-0.126131	NA	NA	NA	NA	NA	NA	-0.454144	0.350606	NA	NA	NA	NA	NA	NA	-0.051769
ADAMTS1	ADAMTS1	9510	-0.370067	1.21312	NA	NA	NA	NA	NA	NA	0.0203272	0.234049	NA	NA	NA	NA	NA	NA	0.127188
ADAMTS10	ADAMTS10	81794	-0.892188	-1.67663	NA	NA	NA	NA	NA	NA	0	-0.452486	NA	NA	NA	NA	NA	NA	-0.226243
ADAMTS12	ADAMTS12	81792	-0.887219	0.778037	NA	NA	NA	NA	NA	NA	0.958779	-0.308037	NA	NA	NA	NA	NA	NA	0.325371
ADAMTS14	ADAMTS14	140766	0.441704	0.577824	NA	NA	NA	NA	NA	NA	0.36065	0.361318	NA	NA	NA	NA	NA	NA	0.360984
ADAMTS15	ADAMTS15	170689	1.02979	0.704686	NA	NA	NA	NA	NA	NA	0.641332	1.01958	NA	NA	NA	NA	NA	NA	0.830458
ADAMTS17	ADAMTS17	170691	-0.475606	-1.73904	NA	NA	NA	NA	NA	NA	-1.13516	-0.265082	NA	NA	NA	NA	NA	NA	-0.70012
ADAMTS2	ADAMTS2	9509	1.19819	-0.624022	NA	NA	NA	NA	NA	NA	0.192498	-0.192437	NA	NA	NA	NA	NA	NA	3.05311e-05
ADAMTS3	ADAMTS3	9508	-1.78448	-1.31781	NA	NA	NA	NA	NA	NA	-0.79248	-0.962313	NA	NA	NA	NA	NA	NA	-0.877396
ADAMTS4	ADAMTS4	9507	1.59582	1.18056	NA	NA	NA	NA	NA	NA	1.40933	0.404188	NA	NA	NA	NA	NA	NA	0.90676
ADAMTS5	ADAMTS5	11096	1.71306	-0.097713	NA	NA	NA	NA	NA	NA	0.125375	0.142004	NA	NA	NA	NA	NA	NA	0.13369
LOC390660	ADAMTS7	11173	-1.96011	-1.87528	NA	NA	NA	NA	NA	NA	-0.569162	-0.592717	NA	NA	NA	NA	NA	NA	-0.58094
ADAMTS8	ADAMTS8	11095	-1.16044	0.177488	NA	NA	NA	NA	NA	NA	0.291149	0.41649	NA	NA	NA	NA	NA	NA	0.35382
ADAMTS9	ADAMTS9	56999	1.74811	2.32501	NA	NA	NA	NA	NA	NA	1.4507	1.9046	NA	NA	NA	NA	NA	NA	1.67765
ADAR	ADAR	103	1.39907	-0.745426	NA	NA	NA	NA	NA	NA	1.57638	0.286689	NA	NA	NA	NA	NA	NA	0.931537
ADARB1	ADARB1	104	-1.62852	0.308259	NA	NA	NA	NA	NA	NA	0.124836	-1.22968	NA	NA	NA	NA	NA	NA	-0.552422
ADC	ADC	113451	0.747897	-0.391752	NA	NA	NA	NA	NA	NA	0.194294	-0.00905275	NA	NA	NA	NA	NA	NA	0.0926204
ADCK1	ADCK1	57143	-0.0927842	-0.765128	NA	NA	NA	NA	NA	NA	-0.403462	0	NA	NA	NA	NA	NA	NA	-0.201731
ADCK2	ADCK2	90956	0.523939	0.000583912	NA	NA	NA	NA	NA	NA	0	0.299661	NA	NA	NA	NA	NA	NA	0.149831
ADCK4	ADCK4	79934	0.274326	0.25967	NA	NA	NA	NA	NA	NA	-0.0966352	0.0576239	NA	NA	NA	NA	NA	NA	-0.0195056
ADCK5	ADCK5	203054	-0.510801	-0.968741	NA	NA	NA	NA	NA	NA	-0.413925	0.285982	NA	NA	NA	NA	NA	NA	-0.0639716
ADCY1	ADCY1	107	-1.13603	0.198935	NA	NA	NA	NA	NA	NA	0.00996968	-0.0768854	NA	NA	NA	NA	NA	NA	-0.0334579
ADCY2	ADCY2	108	0.908847	-0.0711604	NA	NA	NA	NA	NA	NA	-0.063572	-0.315691	NA	NA	NA	NA	NA	NA	-0.189632
ADCY3	ADCY3	109	-0.635659	-1.17281	NA	NA	NA	NA	NA	NA	0	0.194578	NA	NA	NA	NA	NA	NA	0.0972891
ADCY4	ADCY4	196883	0.328013	0.287978	NA	NA	NA	NA	NA	NA	0	-0.326057	NA	NA	NA	NA	NA	NA	-0.163028
ADCY5	ADCY5	111	0.0401521	-0.409245	NA	NA	NA	NA	NA	NA	0.160013	0.096373	NA	NA	NA	NA	NA	NA	0.128193
ADCY6	ADCY6	112	0.262134	1.3606	NA	NA	NA	NA	NA	NA	-0.428203	0.690107	NA	NA	NA	NA	NA	NA	0.130952
ADCY7	ADCY7	113	2.03634	1.24725	NA	NA	NA	NA	NA	NA	1.02888	0.103167	NA	NA	NA	NA	NA	NA	0.566024
ADCY8	ADCY8	114	0.970366	-0.314411	NA	NA	NA	NA	NA	NA	0.646393	0.0601438	NA	NA	NA	NA	NA	NA	0.353268
ADCY9	ADCY9	115	-1.58707	-0.639162	NA	NA	NA	NA	NA	NA	-0.274597	-1.48595	NA	NA	NA	NA	NA	NA	-0.880275
ADCYAP1R1	ADCYAP1R1	117	0.30475	1.55496	NA	NA	NA	NA	NA	NA	-0.0207801	0.549354	NA	NA	NA	NA	NA	NA	0.264287
ADD1	ADD1	118	-0.101208	-1.19607	NA	NA	NA	NA	NA	NA	-0.761942	-0.0549636	NA	NA	NA	NA	NA	NA	-0.408453
PLIN2	ADFP	123	0.756371	0.294785	NA	NA	NA	NA	NA	NA	-0.531136	0.272862	NA	NA	NA	NA	NA	NA	-0.129137
ADH1A	ADH1A	124	-0.715338	-1.79593	NA	NA	NA	NA	NA	NA	-0.340783	0	NA	NA	NA	NA	NA	NA	-0.170392
ADH1B	ADH1B	125	-0.0846383	1.66151	NA	NA	NA	NA	NA	NA	0.072469	-0.0639938	NA	NA	NA	NA	NA	NA	0.00423764
ADH1C	ADH1C	126	0.703808	1.0208	NA	NA	NA	NA	NA	NA	0.452861	0.125568	NA	NA	NA	NA	NA	NA	0.289215
ADH4	ADH4	127	0.393748	0.365009	NA	NA	NA	NA	NA	NA	0.202321	-0.351387	NA	NA	NA	NA	NA	NA	-0.0745329
ADH5	ADH5	128	0.33466	0.818194	NA	NA	NA	NA	NA	NA	0.228788	0.238649	NA	NA	NA	NA	NA	NA	0.233719
ADH6	ADH6	130	0.26442	0.984841	NA	NA	NA	NA	NA	NA	-0.143551	0.064366	NA	NA	NA	NA	NA	NA	-0.0395926
ADH7	ADH7	131	0.796782	0.664344	NA	NA	NA	NA	NA	NA	0.600742	1.00213	NA	NA	NA	NA	NA	NA	0.801438
ADIPOQ	ADIPOQ	9370	-1.48241	0.117399	NA	NA	NA	NA	NA	NA	-0.274759	0.488183	NA	NA	NA	NA	NA	NA	0.106712
ADIPOR1	ADIPOR1	51094	-1.12194	-0.582461	NA	NA	NA	NA	NA	NA	0.165111	0	NA	NA	NA	NA	NA	NA	0.0825555
ADIPOR2	ADIPOR2	79602	0.627678	1.23203	NA	NA	NA	NA	NA	NA	0.847454	0.448832	NA	NA	NA	NA	NA	NA	0.648143
ADK	ADK	132	-0.430432	0.50711	NA	NA	NA	NA	NA	NA	-0.108149	0.596019	NA	NA	NA	NA	NA	NA	0.243935
ADM	ADM	133	1.89297	2.44413	NA	NA	NA	NA	NA	NA	1.54919	1.03931	NA	NA	NA	NA	NA	NA	1.29425
ADM2	ADM2	79924	-2.06909	-1.23471	NA	NA	NA	NA	NA	NA	-1.66718	-1.03698	NA	NA	NA	NA	NA	NA	-1.35208
GPR182	ADMR	11318	-0.917588	-0.227336	NA	NA	NA	NA	NA	NA	0.155401	0.197796	NA	NA	NA	NA	NA	NA	0.176598
ADORA1	ADORA1	134	0.0217148	0.0426261	NA	NA	NA	NA	NA	NA	-0.469259	-0.219053	NA	NA	NA	NA	NA	NA	-0.344156
ADORA2A	ADORA2A	135	-1.41044	-0.23612	NA	NA	NA	NA	NA	NA	0.103118	0	NA	NA	NA	NA	NA	NA	0.0515592
ADORA2B	ADORA2B	136	1.0616	0.64959	NA	NA	NA	NA	NA	NA	0.175603	0.241782	NA	NA	NA	NA	NA	NA	0.208692
ADORA3	ADORA3	140	0.0494536	0.542389	NA	NA	NA	NA	NA	NA	0	1.4599	NA	NA	NA	NA	NA	NA	0.729948
ADRA1A	ADRA1A	148	1.38767	0.836005	NA	NA	NA	NA	NA	NA	1.03954	0.0404067	NA	NA	NA	NA	NA	NA	0.539972
ADRA1B	ADRA1B	147	-0.496385	-0.600299	NA	NA	NA	NA	NA	NA	0.15192	0.126084	NA	NA	NA	NA	NA	NA	0.139002
ADRA1D	ADRA1D	146	0.865746	0.710144	NA	NA	NA	NA	NA	NA	-0.0264202	-0.029201	NA	NA	NA	NA	NA	NA	-0.0278106
ADRA2A	ADRA2A	150	-1.06067	0.269648	NA	NA	NA	NA	NA	NA	-1.50222	0.00734449	NA	NA	NA	NA	NA	NA	-0.747437
ADRA2B	ADRA2B	151	0.460817	0.913502	NA	NA	NA	NA	NA	NA	0.0825075	0.0496393	NA	NA	NA	NA	NA	NA	0.0660734
ADRA2C	ADRA2C	152	1.49695	0.934949	NA	NA	NA	NA	NA	NA	-0.183215	0.822163	NA	NA	NA	NA	NA	NA	0.319474
ADRB1	ADRB1	153	0.574739	-0.572953	NA	NA	NA	NA	NA	NA	0.0111793	0.542431	NA	NA	NA	NA	NA	NA	0.276805
ADRB2	ADRB2	154	1.76965	1.69237	NA	NA	NA	NA	NA	NA	1.64386	0.417654	NA	NA	NA	NA	NA	NA	1.03076
ADRB3	ADRB3	155	-1.12144	-0.654382	NA	NA	NA	NA	NA	NA	0	0	NA	NA	NA	NA	NA	NA	0
ADRBK1	ADRBK1	156	0.17235	-1.19368	NA	NA	NA	NA	NA	NA	-0.0890311	-0.160046	NA	NA	NA	NA	NA	NA	-0.124539
ADRBK2	ADRBK2	157	-0.927621	0.412813	NA	NA	NA	NA	NA	NA	-0.117275	0.00583887	NA	NA	NA	NA	NA	NA	-0.0557181
ADSL	ADSL	158	-1.43644	0.387602	NA	NA	NA	NA	NA	NA	-0.132863	-0.685389	NA	NA	NA	NA	NA	NA	-0.409126
AEBP1	AEBP1	165	1.18751	1.24967	NA	NA	NA	NA	NA	NA	0.692795	0	NA	NA	NA	NA	NA	NA	0.346397
AES	AES	166	-0.897571	0.61816	NA	NA	NA	NA	NA	NA	-0.706506	-0.922717	NA	NA	NA	NA	NA	NA	-0.814611
AKR7L	AFAR3	246181	0.706346	1.25276	NA	NA	NA	NA	NA	NA	0.522806	0.146107	NA	NA	NA	NA	NA	NA	0.334457
AFF2	AFF2	2334	1.26198	-1.61849	NA	NA	NA	NA	NA	NA	1.9328	-1.02822	NA	NA	NA	NA	NA	NA	0.452293
AFG3L2	AFG3L2	10939	-1.53291	0.70689	NA	NA	NA	NA	NA	NA	0.571369	-0.779756	NA	NA	NA	NA	NA	NA	-0.104193
AFM	AFM	173	-0.483686	0.787579	NA	NA	NA	NA	NA	NA	-0.0564057	-0.341267	NA	NA	NA	NA	NA	NA	-0.198837
AFP	AFP	174	-1.13926	1.03272	NA	NA	NA	NA	NA	NA	0	-0.271986	NA	NA	NA	NA	NA	NA	-0.135993
AGA	AGA	175	0.310731	1.22783	NA	NA	NA	NA	NA	NA	0.0841626	0.616389	NA	NA	NA	NA	NA	NA	0.350276
AGBL2	AGBL2	79841	-1.9157	0.14723	NA	NA	NA	NA	NA	NA	0.163003	-0.615765	NA	NA	NA	NA	NA	NA	-0.226381
AGBL3	AGBL3	340351	1.01245	1.49255	NA	NA	NA	NA	NA	NA	0.720411	0.965391	NA	NA	NA	NA	NA	NA	0.842901
AGBL4	AGBL4	84871	-1.01211	1.31094	NA	NA	NA	NA	NA	NA	0.971317	0.103269	NA	NA	NA	NA	NA	NA	0.537293
AGER	AGER	177	-1.90494	-0.0351452	NA	NA	NA	NA	NA	NA	-0.108815	-0.769062	NA	NA	NA	NA	NA	NA	-0.438939
AGL	AGL	178	-0.621526	-0.362262	NA	NA	NA	NA	NA	NA	-0.77007	-0.538393	NA	NA	NA	NA	NA	NA	-0.654231
AGRP	AGRP	181	0.0620719	-0.775918	NA	NA	NA	NA	NA	NA	-0.153448	-0.173511	NA	NA	NA	NA	NA	NA	-0.163479
AGT	AGT	183	-0.620981	0.102872	NA	NA	NA	NA	NA	NA	0.378934	-0.841971	NA	NA	NA	NA	NA	NA	-0.231519
AGTR1	AGTR1	185	-0.407164	-0.324341	NA	NA	NA	NA	NA	NA	-0.330838	-0.500896	NA	NA	NA	NA	NA	NA	-0.415867
AGTR2	AGTR2	186	1.03818	0.0357987	NA	NA	NA	NA	NA	NA	0.484105	0.020349	NA	NA	NA	NA	NA	NA	0.252227
AGTRAP	AGTRAP	57085	-1.77082	-0.602501	NA	NA	NA	NA	NA	NA	-0.266758	0	NA	NA	NA	NA	NA	NA	-0.133379
APLNR	AGTRL1	187	-0.60709	0.883833	NA	NA	NA	NA	NA	NA	0.492254	0.621529	NA	NA	NA	NA	NA	NA	0.556892
AGXT	AGXT	189	0.591353	-2.04819	NA	NA	NA	NA	NA	NA	-0.735718	1.49284	NA	NA	NA	NA	NA	NA	0.378559
AGXT2	AGXT2	64902	1.5678	-0.328378	NA	NA	NA	NA	NA	NA	0.410178	0.947458	NA	NA	NA	NA	NA	NA	0.678818
AGXT2L1	AGXT2L1	64850	1.05499	-2.05358	NA	NA	NA	NA	NA	NA	-1.07663	0.212558	NA	NA	NA	NA	NA	NA	-0.432037
AHCY	AHCY	191	-0.552144	0.64452	NA	NA	NA	NA	NA	NA	-0.0862961	-0.0385889	NA	NA	NA	NA	NA	NA	-0.0624425
AHCYL1	AHCYL1	10768	0.0790922	0.667504	NA	NA	NA	NA	NA	NA	0.211291	0.51347	NA	NA	NA	NA	NA	NA	0.362381
AHR	AHR	196	-0.872584	1.13594	NA	NA	NA	NA	NA	NA	0.29961	0.0283839	NA	NA	NA	NA	NA	NA	0.163997
AHRR	AHRR	57491	-1.85252	-0.806061	NA	NA	NA	NA	NA	NA	0.529857	-0.00927764	NA	NA	NA	NA	NA	NA	0.26029
AHSG	AHSG	197	-0.856675	1.85951	NA	NA	NA	NA	NA	NA	0.63737	-0.0050376	NA	NA	NA	NA	NA	NA	0.316166
AICDA	AICDA	57379	0.657321	-0.472926	NA	NA	NA	NA	NA	NA	0	0	NA	NA	NA	NA	NA	NA	0
AIF1	AIF1	199	0.579808	0.955532	NA	NA	NA	NA	NA	NA	-0.102985	-0.10871	NA	NA	NA	NA	NA	NA	-0.105847
AIFM3	AIFL	150209	-0.626707	-1.60922	NA	NA	NA	NA	NA	NA	-0.500223	-1.01208	NA	NA	NA	NA	NA	NA	-0.756153
AIP	AIP	9049	-1.21572	-1.60389	NA	NA	NA	NA	NA	NA	-0.261741	-1.04543	NA	NA	NA	NA	NA	NA	-0.653583
AIPL1	AIPL1	23746	-1.2919	-0.186388	NA	NA	NA	NA	NA	NA	0.516597	-1.67477	NA	NA	NA	NA	NA	NA	-0.579089
AIRE	AIRE	326	-1.48716	-1.46411	NA	NA	NA	NA	NA	NA	-0.262279	-0.430107	NA	NA	NA	NA	NA	NA	-0.346193
AJAP1	AJAP1	55966	-0.206827	0.382693	NA	NA	NA	NA	NA	NA	0	-0.668437	NA	NA	NA	NA	NA	NA	-0.334219
AK1	AK1	203	-0.45599	1.0275	NA	NA	NA	NA	NA	NA	0.16648	0.684963	NA	NA	NA	NA	NA	NA	0.425721
AK2	AK2	204	0.988249	0.683123	NA	NA	NA	NA	NA	NA	0	0	NA	NA	NA	NA	NA	NA	0
AK4	AK3	205	-0.15787	0.180107	NA	NA	NA	NA	NA	NA	0	0.0379671	NA	NA	NA	NA	NA	NA	0.0189836
AK3	AK3L1	50808	-0.856172	0.477898	NA	NA	NA	NA	NA	NA	-0.334182	0.215595	NA	NA	NA	NA	NA	NA	-0.0592937
AK5	AK5	26289	-0.273837	-1.16219	NA	NA	NA	NA	NA	NA	0.362288	-1.15448	NA	NA	NA	NA	NA	NA	-0.396096
AK7	AK7	122481	0.313247	1.36221	NA	NA	NA	NA	NA	NA	0.418383	0.39302	NA	NA	NA	NA	NA	NA	0.405701
AKAP1	AKAP1	8165	0.141755	0.674761	NA	NA	NA	NA	NA	NA	0.0825618	-0.000297852	NA	NA	NA	NA	NA	NA	0.041132
AKAP10	AKAP10	11216	-0.195864	0.368241	NA	NA	NA	NA	NA	NA	0.00341186	0.457149	NA	NA	NA	NA	NA	NA	0.230281
AKAP11	AKAP11	11215	0.294712	0.0226144	NA	NA	NA	NA	NA	NA	-0.527185	-0.19366	NA	NA	NA	NA	NA	NA	-0.360423
AKAP12	AKAP12	9590	0.0466356	-0.335023	NA	NA	NA	NA	NA	NA	0	-0.141235	NA	NA	NA	NA	NA	NA	-0.0706176
AKAP13	AKAP13	11214	-0.294308	0.155875	NA	NA	NA	NA	NA	NA	0.419085	-0.750168	NA	NA	NA	NA	NA	NA	-0.165541
AKAP14	AKAP14	158798	0.551351	0.0679953	NA	NA	NA	NA	NA	NA	0	0	NA	NA	NA	NA	NA	NA	0
AKAP3	AKAP3	10566	-0.343137	0.747397	NA	NA	NA	NA	NA	NA	0.624945	0.201689	NA	NA	NA	NA	NA	NA	0.413317
AKAP4	AKAP4	8852	0.372781	0.198949	NA	NA	NA	NA	NA	NA	-0.709337	-0.423859	NA	NA	NA	NA	NA	NA	-0.566598
AKAP5	AKAP5	9495	0.938459	-0.204086	NA	NA	NA	NA	NA	NA	1.15768	0.317905	NA	NA	NA	NA	NA	NA	0.737794
AKAP6	AKAP6	9472	-0.183889	0.0499957	NA	NA	NA	NA	NA	NA	-0.873901	0.841328	NA	NA	NA	NA	NA	NA	-0.0162864
AKAP7	AKAP7	9465	0.105438	-0.51318	NA	NA	NA	NA	NA	NA	0	-0.83224	NA	NA	NA	NA	NA	NA	-0.41612
AKAP8	AKAP8	10270	-0.085481	-1.1491	NA	NA	NA	NA	NA	NA	0.193463	0.218291	NA	NA	NA	NA	NA	NA	0.205877
AKAP8L	AKAP8L	26993	0.679612	-1.16309	NA	NA	NA	NA	NA	NA	0	-0.6234	NA	NA	NA	NA	NA	NA	-0.3117
AKAP9	AKAP9	10142	-0.755823	0.314372	NA	NA	NA	NA	NA	NA	-0.19736	0.0686499	NA	NA	NA	NA	NA	NA	-0.064355
AURKAIP1	AKIP	54998	0.388212	0.239044	NA	NA	NA	NA	NA	NA	-0.191353	0.0883015	NA	NA	NA	NA	NA	NA	-0.0515256
AKR1A1	AKR1A1	10327	-1.77076	1.33037	NA	NA	NA	NA	NA	NA	0	0.3022	NA	NA	NA	NA	NA	NA	0.1511
AKR1B1	AKR1B1	231	1.40151	0.711682	NA	NA	NA	NA	NA	NA	0.757766	0.791849	NA	NA	NA	NA	NA	NA	0.774807
AKR1B10	AKR1B10	57016	0.572408	-0.982501	NA	NA	NA	NA	NA	NA	-0.559187	0.0986981	NA	NA	NA	NA	NA	NA	-0.230244
AKR1C1	AKR1C1	1645	1.83032	-0.691552	NA	NA	NA	NA	NA	NA	1.58406	-0.331528	NA	NA	NA	NA	NA	NA	0.626264
AKR1C2	AKR1C2	1646	-1.36469	-1.06082	1.04397	0.958857	NA	NA	NA	NA	0.401292	-0.0428949	-0.0260929	0.354308	NA	NA	NA	NA	0.164108
AKR1C3	AKR1C3	8644	-0.112649	-0.766261	NA	NA	NA	NA	NA	NA	-0.610726	-0.259339	NA	NA	NA	NA	NA	NA	-0.435033
AKR1C4	AKR1C4	1109	-1.42325	0.295199	NA	NA	NA	NA	NA	NA	0	0.492086	NA	NA	NA	NA	NA	NA	0.246043
AKR1CL1	AKR1CL1	340811	-0.433517	0.50524	NA	NA	NA	NA	NA	NA	1.30576	0.181519	NA	NA	NA	NA	NA	NA	0.74364
AKR1E2	AKR1CL2	83592	1.47848	0.315562	NA	NA	NA	NA	NA	NA	0.79519	1.00477	NA	NA	NA	NA	NA	NA	0.899981
AKR1D1	AKR1D1	6718	0.82127	0.246191	NA	NA	NA	NA	NA	NA	-0.173776	0.0863164	NA	NA	NA	NA	NA	NA	-0.0437298
AKR7A2	AKR7A2	8574	0.346885	-0.65793	NA	NA	NA	NA	NA	NA	-0.083873	0.20402	NA	NA	NA	NA	NA	NA	0.0600737
AKR7A3	AKR7A3	22977	0.0172373	0.259987	NA	NA	NA	NA	NA	NA	-0.885984	-0.672596	NA	NA	NA	NA	NA	NA	-0.77929
AKT1	AKT1	207	-1.22131	-0.57842	NA	NA	NA	NA	NA	NA	-0.164253	0.292029	NA	NA	NA	NA	NA	NA	0.063888
AKT2	AKT2	208	-0.880293	-0.50078	NA	NA	NA	NA	NA	NA	-0.102652	0.0576832	NA	NA	NA	NA	NA	NA	-0.0224844
AKT3	AKT3	10000	-0.0736849	-0.774125	NA	NA	NA	NA	NA	NA	-0.449798	-0.802043	NA	NA	NA	NA	NA	NA	-0.625921
ALAD	ALAD	210	0.543918	1.19481	NA	NA	NA	NA	NA	NA	-0.0951056	0.567273	NA	NA	NA	NA	NA	NA	0.236084
ALAS2	ALAS2	212	0.178453	0.0697496	NA	NA	NA	NA	NA	NA	0.56119	-0.0473115	NA	NA	NA	NA	NA	NA	0.256939
ALCAM	ALCAM	214	0.556594	-0.0162689	NA	NA	NA	NA	NA	NA	0.00127563	0.835368	NA	NA	NA	NA	NA	NA	0.418322
ALDH16A1	ALDH16A1	126133	0.228855	-1.08123	NA	NA	NA	NA	NA	NA	0	1.13034	NA	NA	NA	NA	NA	NA	0.565169
ALDH18A1	ALDH18A1	5832	-1.11619	1.62948	NA	NA	NA	NA	NA	NA	0.0156704	0.691804	NA	NA	NA	NA	NA	NA	0.353737
ALDH1A1	ALDH1A1	216	0.549457	-1.60251	NA	NA	NA	NA	NA	NA	-1.66687	0.287778	NA	NA	NA	NA	NA	NA	-0.689544
ALDH1A2	ALDH1A2	8854	0.814134	2.12926	NA	NA	NA	NA	NA	NA	1.11935	-0.0117874	NA	NA	NA	NA	NA	NA	0.55378
ALDH1A3	ALDH1A3	220	-1.5603	0.88797	NA	NA	NA	NA	NA	NA	0.0515547	-0.352651	NA	NA	NA	NA	NA	NA	-0.150548
ALDH1B1	ALDH1B1	219	1.09788	0.647161	NA	NA	NA	NA	NA	NA	0.22613	0.477542	NA	NA	NA	NA	NA	NA	0.351836
ALDH1L1	ALDH1L1	10840	-1.44018	-1.15904	NA	NA	NA	NA	NA	NA	-1.63168	-0.00651024	NA	NA	NA	NA	NA	NA	-0.819095
ALDH1L2	ALDH1L2	160428	0.359001	0.811436	NA	NA	NA	NA	NA	NA	-0.649401	0.139711	NA	NA	NA	NA	NA	NA	-0.254845
ALDH2	ALDH2	217	-0.340436	-1.12277	NA	NA	NA	NA	NA	NA	0.0498359	-0.557644	NA	NA	NA	NA	NA	NA	-0.253904
ALDH3A1	ALDH3A1	218	-0.676411	-1.70611	NA	NA	NA	NA	NA	NA	-0.523219	-0.734719	NA	NA	NA	NA	NA	NA	-0.628969
ALDH3A2	ALDH3A2	224	0.778338	-0.0473554	NA	NA	NA	NA	NA	NA	-0.0117303	-0.034935	NA	NA	NA	NA	NA	NA	-0.0233326
ALDH3B1	ALDH3B1	221	-1.30429	-0.327031	NA	NA	NA	NA	NA	NA	0	-0.285225	NA	NA	NA	NA	NA	NA	-0.142612
ALDH3B2	ALDH3B2	222	-0.51559	1.21222	NA	NA	NA	NA	NA	NA	-0.110169	0	NA	NA	NA	NA	NA	NA	-0.0550843
ALDH4A1	ALDH4A1	8659	1.7157	0.0212051	NA	NA	NA	NA	NA	NA	-0.000719078	0	NA	NA	NA	NA	NA	NA	-0.000359539
ALDH5A1	ALDH5A1	7915	0.252482	-0.10612	NA	NA	NA	NA	NA	NA	-0.515381	-0.16793	NA	NA	NA	NA	NA	NA	-0.341656
ALDH6A1	ALDH6A1	4329	0.875509	-0.208769	NA	NA	NA	NA	NA	NA	-1.05556	-0.0293118	NA	NA	NA	NA	NA	NA	-0.542436
ALDH7A1	ALDH7A1	501	-0.234642	-1.50208	NA	NA	NA	NA	NA	NA	0	-0.507547	NA	NA	NA	NA	NA	NA	-0.253774
ALDH8A1	ALDH8A1	64577	-1.76197	0.0778286	NA	NA	NA	NA	NA	NA	0	0.31683	NA	NA	NA	NA	NA	NA	0.158415
ALDH9A1	ALDH9A1	223	1.50909	1.04472	NA	NA	NA	NA	NA	NA	0.0482522	1.44992	NA	NA	NA	NA	NA	NA	0.749087
ALDOA	ALDOA	226	-0.983636	0.935379	NA	NA	NA	NA	NA	NA	0.703313	0	NA	NA	NA	NA	NA	NA	0.351656
ALDOB	ALDOB	229	0.873217	0.982207	NA	NA	NA	NA	NA	NA	-0.0252509	0.990122	NA	NA	NA	NA	NA	NA	0.482436
ALG6	ALG6	29929	-0.755462	1.19966	NA	NA	NA	NA	NA	NA	0.680303	0.045059	NA	NA	NA	NA	NA	NA	0.362681
ALK	ALK	238	-0.981311	0.0382677	NA	NA	NA	NA	NA	NA	-0.429617	-0.229092	NA	NA	NA	NA	NA	NA	-0.329355
ALKBH2	ALKBH2	121642	0.566291	0.274248	NA	NA	NA	NA	NA	NA	-0.335893	-0.279588	NA	NA	NA	NA	NA	NA	-0.307741
ALKBH3	ALKBH3	221120	-0.659181	-0.299399	NA	NA	NA	NA	NA	NA	-0.661325	0.25375	NA	NA	NA	NA	NA	NA	-0.203788
ALKBH8	ALKBH8	91801	0.621018	0.485148	NA	NA	NA	NA	NA	NA	-0.572332	-0.287268	NA	NA	NA	NA	NA	NA	-0.4298
ALOX12	ALOX12	239	-2.03518	-1.10329	NA	NA	NA	NA	NA	NA	-0.619759	-1.5617	NA	NA	NA	NA	NA	NA	-1.09073
ALOX12B	ALOX12B	242	2.09325	1.65082	NA	NA	NA	NA	NA	NA	1.24308	1.17711	NA	NA	NA	NA	NA	NA	1.2101
ALOX12P2	ALOX12P2	245	-0.0228311	-0.510226	NA	NA	NA	NA	NA	NA	-0.560226	0	NA	NA	NA	NA	NA	NA	-0.280113
ALOX15	ALOX15	246	-0.315411	1.44596	NA	NA	NA	NA	NA	NA	0.763173	-0.883352	NA	NA	NA	NA	NA	NA	-0.0600896
ALOX15B	ALOX15B	247	-1.60205	-0.389405	NA	NA	NA	NA	NA	NA	0.209429	-0.876185	NA	NA	NA	NA	NA	NA	-0.333378
ALOX5	ALOX5	240	1.2464	0.0197416	NA	NA	NA	NA	NA	NA	0.246708	-0.128878	NA	NA	NA	NA	NA	NA	0.058915
ALOX5AP	ALOX5AP	241	0.66406	0.989562	NA	NA	NA	NA	NA	NA	0.494848	0.15707	NA	NA	NA	NA	NA	NA	0.325959
ALOXE3	ALOXE3	59344	0.528905	1.00397	NA	NA	NA	NA	NA	NA	0	0.51698	NA	NA	NA	NA	NA	NA	0.25849
ALPI	ALPI	248	-0.398841	-0.349369	NA	NA	NA	NA	NA	NA	0	-0.496059	NA	NA	NA	NA	NA	NA	-0.24803
ALPK1	ALPK1	80216	-0.473477	-0.163632	NA	NA	NA	NA	NA	NA	0.256811	0	NA	NA	NA	NA	NA	NA	0.128405
ALPK2	ALPK2	115701	0.0649569	0.360789	NA	NA	NA	NA	NA	NA	-0.367506	1.47617	NA	NA	NA	NA	NA	NA	0.554334
ALPL	ALPL	249	0.939662	0.332447	NA	NA	NA	NA	NA	NA	0.00925887	0.468165	NA	NA	NA	NA	NA	NA	0.238712
ALPPL2	ALPPL2	251	-0.398412	-0.437661	NA	NA	NA	NA	NA	NA	0	-0.654363	NA	NA	NA	NA	NA	NA	-0.327181
ALS2	ALS2	57679	-0.834674	-0.76329	NA	NA	NA	NA	NA	NA	0.0377917	-0.52635	NA	NA	NA	NA	NA	NA	-0.244279
ALS2CL	ALS2CL	259173	-0.878215	-0.738556	NA	NA	NA	NA	NA	NA	0	0	NA	NA	NA	NA	NA	NA	0
STRADB	ALS2CR2	55437	-1.0655	-0.011105	NA	NA	NA	NA	NA	NA	-0.0599846	-0.486318	NA	NA	NA	NA	NA	NA	-0.273151
CDK15	ALS2CR7	65061	-0.281272	-0.56681	NA	NA	NA	NA	NA	NA	-0.0806751	0.257676	NA	NA	NA	NA	NA	NA	0.0885003
ALX4	ALX4	60529	0.192634	-0.342374	NA	NA	NA	NA	NA	NA	-1.64331	-0.020233	NA	NA	NA	NA	NA	NA	-0.831771
C1QTNF3-AMACR	AMACR	23600	0.58953	1.68239	NA	NA	NA	NA	NA	NA	0.857696	0	NA	NA	NA	NA	NA	NA	0.428848
AMD1	AMD1	262	-0.209984	-0.590928	NA	NA	NA	NA	NA	NA	-0.439098	-0.826511	NA	NA	NA	NA	NA	NA	-0.632804
AMELX	AMELX	265	-1.1499	0.279364	NA	NA	NA	NA	NA	NA	0.517722	-0.870954	NA	NA	NA	NA	NA	NA	-0.176616
AMFR	AMFR	267	-0.653227	1.49796	NA	NA	NA	NA	NA	NA	0.737639	-0.872044	NA	NA	NA	NA	NA	NA	-0.0672025
AMH	AMH	268	0.871458	1.02045	NA	NA	NA	NA	NA	NA	0.137496	1.15161	NA	NA	NA	NA	NA	NA	0.644551
AMHR2	AMHR2	269	1.31672	0.656821	NA	NA	NA	NA	NA	NA	0.459746	0.349655	NA	NA	NA	NA	NA	NA	0.404701
AIFM2	AMID	84883	0.00149055	-0.325477	NA	NA	NA	NA	NA	NA	-0.472219	0.140188	NA	NA	NA	NA	NA	NA	-0.166016
AMIGO2	AMIGO2	347902	-0.459753	0.668136	NA	NA	NA	NA	NA	NA	-0.165934	0.748302	NA	NA	NA	NA	NA	NA	0.291184
AMMECR1	AMMECR1	9949	-0.11351	0.582998	NA	NA	NA	NA	NA	NA	0.713158	-0.686898	NA	NA	NA	NA	NA	NA	0.0131298
AMN	AMN	81693	-2.03331	1.44844	NA	NA	NA	NA	NA	NA	0	1.23601	NA	NA	NA	NA	NA	NA	0.618004
AMPD1	AMPD1	270	0.438146	-0.0636538	NA	NA	NA	NA	NA	NA	-0.471999	0.183169	NA	NA	NA	NA	NA	NA	-0.144415
AMPD2	AMPD2	271	-0.147692	-0.97242	NA	NA	NA	NA	NA	NA	-0.836703	0	NA	NA	NA	NA	NA	NA	-0.418351
AMPD3	AMPD3	272	0.60763	0.907716	NA	NA	NA	NA	NA	NA	1.78024	0.957717	NA	NA	NA	NA	NA	NA	1.36898
AMZ2	AMZ2	51321	0.766478	-0.547789	NA	NA	NA	NA	NA	NA	0	1.29379	NA	NA	NA	NA	NA	NA	0.646893
ANAPC1	ANAPC1	64682	1.13854	2.14811	NA	NA	NA	NA	NA	NA	0.427932	1.14625	NA	NA	NA	NA	NA	NA	0.787091
ANAPC10	ANAPC10	10393	1.24552	1.97988	NA	NA	NA	NA	NA	NA	1.30267	0.82449	NA	NA	NA	NA	NA	NA	1.06358
ANAPC11	ANAPC11	51529	-1.05479	-0.116535	NA	NA	NA	NA	NA	NA	0	-0.395007	NA	NA	NA	NA	NA	NA	-0.197503
ANAPC2	ANAPC2	29882	-1.39931	-0.796817	NA	NA	NA	NA	NA	NA	0.338331	-0.398411	NA	NA	NA	NA	NA	NA	-0.0300399
ANAPC4	ANAPC4	29945	0.510229	-0.926325	NA	NA	NA	NA	NA	NA	-1.3697	0.0200648	NA	NA	NA	NA	NA	NA	-0.674817
ANAPC5	ANAPC5	51433	-0.623379	0.398487	NA	NA	NA	NA	NA	NA	-0.951392	-0.444518	NA	NA	NA	NA	NA	NA	-0.697955
ANAPC7	ANAPC7	51434	0.260834	1.24996	NA	NA	NA	NA	NA	NA	0.715229	0.227111	NA	NA	NA	NA	NA	NA	0.47117
ANG	ANG	283	1.95246	1.05682	NA	NA	NA	NA	NA	NA	0.604324	0.184598	NA	NA	NA	NA	NA	NA	0.394461
ANGPT1	ANGPT1	284	-0.0610348	1.26285	NA	NA	NA	NA	NA	NA	-0.0322127	0.546453	NA	NA	NA	NA	NA	NA	0.25712
ANGPT2	ANGPT2	285	1.06081	-0.936307	NA	NA	NA	NA	NA	NA	1.51976	0	NA	NA	NA	NA	NA	NA	0.759881
ANGPT4	ANGPT4	51378	-0.311113	-0.856809	NA	NA	NA	NA	NA	NA	-1.35415	0	NA	NA	NA	NA	NA	NA	-0.677073
ANGPTL1	ANGPTL1	9068	-0.131718	0.929147	NA	NA	NA	NA	NA	NA	0.19783	0.365549	NA	NA	NA	NA	NA	NA	0.28169
ANGPTL2	ANGPTL2	23452	0.477941	1.70041	NA	NA	NA	NA	NA	NA	0.659961	-0.0223044	NA	NA	NA	NA	NA	NA	0.318828
ANGPTL3	ANGPTL3	27329	-0.996742	-0.0116943	NA	NA	NA	NA	NA	NA	-1.0601	-0.128682	NA	NA	NA	NA	NA	NA	-0.594389
ANGPTL4	ANGPTL4	51129	-0.287344	0.212204	NA	NA	NA	NA	NA	NA	0.135345	0.0875707	NA	NA	NA	NA	NA	NA	0.111458
ANGPTL5	ANGPTL5	253935	0.44651	0.147567	NA	NA	NA	NA	NA	NA	-0.369967	0.719445	NA	NA	NA	NA	NA	NA	0.174739
ANGPTL6	ANGPTL6	83854	0.489237	0.740887	NA	NA	NA	NA	NA	NA	0.175752	0.460692	NA	NA	NA	NA	NA	NA	0.318222
ANGPTL7	ANGPTL7	10218	-0.0678164	-0.690223	NA	NA	NA	NA	NA	NA	-0.290132	-0.694506	NA	NA	NA	NA	NA	NA	-0.492319
ANK2	ANK2	287	0.452138	0.124456	NA	NA	NA	NA	NA	NA	0.187483	-0.0712247	NA	NA	NA	NA	NA	NA	0.058129
ANK3	ANK3	288	1.64555	-0.0208504	NA	NA	NA	NA	NA	NA	-0.306263	0.192691	NA	NA	NA	NA	NA	NA	-0.056786
ANKFN1	ANKFN1	162282	0.452762	0.0354298	NA	NA	NA	NA	NA	NA	0	0	NA	NA	NA	NA	NA	NA	0
ANKH	ANKH	56172	-2.18345	-1.7693	NA	NA	NA	NA	NA	NA	-1.45883	-1.39852	NA	NA	NA	NA	NA	NA	-1.42867
ANKIB1	ANKIB1	54467	1.76301	2.28147	NA	NA	NA	NA	NA	NA	2.11781	0.15074	NA	NA	NA	NA	NA	NA	1.13427
ANKK1	ANKK1	255239	0.368189	0.0396846	NA	NA	NA	NA	NA	NA	-0.138843	0.278686	NA	NA	NA	NA	NA	NA	0.0699215
ANKMY1	ANKMY1	51281	0.0633607	-2.05698	NA	NA	NA	NA	NA	NA	0.0403509	-0.792524	NA	NA	NA	NA	NA	NA	-0.376087
ANKRD30A	ANKRD30A	91074	-1.19294	-1.01846	NA	NA	NA	NA	NA	NA	0.396607	-0.17505	NA	NA	NA	NA	NA	NA	0.110778
ANKRD37	ANKRD37	353322	1.11492	1.10674	NA	NA	NA	NA	NA	NA	0.170078	-0.105486	NA	NA	NA	NA	NA	NA	0.0322961
ANLN	ANLN	54443	-0.911311	-1.04	NA	NA	NA	NA	NA	NA	0	-0.821812	NA	NA	NA	NA	NA	NA	-0.410906
ANP32A	ANP32A	8125	0.46633	-0.309462	NA	NA	NA	NA	NA	NA	0	-0.597913	NA	NA	NA	NA	NA	NA	-0.298956
ANP32E	ANP32E	81611	0.966015	0.904568	NA	NA	NA	NA	NA	NA	0.127516	0.288805	NA	NA	NA	NA	NA	NA	0.208161
ANPEP	ANPEP	290	-1.13583	-0.411581	NA	NA	NA	NA	NA	NA	0	-0.53864	NA	NA	NA	NA	NA	NA	-0.26932
ANTXR1	ANTXR1	84168	-1.79599	-1.81712	NA	NA	NA	NA	NA	NA	-0.716123	-0.452602	NA	NA	NA	NA	NA	NA	-0.584363
ANTXR2	ANTXR2	118429	0.691415	0.779386	NA	NA	NA	NA	NA	NA	0.785309	0.842121	NA	NA	NA	NA	NA	NA	0.813715
ZFAND4	ANUBL1	93550	1.02318	0.953118	NA	NA	NA	NA	NA	NA	0.452873	0.168141	NA	NA	NA	NA	NA	NA	0.310507
ANXA1	ANXA1	301	0.799294	-1.17606	NA	NA	NA	NA	NA	NA	-0.915915	0.164836	NA	NA	NA	NA	NA	NA	-0.375539
ANXA2	ANXA2	302	-0.419646	2.26194	NA	NA	NA	NA	NA	NA	-0.91436	1.43601	NA	NA	NA	NA	NA	NA	0.260827
KDM1B	AOF1	221656	-0.105032	-1.34241	NA	NA	NA	NA	NA	NA	-0.708298	-0.0157745	NA	NA	NA	NA	NA	NA	-0.362036
KDM1A	AOF2	23028	0.0636988	-0.0809646	NA	NA	NA	NA	NA	NA	0.324241	0.120953	NA	NA	NA	NA	NA	NA	0.222597
AOX1	AOX1	316	1.40731	0.395664	NA	NA	NA	NA	NA	NA	-0.0504446	0.276041	NA	NA	NA	NA	NA	NA	0.112798
AP1S1	AP1S1	1174	-0.080117	-1.32629	NA	NA	NA	NA	NA	NA	-0.210904	-0.226807	NA	NA	NA	NA	NA	NA	-0.218856
AP1S2	AP1S2	8905	0.644701	-0.576555	NA	NA	NA	NA	NA	NA	-0.0866149	-0.193126	NA	NA	NA	NA	NA	NA	-0.13987
AP2B1	AP2B1	163	-0.57845	-1.74487	NA	NA	NA	NA	NA	NA	-1.82084	-0.182476	NA	NA	NA	NA	NA	NA	-1.00166
AP2M1	AP2M1	1173	0.0502839	-0.843827	NA	NA	NA	NA	NA	NA	-0.84678	-0.423426	NA	NA	NA	NA	NA	NA	-0.635103
AP3D1	AP3D1	8943	0.933476	-0.0478899	NA	NA	NA	NA	NA	NA	0.276398	0.754897	NA	NA	NA	NA	NA	NA	0.515647
AP3S1	AP3S1	1176	-1.70237	-1.13369	NA	NA	NA	NA	NA	NA	-0.586986	0.0804363	NA	NA	NA	NA	NA	NA	-0.253275
APAF1	APAF1	317	0.42512	-1.28904	NA	NA	NA	NA	NA	NA	-1.84611	0.356728	NA	NA	NA	NA	NA	NA	-0.744691
APC	APC	324	-1.61434	0.496591	NA	NA	NA	NA	NA	NA	0.327685	0.233197	NA	NA	NA	NA	NA	NA	0.280441
APC2	APC2	10297	0.711066	0.423813	NA	NA	NA	NA	NA	NA	-0.0547297	0	NA	NA	NA	NA	NA	NA	-0.0273649
APCS	APCS	325	2.06996	2.14442	NA	NA	NA	NA	NA	NA	1.43094	1.2396	NA	NA	NA	NA	NA	NA	1.33527
SPEG	APEG1	10290	0.77821	-0.277007	NA	NA	NA	NA	NA	NA	0.253783	0.574198	NA	NA	NA	NA	NA	NA	0.413991
APEH	APEH	327	1.39262	0.218046	NA	NA	NA	NA	NA	NA	0.420199	0.468859	NA	NA	NA	NA	NA	NA	0.444529
APEX1	APEX1	328	-1.70593	0.224205	NA	NA	NA	NA	NA	NA	0.467636	-0.559928	NA	NA	NA	NA	NA	NA	-0.0461462
APEX2	APEX2	27301	0.0350531	-0.347177	NA	NA	NA	NA	NA	NA	0	-0.77099	NA	NA	NA	NA	NA	NA	-0.385495
APH1A	APH1A	51107	0.049179	0.3162	NA	NA	NA	NA	NA	NA	0.141963	0	NA	NA	NA	NA	NA	NA	0.0709816
API5	API5	8539	0.77538	-1.44898	NA	NA	NA	NA	NA	NA	-1.03153	0.934923	NA	NA	NA	NA	NA	NA	-0.0483016
APLN	APLN	8862	-0.956852	0.268873	NA	NA	NA	NA	NA	NA	0.186342	0.263648	NA	NA	NA	NA	NA	NA	0.224995
APLP1	APLP1	333	-1.0462	-0.0480678	NA	NA	NA	NA	NA	NA	-0.934062	-0.248876	NA	NA	NA	NA	NA	NA	-0.591469
APLP2	APLP2	334	0.159539	0.647362	NA	NA	NA	NA	NA	NA	-0.321653	0	NA	NA	NA	NA	NA	NA	-0.160826
APOA1	APOA1	335	0.287869	-1.20749	NA	NA	NA	NA	NA	NA	0	-1.00213	NA	NA	NA	NA	NA	NA	-0.501067
APOA2	APOA2	336	0.867507	0.881019	NA	NA	NA	NA	NA	NA	0.961186	0.0513668	NA	NA	NA	NA	NA	NA	0.506276
APOA5	APOA5	116519	-1.35675	-1.9753	NA	NA	NA	NA	NA	NA	-0.675363	-0.520522	NA	NA	NA	NA	NA	NA	-0.597943
APOB	APOB	338	-0.473303	-0.641416	NA	NA	NA	NA	NA	NA	-0.76721	0.107849	NA	NA	NA	NA	NA	NA	-0.32968
APOBR	APOB48R	55911	1.44969	0.410024	NA	NA	NA	NA	NA	NA	1.3817	0.209123	NA	NA	NA	NA	NA	NA	0.79541
APOC4-APOC2	APOC2	344	0.432462	-0.813244	NA	NA	NA	NA	NA	NA	0	0.185373	NA	NA	NA	NA	NA	NA	0.0926865
APOC3	APOC3	345	0.523812	-0.910704	NA	NA	NA	NA	NA	NA	0.198282	-0.44504	NA	NA	NA	NA	NA	NA	-0.123379
APOE	APOE	348	-1.99759	0.746654	NA	NA	NA	NA	NA	NA	1.52961	-1.76025	NA	NA	NA	NA	NA	NA	-0.11532
APOF	APOF	319	-0.671621	-1.71622	NA	NA	NA	NA	NA	NA	-1.24329	-0.582712	NA	NA	NA	NA	NA	NA	-0.913004
APOH	APOH	350	0.0459626	-0.593924	NA	NA	NA	NA	NA	NA	-1.00966	0.0712187	NA	NA	NA	NA	NA	NA	-0.469218
APOL2	APOL2	23780	0.0158075	0.334982	NA	NA	NA	NA	NA	NA	-0.335874	-0.91076	NA	NA	NA	NA	NA	NA	-0.623317
APP	APP	351	-0.102654	-0.216255	NA	NA	NA	NA	NA	NA	-0.166009	0.419871	NA	NA	NA	NA	NA	NA	0.126931
APPBP2	APPBP2	10513	0.453282	-1.81	NA	NA	NA	NA	NA	NA	0	-0.668779	NA	NA	NA	NA	NA	NA	-0.334389
APRT	APRT	353	-0.177205	-0.956894	NA	NA	NA	NA	NA	NA	-0.638446	0	NA	NA	NA	NA	NA	NA	-0.319223
SH2B2	APS	10603	0.0725238	1.54586	NA	NA	NA	NA	NA	NA	-0.143982	0.76949	NA	NA	NA	NA	NA	NA	0.312754
APTX	APTX	54840	1.56251	-0.0851244	NA	NA	NA	NA	NA	NA	-0.53502	1.25615	NA	NA	NA	NA	NA	NA	0.360567
SHROOM2	APXL	357	-1.45159	0.617305	NA	NA	NA	NA	NA	NA	0	-0.111053	NA	NA	NA	NA	NA	NA	-0.0555266
SHROOM1	APXL2	134549	-0.48553	1.29837	NA	NA	NA	NA	NA	NA	-0.839788	0	NA	NA	NA	NA	NA	NA	-0.419894
AQP1	AQP1	358	-1.44598	-1.17428	NA	NA	NA	NA	NA	NA	-0.786196	-0.0588922	NA	NA	NA	NA	NA	NA	-0.422544
AQP2	AQP2	359	0.0280709	-1.40416	NA	NA	NA	NA	NA	NA	-0.0828428	0.215317	NA	NA	NA	NA	NA	NA	0.0662369
AQP3	AQP3	360	-1.48965	-1.59828	NA	NA	NA	NA	NA	NA	-0.765464	-1.34723	NA	NA	NA	NA	NA	NA	-1.05635
AQP4	AQP4	361	0.581988	0.133879	NA	NA	NA	NA	NA	NA	0	0	NA	NA	NA	NA	NA	NA	0
AQP5	AQP5	362	-0.158844	-0.260434	NA	NA	NA	NA	NA	NA	-1.04891	-1.06367	NA	NA	NA	NA	NA	NA	-1.05629
AQP6	AQP6	363	-0.329264	0.401238	NA	NA	NA	NA	NA	NA	0.495201	-0.169721	NA	NA	NA	NA	NA	NA	0.16274
AQP7	AQP7	364	-0.58497	-0.347046	NA	NA	NA	NA	NA	NA	-0.113884	-0.000581091	NA	NA	NA	NA	NA	NA	-0.0572325
AQP8	AQP8	343	-0.140828	-0.80949	NA	NA	NA	NA	NA	NA	0.43357	-0.111477	NA	NA	NA	NA	NA	NA	0.161046
AQP9	AQP9	366	-0.491709	-1.00588	NA	NA	NA	NA	NA	NA	-0.693986	0	NA	NA	NA	NA	NA	NA	-0.346993
AR	AR	367	0.758999	0.595176	NA	NA	NA	NA	NA	NA	0.967974	-0.0802602	NA	NA	NA	NA	NA	NA	0.443857
ARAF	ARAF	369	1.13656	0.143503	NA	NA	NA	NA	NA	NA	0.594953	0.0712448	NA	NA	NA	NA	NA	NA	0.333099
NAA10	ARD1A	8260	-0.267204	0.689998	NA	NA	NA	NA	NA	NA	0.484235	-0.114595	NA	NA	NA	NA	NA	NA	0.18482
AREG	AREG	374	-0.894201	-0.85942	NA	NA	NA	NA	NA	NA	-1.6759	0.0183113	NA	NA	NA	NA	NA	NA	-0.828793
ARFIP2	ARFIP2	23647	1.79943	0.989748	NA	NA	NA	NA	NA	NA	2.0468	1.25372	NA	NA	NA	NA	NA	NA	1.65026
ARG1	ARG1	383	-1.39514	0.501894	NA	NA	NA	NA	NA	NA	-0.403142	0.0935484	NA	NA	NA	NA	NA	NA	-0.154797
ARHGAP17	ARHGAP17	55114	0.557555	-0.8963	NA	NA	NA	NA	NA	NA	0.232451	-0.631446	NA	NA	NA	NA	NA	NA	-0.199497
ARHGAP26	ARHGAP26	23092	0.146892	0.795929	NA	NA	NA	NA	NA	NA	0.133887	0.657802	NA	NA	NA	NA	NA	NA	0.395844
ARHGDIA	ARHGDIA	396	1.29309	0.647946	NA	NA	NA	NA	NA	NA	0.174923	0.626741	NA	NA	NA	NA	NA	NA	0.400832
ARHGDIB	ARHGDIB	397	1.50743	1.61631	NA	NA	NA	NA	NA	NA	0	1.04837	NA	NA	NA	NA	NA	NA	0.524184
ARHGDIG	ARHGDIG	398	0.92134	1.0452	NA	NA	NA	NA	NA	NA	0	2.06734	NA	NA	NA	NA	NA	NA	1.03367
ARHGEF10	ARHGEF10	9639	0.580468	1.06493	NA	NA	NA	NA	NA	NA	0.253681	0.228787	NA	NA	NA	NA	NA	NA	0.241234
ARHGEF11	ARHGEF11	9826	-1.44611	1.92761	NA	NA	NA	NA	NA	NA	-0.224564	0.666521	NA	NA	NA	NA	NA	NA	0.220978
ARHGEF17	ARHGEF17	9828	0.683916	-0.137881	NA	NA	NA	NA	NA	NA	0	0.0856252	NA	NA	NA	NA	NA	NA	0.0428126
ARHGEF2	ARHGEF2	9181	0.608162	1.07797	NA	NA	NA	NA	NA	NA	0.7115	0.594461	NA	NA	NA	NA	NA	NA	0.65298
ARHGEF4	ARHGEF4	50649	-1.55735	-1.16339	NA	NA	NA	NA	NA	NA	-1.20862	-0.282035	NA	NA	NA	NA	NA	NA	-0.745327
ARHGEF5	ARHGEF5	7984	0.649743	-0.862735	NA	NA	NA	NA	NA	NA	-0.47364	-0.50271	NA	NA	NA	NA	NA	NA	-0.488175
ARHGEF6	ARHGEF6	9459	1.86432	1.03069	NA	NA	NA	NA	NA	NA	0.865295	1.44814	NA	NA	NA	NA	NA	NA	1.15672
ARID1A	ARID1A	8289	-0.198764	-0.0277554	NA	NA	NA	NA	NA	NA	0	-0.380867	NA	NA	NA	NA	NA	NA	-0.190433
ARID4A	ARID4A	5926	0.0542455	1.15665	NA	NA	NA	NA	NA	NA	0.161209	-0.041165	NA	NA	NA	NA	NA	NA	0.060022
ARIH1	ARIH1	25820	-0.480896	1.23987	NA	NA	NA	NA	NA	NA	-0.885642	0.964315	NA	NA	NA	NA	NA	NA	0.0393364
ARIH2	ARIH2	10425	-1.65854	0.0665497	NA	NA	NA	NA	NA	NA	-0.261393	0.439709	NA	NA	NA	NA	NA	NA	0.0891584
NUAK1	ARK5	9891	-0.43504	0.531206	NA	NA	NA	NA	NA	NA	0.19864	-1.42036	NA	NA	NA	NA	NA	NA	-0.610859
ARL3	ARL3	403	0.929128	0.796869	NA	NA	NA	NA	NA	NA	0.727038	-0.0553608	NA	NA	NA	NA	NA	NA	0.335839
MANF	ARMET	7873	-0.340925	1.37066	NA	NA	NA	NA	NA	NA	-0.32028	0.581264	NA	NA	NA	NA	NA	NA	0.130492
ARNT	ARNT	405	-0.931833	-1.7127	NA	NA	NA	NA	NA	NA	-0.452206	-1.10664	NA	NA	NA	NA	NA	NA	-0.779425
ARNT2	ARNT2	9915	-1.18542	-1.06306	NA	NA	NA	NA	NA	NA	-0.889007	0.0312238	NA	NA	NA	NA	NA	NA	-0.428892
ARNTL	ARNTL	406	-0.458933	0.979515	NA	NA	NA	NA	NA	NA	0.559074	-0.190442	NA	NA	NA	NA	NA	NA	0.184316
ARNTL2	ARNTL2	56938	0.789125	0.550164	NA	NA	NA	NA	NA	NA	-0.0689521	0.264698	NA	NA	NA	NA	NA	NA	0.0978729
ARPP19	ARPP-19	10776	0.808795	-0.0690157	NA	NA	NA	NA	NA	NA	0.2025	-0.345577	NA	NA	NA	NA	NA	NA	-0.0715387
ARR3	ARR3	407	-0.19475	0.416575	NA	NA	NA	NA	NA	NA	0.492902	-0.869809	NA	NA	NA	NA	NA	NA	-0.188454
ARRB1	ARRB1	408	0.00245987	0.483313	NA	NA	NA	NA	NA	NA	0.130694	0.632509	NA	NA	NA	NA	NA	NA	0.381601
ARRB2	ARRB2	409	0.458863	-1.14823	NA	NA	NA	NA	NA	NA	0.151697	-0.0328505	NA	NA	NA	NA	NA	NA	0.0594232
ARSA	ARSA	410	0.178488	0.373982	NA	NA	NA	NA	NA	NA	0	0.10252	NA	NA	NA	NA	NA	NA	0.0512602
ARSB	ARSB	411	-0.825275	0.349762	NA	NA	NA	NA	NA	NA	-0.323457	-0.659019	NA	NA	NA	NA	NA	NA	-0.491238
ARSD	ARSD	414	-1.72673	2.55144	NA	NA	NA	NA	NA	NA	1.21076	-0.530914	NA	NA	NA	NA	NA	NA	0.339924
ARSE	ARSE	415	-0.826005	1.15635	NA	NA	NA	NA	NA	NA	-1.14399	1.4094	NA	NA	NA	NA	NA	NA	0.132705
ARSF	ARSF	416	-0.451246	0.684507	NA	NA	NA	NA	NA	NA	0.151394	0.351883	NA	NA	NA	NA	NA	NA	0.251638
ARSG	ARSG	22901	-0.551084	-1.908	NA	NA	NA	NA	NA	NA	0	0.0118068	NA	NA	NA	NA	NA	NA	0.00590338
ARSH	ARSH	347527	-0.190909	-2.23203	NA	NA	NA	NA	NA	NA	-0.380858	-0.582944	NA	NA	NA	NA	NA	NA	-0.481901
ARSI	ARSI	340075	-2.20604	0.416163	NA	NA	NA	NA	NA	NA	-0.446428	-0.0307139	NA	NA	NA	NA	NA	NA	-0.238571
ARSJ	ARSJ	79642	-0.367994	-0.14015	NA	NA	NA	NA	NA	NA	-0.172157	0.0567382	NA	NA	NA	NA	NA	NA	-0.0577092
ARSK	ARSK	153642	0.932869	0.484723	NA	NA	NA	NA	NA	NA	0.250077	-0.204347	NA	NA	NA	NA	NA	NA	0.0228648
ARTN	ARTN	9048	1.26664	-0.764086	NA	NA	NA	NA	NA	NA	0.40594	-0.246318	NA	NA	NA	NA	NA	NA	0.0798106
ERAP1	ARTS-1	51752	2.06396	0.316451	NA	NA	NA	NA	NA	NA	0.10773	1.0691	NA	NA	NA	NA	NA	NA	0.588416
C10orf32-AS3MT	AS3MT	57412	0.818423	-0.534557	NA	NA	NA	NA	NA	NA	1.17621	-0.457798	NA	NA	NA	NA	NA	NA	0.359205
ASAH1	ASAH1	427	-0.465008	-0.194913	NA	NA	NA	NA	NA	NA	-0.790322	-0.0153905	NA	NA	NA	NA	NA	NA	-0.402856
ASB1	ASB1	51665	2.05119	0.604989	NA	NA	NA	NA	NA	NA	0.130462	1.85551	NA	NA	NA	NA	NA	NA	0.992988
ASB10	ASB10	136371	-1.94308	-1.66497	NA	NA	NA	NA	NA	NA	-0.607159	-0.315011	NA	NA	NA	NA	NA	NA	-0.461085
ASB11	ASB11	140456	0.00339071	0.0124344	NA	NA	NA	NA	NA	NA	0	0.0322127	NA	NA	NA	NA	NA	NA	0.0161064
ASB13	ASB13	79754	0.597415	-0.38799	NA	NA	NA	NA	NA	NA	0	-0.191979	NA	NA	NA	NA	NA	NA	-0.0959893
ASB14	ASB14	142686	-0.787843	-0.101952	NA	NA	NA	NA	NA	NA	-0.405536	-0.0346912	NA	NA	NA	NA	NA	NA	-0.220114
ASB15	ASB15	142685	-1.22537	1.49918	NA	NA	NA	NA	NA	NA	1.28036	-1.08149	NA	NA	NA	NA	NA	NA	0.0994352
ASB17	ASB17	127247	0.264621	1.18154	NA	NA	NA	NA	NA	NA	0.197411	-0.230093	NA	NA	NA	NA	NA	NA	-0.016341
ASB2	ASB2	51676	-0.166688	-1.69504	NA	NA	NA	NA	NA	NA	0.590884	-1.13657	NA	NA	NA	NA	NA	NA	-0.272845
ASB3	ASB3	51130	1.36777	0.291788	NA	NA	NA	NA	NA	NA	0.629196	0.196378	NA	NA	NA	NA	NA	NA	0.412787
ASB4	ASB4	51666	-1.41611	0.806564	NA	NA	NA	NA	NA	NA	0.120064	-0.00896598	NA	NA	NA	NA	NA	NA	0.055549
ASB6	ASB6	140459	0.626977	0.786082	NA	NA	NA	NA	NA	NA	-0.568159	0	NA	NA	NA	NA	NA	NA	-0.28408
ASB7	ASB7	140460	-0.378768	0.564493	NA	NA	NA	NA	NA	NA	-0.498903	0.571232	NA	NA	NA	NA	NA	NA	0.0361644
ASB8	ASB8	140461	0.446711	0.258473	NA	NA	NA	NA	NA	NA	0.182505	0	NA	NA	NA	NA	NA	NA	0.0912524
ASB9P1	ASB9	140462	-0.000291108	-0.0944099	NA	NA	NA	NA	NA	NA	-0.84617	0.0224951	NA	NA	NA	NA	NA	NA	-0.411837
ASCC2	ASCC2	84164	-0.824085	-0.379871	NA	NA	NA	NA	NA	NA	0.0772304	-0.00671157	NA	NA	NA	NA	NA	NA	0.0352594
ASCL1	ASCL1	429	-0.401498	-1.15856	NA	NA	NA	NA	NA	NA	-1.51772	0.310974	NA	NA	NA	NA	NA	NA	-0.603373
ASCL2	ASCL2	430	0.614014	1.49593	NA	NA	NA	NA	NA	NA	0.850953	0.279439	NA	NA	NA	NA	NA	NA	0.565196
ASGR1	ASGR1	432	-1.57188	-0.299361	NA	NA	NA	NA	NA	NA	-0.281195	0	NA	NA	NA	NA	NA	NA	-0.140598
ASGR2	ASGR2	433	-0.85982	-0.670689	NA	NA	NA	NA	NA	NA	0.0598828	-0.591654	NA	NA	NA	NA	NA	NA	-0.265886
ASH1L	ASH1L	55870	-0.861082	0.901974	NA	NA	NA	NA	NA	NA	0.83862	-0.42138	NA	NA	NA	NA	NA	NA	0.20862
ASH2L	ASH2L	9070	1.12297	-1.3347	NA	NA	NA	NA	NA	NA	-0.420627	0.544729	NA	NA	NA	NA	NA	NA	0.0620511
DBF4	ASK	10926	0.284453	-0.273147	NA	NA	NA	NA	NA	NA	-0.461546	-0.631136	NA	NA	NA	NA	NA	NA	-0.546341
ASMT	ASMT	438	-0.459325	0.587063	NA	NA	NA	NA	NA	NA	-0.0604835	1.33811	NA	NA	NA	NA	NA	NA	0.638814
ASNS	ASNS	440	-0.545331	0.558644	NA	NA	NA	NA	NA	NA	-0.949859	0.630427	NA	NA	NA	NA	NA	NA	-0.159716
ASNSD1	ASNSD1	54529	-0.678055	1.24032	NA	NA	NA	NA	NA	NA	-0.0207756	0.597258	NA	NA	NA	NA	NA	NA	0.288241
ASPA	ASPA	443	-2.10914	0.0153428	NA	NA	NA	NA	NA	NA	-0.340962	-0.799751	NA	NA	NA	NA	NA	NA	-0.570356
ASPH	ASPH	444	-0.136874	-0.436281	-0.602249	-0.387882	NA	NA	NA	NA	-0.877831	0.150903	0.404668	-0.197028	NA	NA	NA	NA	-0.0230625
ASPM	ASPM	259266	-0.153105	-1.02123	NA	NA	NA	NA	NA	NA	0.0915032	0.199271	NA	NA	NA	NA	NA	NA	0.145387
ASS1	ASS	445	-1.55965	-1.42371	NA	NA	NA	NA	NA	NA	-0.449654	-1.31383	NA	NA	NA	NA	NA	NA	-0.88174
ATAD2	ATAD2	29028	0.585921	-1.01113	NA	NA	NA	NA	NA	NA	0	-0.405075	NA	NA	NA	NA	NA	NA	-0.202537
ATF1	ATF1	466	0.330335	-0.0803493	NA	NA	NA	NA	NA	NA	1.06153	0.337074	NA	NA	NA	NA	NA	NA	0.6993
ATF2	ATF2	1386	0.945592	-0.498004	NA	NA	NA	NA	NA	NA	0	1.18253	NA	NA	NA	NA	NA	NA	0.591266
ATG5	ATG5	9474	-1.25769	-0.231352	NA	NA	NA	NA	NA	NA	-0.208585	-0.0517435	NA	NA	NA	NA	NA	NA	-0.130164
ATM	ATM	472	0.915328	1.12072	NA	NA	NA	NA	NA	NA	0.405684	1.08938	NA	NA	NA	NA	NA	NA	0.747532
ATN1	ATN1	1822	0.0800091	-0.06301	NA	NA	NA	NA	NA	NA	-0.315713	0.589577	NA	NA	NA	NA	NA	NA	0.136932
ATOH1	ATOH1	474	-0.637841	0.469386	NA	NA	NA	NA	NA	NA	0	0.448181	NA	NA	NA	NA	NA	NA	0.22409
ATP12A	ATP12A	479	-1.59256	-0.265634	NA	NA	NA	NA	NA	NA	-0.280523	0.156208	NA	NA	NA	NA	NA	NA	-0.0621574
ATP13A4	ATP13A4	84239	0.117061	1.6447	NA	NA	NA	NA	NA	NA	0.78791	0	NA	NA	NA	NA	NA	NA	0.393955
ATP1A1	ATP1A1	476	1.26111	1.54893	NA	NA	NA	NA	NA	NA	0.995628	0.0638543	NA	NA	NA	NA	NA	NA	0.529741
ATP1A2	ATP1A2	477	1.23812	-0.644826	NA	NA	NA	NA	NA	NA	0.0449374	-0.456829	NA	NA	NA	NA	NA	NA	-0.205946
ATP1A3	ATP1A3	478	1.01728	0.350196	NA	NA	NA	NA	NA	NA	1.00707	1.38383	NA	NA	NA	NA	NA	NA	1.19545
ATP1A4	ATP1A4	480	-0.159326	-0.984161	NA	NA	NA	NA	NA	NA	-0.659834	-0.779663	NA	NA	NA	NA	NA	NA	-0.719749
ATP2A1	ATP2A1	487	-1.09435	-1.70693	NA	NA	NA	NA	NA	NA	-1.63247	-0.100792	NA	NA	NA	NA	NA	NA	-0.866633
ATP2A2	ATP2A2	488	1.61644	-0.542648	NA	NA	NA	NA	NA	NA	2.02494	-0.363562	NA	NA	NA	NA	NA	NA	0.830692
ATP2A3	ATP2A3	489	-0.0159691	-0.829401	NA	NA	NA	NA	NA	NA	-0.424196	0	NA	NA	NA	NA	NA	NA	-0.212098
ATP2B1	ATP2B1	490	-1.27565	0.915353	NA	NA	NA	NA	NA	NA	-0.0304532	0.169354	NA	NA	NA	NA	NA	NA	0.0694503
ATP2B2	ATP2B2	491	0.31039	-0.372963	NA	NA	NA	NA	NA	NA	-0.933202	1.52452	NA	NA	NA	NA	NA	NA	0.295657
ATP2B3	ATP2B3	492	1.40875	0.560826	NA	NA	NA	NA	NA	NA	0.562874	0.140413	NA	NA	NA	NA	NA	NA	0.351643
ATP2B4	ATP2B4	493	-0.967273	0.474392	NA	NA	NA	NA	NA	NA	-0.70931	-0.452313	NA	NA	NA	NA	NA	NA	-0.580812
ATP2C1	ATP2C1	27032	-0.0694989	-0.326261	NA	NA	NA	NA	NA	NA	-0.852264	-0.425759	NA	NA	NA	NA	NA	NA	-0.639011
ATP4A	ATP4A	495	-0.679142	-0.2844	NA	NA	NA	NA	NA	NA	-0.535257	-0.294611	NA	NA	NA	NA	NA	NA	-0.414934
ATP4B	ATP4B	496	0.202029	0.157668	NA	NA	NA	NA	NA	NA	-0.483689	-0.533563	NA	NA	NA	NA	NA	NA	-0.508626
ATP5A1	ATP5A1	498	0.431224	1.04248	NA	NA	NA	NA	NA	NA	-0.173668	0.451869	NA	NA	NA	NA	NA	NA	0.1391
ATP5B	ATP5B	506	-0.295274	0.921121	NA	NA	NA	NA	NA	NA	-0.141091	-0.137121	NA	NA	NA	NA	NA	NA	-0.139106
ATP6AP2	ATP6AP2	10159	-1.5527	-0.250446	NA	NA	NA	NA	NA	NA	0.106125	-0.188393	NA	NA	NA	NA	NA	NA	-0.0411342
ATP6V1A	ATP6V1A	523	0.783821	-0.469106	NA	NA	NA	NA	NA	NA	0.259771	0.256162	NA	NA	NA	NA	NA	NA	0.257967
ATP6V1B1	ATP6V1B1	525	0.231691	-1.42102	NA	NA	NA	NA	NA	NA	-0.248404	-0.504873	NA	NA	NA	NA	NA	NA	-0.376638
ATP6V1B2	ATP6V1B2	526	-0.897627	-1.1299	NA	NA	NA	NA	NA	NA	-0.382331	-0.414101	NA	NA	NA	NA	NA	NA	-0.398216
ATP6V1C1	ATP6V1C1	528	-0.0979569	-1.65916	NA	NA	NA	NA	NA	NA	-0.429013	-1.25659	NA	NA	NA	NA	NA	NA	-0.842803
ATP7A	ATP7A	538	0.236774	1.25028	NA	NA	NA	NA	NA	NA	0.839413	0.546207	NA	NA	NA	NA	NA	NA	0.69281
ATP7B	ATP7B	540	1.74707	0.301796	NA	NA	NA	NA	NA	NA	0	0.0224525	NA	NA	NA	NA	NA	NA	0.0112262
ATP9A	ATP9A	10079	1.15162	-0.636139	NA	NA	NA	NA	NA	NA	0	0.335141	NA	NA	NA	NA	NA	NA	0.16757
ATR	ATR	545	-0.130524	-0.945744	NA	NA	NA	NA	NA	NA	-1.0091	0.98486	NA	NA	NA	NA	NA	NA	-0.0121193
ATRN	ATRN	8455	-0.058237	-0.152928	NA	NA	NA	NA	NA	NA	0.597394	-0.680088	NA	NA	NA	NA	NA	NA	-0.0413469
ATRNL1	ATRNL1	26033	1.64247	-2.18108	NA	NA	NA	NA	NA	NA	-0.960586	-0.073951	NA	NA	NA	NA	NA	NA	-0.517268
ATRX	ATRX	546	1.33315	0.451835	NA	NA	NA	NA	NA	NA	-0.151305	0.352288	NA	NA	NA	NA	NA	NA	0.100491
ATXN3	ATXN3	4287	-0.416355	0.0268938	NA	NA	NA	NA	NA	NA	0.182429	-0.610662	NA	NA	NA	NA	NA	NA	-0.214117
ATXN3L	ATXN3L	92552	0.520465	0.772437	NA	NA	NA	NA	NA	NA	-0.199982	0	NA	NA	NA	NA	NA	NA	-0.099991
AUP1	AUP1	550	1.13823	-0.429011	NA	NA	NA	NA	NA	NA	-0.438536	0	NA	NA	NA	NA	NA	NA	-0.219268
AURKB	AURKB	9212	-0.907885	0.55941	NA	NA	NA	NA	NA	NA	-1.8803	0.379303	NA	NA	NA	NA	NA	NA	-0.750501
AURKC	AURKC	6795	0.737352	-0.0311116	NA	NA	NA	NA	NA	NA	0	0.186177	NA	NA	NA	NA	NA	NA	0.0930883
AVP	AVP	551	-1.30507	-0.810205	NA	NA	NA	NA	NA	NA	0	-0.25823	NA	NA	NA	NA	NA	NA	-0.129115
AVPR1A	AVPR1A	552	0.897667	0.00123243	NA	NA	NA	NA	NA	NA	-0.120001	-0.260447	NA	NA	NA	NA	NA	NA	-0.190224
AVPR1B	AVPR1B	553	-0.695525	-1.18635	NA	NA	NA	NA	NA	NA	0.555204	0.163612	NA	NA	NA	NA	NA	NA	0.359408
AVPR2	AVPR2	554	-0.0403757	0.548787	NA	NA	NA	NA	NA	NA	1.00311	0.287108	NA	NA	NA	NA	NA	NA	0.64511
AXIN1	AXIN1	8312	-0.283509	-1.63788	NA	NA	NA	NA	NA	NA	-0.0389011	-0.645888	NA	NA	NA	NA	NA	NA	-0.342394
AXIN2	AXIN2	8313	0.856429	-1.60367	NA	NA	NA	NA	NA	NA	-1.1064	-0.0518565	NA	NA	NA	NA	NA	NA	-0.57913
AXL	AXL	558	1.26396	0.416959	NA	NA	NA	NA	NA	NA	0.0664839	0.358651	NA	NA	NA	NA	NA	NA	0.212568
AZIN1	AZIN1	51582	-1.42388	-0.689586	NA	NA	NA	NA	NA	NA	0	-0.561395	NA	NA	NA	NA	NA	NA	-0.280697
AZU1	AZU1	566	-0.362829	0.0276942	NA	NA	NA	NA	NA	NA	0.941768	-0.84322	NA	NA	NA	NA	NA	NA	0.049274
B2M	B2M	567	-0.711954	-0.393781	NA	NA	NA	NA	NA	NA	0	-0.566276	NA	NA	NA	NA	NA	NA	-0.283138
B4GALNT1	B4GALNT1	2583	1.25152	-1.64204	NA	NA	NA	NA	NA	NA	0.521348	-0.377587	NA	NA	NA	NA	NA	NA	0.0718804
B4GALT1	B4GALT1	2683	0.675543	2.07985	NA	NA	NA	NA	NA	NA	0.768327	1.01561	NA	NA	NA	NA	NA	NA	0.891969
BACE1	BACE1	23621	0.0763816	1.77084	NA	NA	NA	NA	NA	NA	-0.975161	0.423578	NA	NA	NA	NA	NA	NA	-0.275792
BACE2	BACE2	25825	0.709618	0.792083	NA	NA	NA	NA	NA	NA	0	0.0910089	NA	NA	NA	NA	NA	NA	0.0455045
BACH2	BACH2	60468	0.0916163	0.773575	NA	NA	NA	NA	NA	NA	0.46294	0.0554007	NA	NA	NA	NA	NA	NA	0.25917
BAD	BAD	572	-0.883535	1.22086	NA	NA	NA	NA	NA	NA	-0.986976	0.959179	NA	NA	NA	NA	NA	NA	-0.0138986
BAG1	BAG1	573	-1.85966	-1.60315	NA	NA	NA	NA	NA	NA	-0.547628	-1.66234	NA	NA	NA	NA	NA	NA	-1.10498
BAG2	BAG2	9532	0.218505	1.13095	NA	NA	NA	NA	NA	NA	0	0.00563846	NA	NA	NA	NA	NA	NA	0.00281923
BAG3	BAG3	9531	-0.966872	-2.32657	NA	NA	NA	NA	NA	NA	-0.642584	-1.96643	NA	NA	NA	NA	NA	NA	-1.30451
BAG4	BAG4	9530	-0.834255	-1.63128	NA	NA	NA	NA	NA	NA	0.166186	-1.77797	NA	NA	NA	NA	NA	NA	-0.805892
BAG5	BAG5	9529	1.83014	-1.768	NA	NA	NA	NA	NA	NA	1.58388	-0.509476	NA	NA	NA	NA	NA	NA	0.537203
BAGE4	BAGE4	85317	-0.224192	-0.694893	NA	NA	NA	NA	NA	NA	-0.175693	0.00573357	NA	NA	NA	NA	NA	NA	-0.0849798
BAI1	BAI1	575	1.03958	-0.905604	NA	NA	NA	NA	NA	NA	-0.130576	-0.581316	NA	NA	NA	NA	NA	NA	-0.355946
BAI2	BAI2	576	0.665247	0.151079	NA	NA	NA	NA	NA	NA	0.292392	-0.632869	NA	NA	NA	NA	NA	NA	-0.170238
BAI3	BAI3	577	-0.0830205	-0.44963	NA	NA	NA	NA	NA	NA	-0.39963	-0.229711	NA	NA	NA	NA	NA	NA	-0.31467
BAIAP2	BAIAP2	10458	-0.510241	-0.471207	NA	NA	NA	NA	NA	NA	0	-0.0666309	NA	NA	NA	NA	NA	NA	-0.0333154
BAIAP3	BAIAP3	8938	0.581074	-0.35486	NA	NA	NA	NA	NA	NA	0.64462	-0.418214	NA	NA	NA	NA	NA	NA	0.113203
BAK1	BAK1	578	-0.547238	0.166427	NA	NA	NA	NA	NA	NA	-0.335688	-0.632255	NA	NA	NA	NA	NA	NA	-0.483971
BAP1	BAP1	8314	-0.554211	-1.43291	NA	NA	NA	NA	NA	NA	-0.000912599	-0.734165	NA	NA	NA	NA	NA	NA	-0.367539
BARD1	BARD1	580	-1.13673	-0.314005	NA	NA	NA	NA	NA	NA	-0.632875	-0.384513	NA	NA	NA	NA	NA	NA	-0.508694
BAG6	BAT3	7917	0.447422	-0.390032	NA	NA	NA	NA	NA	NA	-0.396976	0.2017	NA	NA	NA	NA	NA	NA	-0.0976382
BAX	BAX	581	-1.45372	-0.417338	NA	NA	NA	NA	NA	NA	0.15192	-2.2422	NA	NA	NA	NA	NA	NA	-1.04514
BAZ1A	BAZ1A	11177	0.407467	1.72127	NA	NA	NA	NA	NA	NA	0.713812	-0.145348	NA	NA	NA	NA	NA	NA	0.284232
BAZ1B	BAZ1B	9031	0.228786	0.315077	NA	NA	NA	NA	NA	NA	-0.0805689	0.611712	NA	NA	NA	NA	NA	NA	0.265572
BAZ2A	BAZ2A	11176	0.789884	0.173661	NA	NA	NA	NA	NA	NA	-0.0493754	0.219905	NA	NA	NA	NA	NA	NA	0.085265
BAZ2B	BAZ2B	29994	-1.10244	0.724818	NA	NA	NA	NA	NA	NA	-1.05038	0.798728	NA	NA	NA	NA	NA	NA	-0.125826
BBC3	BBC3	27113	-0.0736061	1.3178	NA	NA	NA	NA	NA	NA	-0.213454	2.23031	NA	NA	NA	NA	NA	NA	1.00843
BBS2	BBS2	583	-0.000364047	0.497611	NA	NA	NA	NA	NA	NA	0.0930832	-0.303948	NA	NA	NA	NA	NA	NA	-0.105432
BCAM	BCAM	4059	0.335714	-1.85708	NA	NA	NA	NA	NA	NA	-0.458685	0	NA	NA	NA	NA	NA	NA	-0.229343
BCAP29	BCAP29	55973	0.406563	0.419217	NA	NA	NA	NA	NA	NA	-0.307263	0.548981	NA	NA	NA	NA	NA	NA	0.120859
BCAP31	BCAP31	10134	-0.74361	-1.55962	NA	NA	NA	NA	NA	NA	0	-0.831509	NA	NA	NA	NA	NA	NA	-0.415755
BCAR1	BCAR1	9564	-0.856976	-1.32307	NA	NA	NA	NA	NA	NA	0	-0.917645	NA	NA	NA	NA	NA	NA	-0.458822
BCAR3	BCAR3	8412	0.64776	0.952672	NA	NA	NA	NA	NA	NA	0.485178	0.296079	NA	NA	NA	NA	NA	NA	0.390629
BCAT1	BCAT1	586	-0.133968	0.343382	NA	NA	NA	NA	NA	NA	-0.0635914	-0.250955	NA	NA	NA	NA	NA	NA	-0.157273
BCAT2	BCAT2	587	-0.690316	-0.00156502	NA	NA	NA	NA	NA	NA	0.163269	-0.246705	NA	NA	NA	NA	NA	NA	-0.0417181
BCCIP	BCCIP	56647	0.712833	-0.263386	NA	NA	NA	NA	NA	NA	0.160019	-0.119501	NA	NA	NA	NA	NA	NA	0.0202587
MEPCE	BCDIN3	56257	0.299798	-0.385306	NA	NA	NA	NA	NA	NA	0.660052	-0.667334	NA	NA	NA	NA	NA	NA	-0.00364116
BCHE	BCHE	590	0.32606	1.33198	NA	NA	NA	NA	NA	NA	0.585985	-0.0378041	NA	NA	NA	NA	NA	NA	0.27409
BCKDHA	BCKDHA	593	0.901747	-0.255453	NA	NA	NA	NA	NA	NA	0.0315079	0.480311	NA	NA	NA	NA	NA	NA	0.255909
BCKDK	BCKDK	10295	-0.600721	-0.204515	NA	NA	NA	NA	NA	NA	-0.403854	-0.957555	NA	NA	NA	NA	NA	NA	-0.680704
BCL10	BCL10	8915	0.611034	-0.0264931	NA	NA	NA	NA	NA	NA	0.239375	0.718875	NA	NA	NA	NA	NA	NA	0.479125
BCL11B	BCL11B	64919	0.699689	1.05443	NA	NA	NA	NA	NA	NA	0	0.744732	NA	NA	NA	NA	NA	NA	0.372366
BCL2	BCL2	596	0.977952	1.84225	NA	NA	NA	NA	NA	NA	1.74758	0	NA	NA	NA	NA	NA	NA	0.873789
BCL2A1	BCL2A1	597	0.662781	0.126057	NA	NA	NA	NA	NA	NA	-0.485165	1.23684	NA	NA	NA	NA	NA	NA	0.375836
BCL2L1	BCL2L1	598	-1.93909	-0.930554	NA	NA	NA	NA	NA	NA	-0.615888	-0.130806	NA	NA	NA	NA	NA	NA	-0.373347
BCL2L10	BCL2L10	10017	0.674483	0.227338	NA	NA	NA	NA	NA	NA	1.36605	-0.320373	NA	NA	NA	NA	NA	NA	0.52284
BCL2L11	BCL2L11	10018	-1.49368	-0.00086329	-0.661983	-1.28503	NA	NA	NA	NA	-1.89389	-1.0815	-2.24098	0	NA	NA	NA	NA	-1.4877
BCL2L12	BCL2L12	83596	-1.10988	0.887814	NA	NA	NA	NA	NA	NA	-0.727141	1.38169	NA	NA	NA	NA	NA	NA	0.327273
BCL2L13	BCL2L13	23786	-0.889433	0.9686	NA	NA	NA	NA	NA	NA	0	2.27799	NA	NA	NA	NA	NA	NA	1.13899
BCL2L14	BCL2L14	79370	0.68585	-2.03316	NA	NA	NA	NA	NA	NA	-0.531075	0	NA	NA	NA	NA	NA	NA	-0.265537
BCL2L2	BCL2L2	599	-1.02978	-0.237728	NA	NA	NA	NA	NA	NA	-0.159336	0.122411	NA	NA	NA	NA	NA	NA	-0.0184623
BCL3	BCL3	602	0.367105	0.990262	NA	NA	NA	NA	NA	NA	0.041791	0.253698	NA	NA	NA	NA	NA	NA	0.147744
BCL6	BCL6	604	1.19768	0.770556	NA	NA	NA	NA	NA	NA	0.300796	0	NA	NA	NA	NA	NA	NA	0.150398
BCL7A	BCL7A	605	2.21973	-1.12054	NA	NA	NA	NA	NA	NA	-0.772658	2.41849	NA	NA	NA	NA	NA	NA	0.822917
BCL9	BCL9	607	1.63731	1.33018	NA	NA	NA	NA	NA	NA	1.28417	1.41638	NA	NA	NA	NA	NA	NA	1.35027
BCR	BCR	613	0.0665069	-0.386143	NA	NA	NA	NA	NA	NA	-0.222801	-0.147141	NA	NA	NA	NA	NA	NA	-0.184971
BCS1L	BCS1L	617	0.268871	1.85659	NA	NA	NA	NA	NA	NA	1.43939	0	NA	NA	NA	NA	NA	NA	0.719694
BDH1	BDH1	622	1.2371	-1.93934	NA	NA	NA	NA	NA	NA	0.345842	-0.896777	NA	NA	NA	NA	NA	NA	-0.275468
BDH2	BDH2	56898	-0.0402276	0.0197539	NA	NA	NA	NA	NA	NA	0.75025	-0.504185	NA	NA	NA	NA	NA	NA	0.123033
BDKRB1	BDKRB1	623	0.329129	0.435294	NA	NA	NA	NA	NA	NA	-0.0101443	0.218215	NA	NA	NA	NA	NA	NA	0.104036
BDKRB2	BDKRB2	624	-0.506037	-1.10085	NA	NA	NA	NA	NA	NA	-0.947587	0.21598	NA	NA	NA	NA	NA	NA	-0.365803
BDNF	BDNF	627	0.967006	-0.334893	NA	NA	NA	NA	NA	NA	-0.162401	0	NA	NA	NA	NA	NA	NA	-0.0812005
BECN1	BECN1	8678	0.223429	-2.34005	NA	NA	NA	NA	NA	NA	-0.566389	-1.96689	NA	NA	NA	NA	NA	NA	-1.26664
BET1	BET1	10282	-1.34779	-0.747578	NA	NA	NA	NA	NA	NA	-1.79116	-0.68296	NA	NA	NA	NA	NA	NA	-1.23706
BFAR	BFAR	51283	0.555722	-1.45895	NA	NA	NA	NA	NA	NA	0.053607	-2.14754	NA	NA	NA	NA	NA	NA	-1.04697
BHLHE22	BHLHB5	27319	1.71565	1.15304	NA	NA	NA	NA	NA	NA	1.66378	-0.299815	NA	NA	NA	NA	NA	NA	0.681984
BID	BID	637	-1.03699	0.118278	NA	NA	NA	NA	NA	NA	-1.10149	0.181013	NA	NA	NA	NA	NA	NA	-0.460239
BIK	BIK	638	0.933318	0.142406	NA	NA	NA	NA	NA	NA	0.520728	-0.0841626	NA	NA	NA	NA	NA	NA	0.218283
NAIP	BIRC1	4671	1.3708	1.45755	NA	NA	NA	NA	NA	NA	0.0467443	2.89838	NA	NA	NA	NA	NA	NA	1.47256
BIRC2	BIRC2	329	-0.635043	1.13127	NA	NA	NA	NA	NA	NA	-0.752031	0	NA	NA	NA	NA	NA	NA	-0.376015
BIRC3	BIRC3	330	2.11817	-0.919223	NA	NA	NA	NA	NA	NA	-1.03621	1.26452	NA	NA	NA	NA	NA	NA	0.114154
XIAP	BIRC4	331	0.114797	0.30307	NA	NA	NA	NA	NA	NA	-0.69595	-0.0122618	NA	NA	NA	NA	NA	NA	-0.354106
BIRC5	BIRC5	332	-0.687983	-1.79371	NA	NA	NA	NA	NA	NA	-0.00547488	-1.76845	NA	NA	NA	NA	NA	NA	-0.886964
BIRC6	BIRC6	57448	-0.37367	-0.39619	NA	NA	NA	NA	NA	NA	-0.140508	-2.1966	NA	NA	NA	NA	NA	NA	-1.16856
BIRC7	BIRC7	79444	-1.28763	-0.505794	NA	NA	NA	NA	NA	NA	-0.668574	-0.666579	NA	NA	NA	NA	NA	NA	-0.667576
BIRC8	BIRC8	112401	0.421639	-1.25398	NA	NA	NA	NA	NA	NA	1.54308	-1.45811	NA	NA	NA	NA	NA	NA	0.0424809
BLK	BLK	640	-0.116905	-0.466249	NA	NA	NA	NA	NA	NA	-0.0610438	0	NA	NA	NA	NA	NA	NA	-0.0305219
BLM	BLM	641	0.650704	-0.862275	NA	NA	NA	NA	NA	NA	-0.168832	-0.219545	NA	NA	NA	NA	NA	NA	-0.194188
BLMH	BLMH	642	-1.01204	1.35169	NA	NA	NA	NA	NA	NA	-0.284405	0.689626	NA	NA	NA	NA	NA	NA	0.202611
BLNK	BLNK	29760	-1.2722	3.26935	NA	NA	NA	NA	NA	NA	-0.420562	1.96841	NA	NA	NA	NA	NA	NA	0.773924
CXCR5	BLR1	643	-0.198051	0.46264	NA	NA	NA	NA	NA	NA	-0.0531445	-0.0542946	NA	NA	NA	NA	NA	NA	-0.0537195
BMF	BMF	90427	-1.04486	0.710622	NA	NA	NA	NA	NA	NA	0.64223	-0.0715877	NA	NA	NA	NA	NA	NA	0.285321
BMI1	BMI1	648	0.481647	0.0920886	NA	NA	NA	NA	NA	NA	-0.0857628	0.271611	NA	NA	NA	NA	NA	NA	0.0929239
BMP1	BMP1	649	-0.130476	-1.12114	NA	NA	NA	NA	NA	NA	-0.0624318	0.0653611	NA	NA	NA	NA	NA	NA	0.00146468
BMP10	BMP10	27302	-1.368	-1.5625	NA	NA	NA	NA	NA	NA	-0.608511	-0.195443	NA	NA	NA	NA	NA	NA	-0.401977
BMP15	BMP15	9210	-0.973269	1.59721	NA	NA	NA	NA	NA	NA	0	0	NA	NA	NA	NA	NA	NA	0
BMP2	BMP2	650	-0.278684	-0.493873	NA	NA	NA	NA	NA	NA	-0.0563427	0	NA	NA	NA	NA	NA	NA	-0.0281714
BMP2K	BMP2K	55589	1.13448	-0.851061	NA	NA	NA	NA	NA	NA	-0.097431	-0.344214	NA	NA	NA	NA	NA	NA	-0.220823
BMP3	BMP3	651	2.01493	2.29114	NA	NA	NA	NA	NA	NA	1.32196	1.51477	NA	NA	NA	NA	NA	NA	1.41836
BMP4	BMP4	652	0.701432	0.956156	NA	NA	NA	NA	NA	NA	0.108886	0.0901565	NA	NA	NA	NA	NA	NA	0.0995214
BMP5	BMP5	653	-1.55761	0.624275	NA	NA	NA	NA	NA	NA	-0.967343	0.352769	NA	NA	NA	NA	NA	NA	-0.307287
BMP6	BMP6	654	-0.124064	-0.500003	NA	NA	NA	NA	NA	NA	0	0.039683	NA	NA	NA	NA	NA	NA	0.0198415
BMP7	BMP7	655	-2.53966	-1.93824	NA	NA	NA	NA	NA	NA	-1.00272	-1.26435	NA	NA	NA	NA	NA	NA	-1.13353
BMP8B	BMP8B	656	-2.45623	-1.82882	NA	NA	NA	NA	NA	NA	-0.328433	-1.34189	NA	NA	NA	NA	NA	NA	-0.835164
BMPR1A	BMPR1A	657	-0.433935	-0.0340819	NA	NA	NA	NA	NA	NA	-0.0357946	-0.528851	NA	NA	NA	NA	NA	NA	-0.282323
BMPR1B	BMPR1B	658	-1.36808	-0.759508	NA	NA	NA	NA	NA	NA	0.366696	0	NA	NA	NA	NA	NA	NA	0.183348
BMPR2	BMPR2	659	1.13245	-0.0062359	NA	NA	NA	NA	NA	NA	2.0941	0.106714	NA	NA	NA	NA	NA	NA	1.10041
BMX	BMX	660	0.20756	0.857491	NA	NA	NA	NA	NA	NA	0.013251	0.612765	NA	NA	NA	NA	NA	NA	0.313008
BNIP1	BNIP1	662	-0.515652	0.262713	NA	NA	NA	NA	NA	NA	0.058637	-0.508913	NA	NA	NA	NA	NA	NA	-0.225138
BNIP3	BNIP3	664	-0.81328	1.26863	NA	NA	NA	NA	NA	NA	0.701033	0.359279	NA	NA	NA	NA	NA	NA	0.530156
BNIP3L	BNIP3L	665	1.01366	0.807015	NA	NA	NA	NA	NA	NA	0.910353	0.375423	NA	NA	NA	NA	NA	NA	0.642888
BOC	BOC	91653	1.39446	0.65902	NA	NA	NA	NA	NA	NA	0.26091	0.678059	NA	NA	NA	NA	NA	NA	0.469485
BOK	BOK	666	0.722775	-0.0665284	NA	NA	NA	NA	NA	NA	1.08802	0.448431	NA	NA	NA	NA	NA	NA	0.768225
BPGM	BPGM	669	0.810341	-1.7551	NA	NA	NA	NA	NA	NA	0	-1.00288	NA	NA	NA	NA	NA	NA	-0.501442
BPHL	BPHL	670	1.87646	0.918941	NA	NA	NA	NA	NA	NA	0.869007	0.227709	NA	NA	NA	NA	NA	NA	0.548358
BPI	BPI	671	2.29881	-0.583808	NA	NA	NA	NA	NA	NA	0.709767	0.000581091	NA	NA	NA	NA	NA	NA	0.355174
BPIFB2	BPIL1	80341	0.229415	-0.118499	NA	NA	NA	NA	NA	NA	-0.81256	-0.162223	NA	NA	NA	NA	NA	NA	-0.487392
BPIFC	BPIL2	254240	-1.26804	0.0248516	NA	NA	NA	NA	NA	NA	0	-1.70959	NA	NA	NA	NA	NA	NA	-0.854795
BPIFB6	BPIL3	128859	-0.499256	-0.0715933	NA	NA	NA	NA	NA	NA	-0.025349	0.278385	NA	NA	NA	NA	NA	NA	0.126518
BRAF	BRAF	673	-0.041946	0.500032	NA	NA	NA	NA	NA	NA	-0.557448	0.331214	NA	NA	NA	NA	NA	NA	-0.113117
BRAP	BRAP	8315	0.782038	0.236843	NA	NA	NA	NA	NA	NA	0.383167	-0.6692	NA	NA	NA	NA	NA	NA	-0.143016
BRCA1	BRCA1	672	-1.59011	-1.0319	NA	NA	NA	NA	NA	NA	-0.509913	-0.64879	NA	NA	NA	NA	NA	NA	-0.579352
BRCA2	BRCA2	675	-0.0434596	-0.429264	NA	NA	NA	NA	NA	NA	0.0812679	-0.139485	NA	NA	NA	NA	NA	NA	-0.0291085
BRCC3	BRCC3	79184	0.734574	-0.103774	NA	NA	NA	NA	NA	NA	0.594239	0.392039	NA	NA	NA	NA	NA	NA	0.493139
BRD1	BRD1	23774	-0.826802	0.551522	NA	NA	NA	NA	NA	NA	0.143551	0.0753431	NA	NA	NA	NA	NA	NA	0.109447
BRD8	BRD8	10902	-1.54917	-0.702387	NA	NA	NA	NA	NA	NA	-0.208874	-1.52975	NA	NA	NA	NA	NA	NA	-0.869312
STAP1	BRDG1	26228	0.420253	-0.181099	NA	NA	NA	NA	NA	NA	-0.548936	-0.856158	NA	NA	NA	NA	NA	NA	-0.702547
BRE	BRE	9577	-0.773763	0.917551	NA	NA	NA	NA	NA	NA	1.01567	0.00430633	NA	NA	NA	NA	NA	NA	0.509986
BRF2	BRF2	55290	0.133816	1.16129	NA	NA	NA	NA	NA	NA	-0.704233	0.0721934	NA	NA	NA	NA	NA	NA	-0.31602
BRIP1	BRIP1	83990	1.10067	-0.352757	NA	NA	NA	NA	NA	NA	0.390324	0.601227	NA	NA	NA	NA	NA	NA	0.495776
BRMS1	BRMS1	25855	1.6662	-1.3998	NA	NA	NA	NA	NA	NA	0	-0.186977	NA	NA	NA	NA	NA	NA	-0.0934884
BRMS1L	BRMS1L	84312	-1.95138	-0.848081	NA	NA	NA	NA	NA	NA	-0.468888	-0.594591	NA	NA	NA	NA	NA	NA	-0.53174
BRPF1	BRPF1	7862	0.714501	1.40025	NA	NA	NA	NA	NA	NA	0.423129	0	NA	NA	NA	NA	NA	NA	0.211564
BRPF3	BRPF3	27154	0.273134	-1.54158	NA	NA	NA	NA	NA	NA	-0.625992	0.712835	NA	NA	NA	NA	NA	NA	0.0434218
BRS3	BRS3	680	-0.997292	0.850017	NA	NA	NA	NA	NA	NA	1.94305	-1.3967	NA	NA	NA	NA	NA	NA	0.273177
BRSK1	BRSK1	84446	-0.575639	-0.528383	NA	NA	NA	NA	NA	NA	-0.0536486	0.667432	NA	NA	NA	NA	NA	NA	0.306892
BSCL2	BSCL2	26580	1.63578	0.53231	NA	NA	NA	NA	NA	NA	0.776437	0.856599	NA	NA	NA	NA	NA	NA	0.816518
BSG	BSG	682	0.900586	0.237357	NA	NA	NA	NA	NA	NA	0.895895	0.412414	NA	NA	NA	NA	NA	NA	0.654155
BSND	BSND	7809	-0.659717	-0.236451	NA	NA	NA	NA	NA	NA	-0.440517	0.323697	NA	NA	NA	NA	NA	NA	-0.05841
BSPRY	BSPRY	54836	-1.47167	0.931699	NA	NA	NA	NA	NA	NA	0.471075	-0.300342	NA	NA	NA	NA	NA	NA	0.0853664
BST2	BST2	684	-1.43041	1.39837	NA	NA	NA	NA	NA	NA	1.33501	-1.63449	NA	NA	NA	NA	NA	NA	-0.149739
BTBD6	BTBD6	90135	-0.323816	1.27981	NA	NA	NA	NA	NA	NA	0	0.228158	NA	NA	NA	NA	NA	NA	0.114079
BTC	BTC	685	-1.57467	-0.345295	NA	NA	NA	NA	NA	NA	-0.169777	0.337956	NA	NA	NA	NA	NA	NA	0.0840893
BTD	BTD	686	-0.653447	-0.709711	NA	NA	NA	NA	NA	NA	-0.388095	-0.172349	NA	NA	NA	NA	NA	NA	-0.280222
BTK	BTK	695	-0.555685	0.628324	NA	NA	NA	NA	NA	NA	0.431997	0.485091	NA	NA	NA	NA	NA	NA	0.458544
BTN1A1	BTN1A1	696	0.228641	0.847258	NA	NA	NA	NA	NA	NA	0.225687	-0.13806	NA	NA	NA	NA	NA	NA	0.0438139
BTN2A1	BTN2A1	11120	0.450308	0.990321	NA	NA	NA	NA	NA	NA	0.333321	0.810366	NA	NA	NA	NA	NA	NA	0.571844
BTN2A2	BTN2A2	10385	-0.472907	-0.173035	NA	NA	NA	NA	NA	NA	0.387112	-0.078575	NA	NA	NA	NA	NA	NA	0.154269
BTN2A3	BTN2A3	54718	-0.206684	0.396241	NA	NA	NA	NA	NA	NA	0.41221	0.40833	NA	NA	NA	NA	NA	NA	0.41027
BTN3A1	BTN3A1	11119	-1.636	-1.40551	NA	NA	NA	NA	NA	NA	-0.655958	-0.825384	NA	NA	NA	NA	NA	NA	-0.740671
BTN3A2	BTN3A2	11118	-2.1388	0.867106	NA	NA	NA	NA	NA	NA	0.24799	-0.715992	NA	NA	NA	NA	NA	NA	-0.234001
BTN3A3	BTN3A3	10384	1.28425	-0.0464234	NA	NA	NA	NA	NA	NA	0.0341021	0.222068	NA	NA	NA	NA	NA	NA	0.128085
BTNL2	BTNL2	56244	-0.246684	0.0129738	NA	NA	NA	NA	NA	NA	0.343982	0.456584	NA	NA	NA	NA	NA	NA	0.400283
BTNL3	BTNL3	10917	-0.202268	-1.01305	NA	NA	NA	NA	NA	NA	0	-0.0264162	NA	NA	NA	NA	NA	NA	-0.0132081
BTNL8	BTNL8	79908	0.470521	0.913662	NA	NA	NA	NA	NA	NA	0.828645	0.936185	NA	NA	NA	NA	NA	NA	0.882415
BTNL9	BTNL9	153579	0.365185	-0.00921678	NA	NA	NA	NA	NA	NA	-0.26926	-0.0675247	NA	NA	NA	NA	NA	NA	-0.168392
BTRC	BTRC	8945	0.479881	-1.11099	NA	NA	NA	NA	NA	NA	-1.15987	0.801497	NA	NA	NA	NA	NA	NA	-0.179185
BUB1	BUB1	699	0.460069	-1.06953	NA	NA	NA	NA	NA	NA	0.174656	0.0448032	NA	NA	NA	NA	NA	NA	0.109729
BUB1B	BUB1B	701	0.783711	0.37578	NA	NA	NA	NA	NA	NA	0	0	NA	NA	NA	NA	NA	NA	0
BUB3	BUB3	9184	0.771834	0.189392	NA	NA	NA	NA	NA	NA	-0.200585	-0.741012	NA	NA	NA	NA	NA	NA	-0.470798
BZRAP1	BZRAP1	9256	-2.18562	-2.11624	NA	NA	NA	NA	NA	NA	-1.61897	-0.818235	NA	NA	NA	NA	NA	NA	-1.2186
TSPO	BZRP	706	-1.56671	-1.14062	NA	NA	NA	NA	NA	NA	0	0	NA	NA	NA	NA	NA	NA	0
TSPO2	BZRPL1	222642	-0.786329	0.367618	NA	NA	NA	NA	NA	NA	0.224333	-0.150717	NA	NA	NA	NA	NA	NA	0.0368079
C10orf112	C10orf112	340895	0.899695	0.623237	NA	NA	NA	NA	NA	NA	0.643882	0.478259	NA	NA	NA	NA	NA	NA	0.561071
TMEM254	C10orf57	80195	-1.12357	-1.23334	NA	NA	NA	NA	NA	NA	-0.358596	-0.202694	NA	NA	NA	NA	NA	NA	-0.280645
MORN4	C10orf83	118812	-0.606208	-0.821434	NA	NA	NA	NA	NA	NA	-0.0297424	0.204137	NA	NA	NA	NA	NA	NA	0.0871976
FAM188A	C10orf97	80013	-0.182341	1.57078	NA	NA	NA	NA	NA	NA	-0.250733	1.00337	NA	NA	NA	NA	NA	NA	0.376318
DAGLA	C11orf11	747	-0.264608	-1.42853	NA	NA	NA	NA	NA	NA	0.339277	-0.516017	NA	NA	NA	NA	NA	NA	-0.08837
C11orf24	C11orf24	53838	1.585	0.875056	NA	NA	NA	NA	NA	NA	1.00685	0.630525	NA	NA	NA	NA	NA	NA	0.818688
GPR137	C11ORF4	56834	-0.0872275	-1.03485	NA	NA	NA	NA	NA	NA	-1.3938	-0.164401	NA	NA	NA	NA	NA	NA	-0.779101
C12orf47	C12orf47	51275	0.491194	0.0824404	NA	NA	NA	NA	NA	NA	-0.16382	-0.640072	NA	NA	NA	NA	NA	NA	-0.401946
PARPBP	C12orf48	55010	-0.979188	-1.18912	NA	NA	NA	NA	NA	NA	-1.01507	-0.414396	NA	NA	NA	NA	NA	NA	-0.714734
SPRYD7	C13orf1	57213	1.13736	0.577579	NA	NA	NA	NA	NA	NA	-0.462873	0.812046	NA	NA	NA	NA	NA	NA	0.174586
PROSER1	C13orf23	80209	-0.896043	-0.472776	NA	NA	NA	NA	NA	NA	0.18339	-0.199714	NA	NA	NA	NA	NA	NA	-0.00816161
HEATR5A	C14orf125	25938	0.30889	-0.293856	NA	NA	NA	NA	NA	NA	0.0888432	-0.159354	NA	NA	NA	NA	NA	NA	-0.0352555
UBR7	C14orf130	55148	0.147019	-0.709451	NA	NA	NA	NA	NA	NA	0	0.230153	NA	NA	NA	NA	NA	NA	0.115077
C14orf169	C14orf169	79697	1.37685	-0.256022	NA	NA	NA	NA	NA	NA	0	1.02374	NA	NA	NA	NA	NA	NA	0.511868
TRMT61A	C14orf172	115708	-1.85876	-0.607583	NA	NA	NA	NA	NA	NA	0	-1.08112	NA	NA	NA	NA	NA	NA	-0.540559
INF2	C14orf173	64423	-0.762246	-0.870985	NA	NA	NA	NA	NA	NA	-0.014746	-0.398615	NA	NA	NA	NA	NA	NA	-0.206681
IRF2BPL	C14orf4	64207	1.44751	1.27618	NA	NA	NA	NA	NA	NA	0	0.00820103	NA	NA	NA	NA	NA	NA	0.00410052
SLC25A47	C14orf68	283600	-1.03385	-0.324262	NA	NA	NA	NA	NA	NA	0	-0.418838	NA	NA	NA	NA	NA	NA	-0.209419
C15orf17	C15orf17	57184	-0.442357	-1.38351	NA	NA	NA	NA	NA	NA	-0.103118	-0.503004	NA	NA	NA	NA	NA	NA	-0.303061
C15orf27	C15orf27	123591	0.93267	0.924591	NA	NA	NA	NA	NA	NA	0.375596	0	NA	NA	NA	NA	NA	NA	0.187798
UNKL	C16orf28	65259	0.570466	0.611395	NA	NA	NA	NA	NA	NA	0.0945566	-0.0825645	NA	NA	NA	NA	NA	NA	0.00599606
SNRNP25	C16orf33	79622	-1.43556	0.851707	NA	NA	NA	NA	NA	NA	0.847424	-0.533417	NA	NA	NA	NA	NA	NA	0.157004
RNF213	C17orf27	57674	1.94511	0.589159	NA	NA	NA	NA	NA	NA	0	1.547	NA	NA	NA	NA	NA	NA	0.773498
TMEM11	C17orf35	8834	-0.0178655	0.193643	NA	NA	NA	NA	NA	NA	0.217223	0.0760974	NA	NA	NA	NA	NA	NA	0.14666
MILR1	C17orf60	284021	0.750456	0.41995	NA	NA	NA	NA	NA	NA	0.156827	-0.0516093	NA	NA	NA	NA	NA	NA	0.0526087
C18orf1	C18orf1	753	0.488951	0.044058	NA	NA	NA	NA	NA	NA	0.299001	0	NA	NA	NA	NA	NA	NA	0.149501
C1D	C1D	10438	-0.291125	0.363131	NA	NA	NA	NA	NA	NA	0.631297	0	NA	NA	NA	NA	NA	NA	0.315648
C1orf112	C1orf112	55732	-0.335906	-0.147453	NA	NA	NA	NA	NA	NA	-0.170463	-0.067414	NA	NA	NA	NA	NA	NA	-0.118939
C1orf124	C1orf124	83932	0.73056	-0.802293	NA	NA	NA	NA	NA	NA	-0.477967	0.36549	NA	NA	NA	NA	NA	NA	-0.0562385
RNF220	C1orf164	55182	0.509625	-0.254192	NA	NA	NA	NA	NA	NA	0	0.0116756	NA	NA	NA	NA	NA	NA	0.00583779
MUL1	C1orf166	79594	0.179083	-0.678531	NA	NA	NA	NA	NA	NA	0.223614	0.491281	NA	NA	NA	NA	NA	NA	0.357447
METTL11B	C1orf184	149281	0.546702	0.601286	NA	NA	NA	NA	NA	NA	0.157913	0.078458	NA	NA	NA	NA	NA	NA	0.118185
MRTO4	C1orf33	51154	-1.96848	-0.505367	NA	NA	NA	NA	NA	NA	-2.54672	-0.325845	NA	NA	NA	NA	NA	NA	-1.43628
C1QTNF1	C1QTNF1	114897	-2.07078	0.248228	NA	NA	NA	NA	NA	NA	-1.31934	-0.147494	NA	NA	NA	NA	NA	NA	-0.733419
C1R	C1R	715	-0.176839	-2.07555	NA	NA	NA	NA	NA	NA	-0.769854	0.601231	NA	NA	NA	NA	NA	NA	-0.0843116
C1RL	C1RL	51279	-1.03608	-0.933415	NA	NA	NA	NA	NA	NA	-0.367387	0.378617	NA	NA	NA	NA	NA	NA	0.00561493
C1S	C1S	716	0.440813	1.48606	NA	NA	NA	NA	NA	NA	-0.0310989	0.273549	NA	NA	NA	NA	NA	NA	0.121225
C2	C2	717	1.38397	-1.01526	NA	NA	NA	NA	NA	NA	0.682893	-0.456795	NA	NA	NA	NA	NA	NA	0.113049
BPIFB1	C20orf114	92747	0.0686511	1.18267	NA	NA	NA	NA	NA	NA	0.534499	0.945335	NA	NA	NA	NA	NA	NA	0.739917
DZANK1	C20orf12	55184	1.01655	0.765252	NA	NA	NA	NA	NA	NA	0	0.811496	NA	NA	NA	NA	NA	NA	0.405748
C20orf160	C20orf160	140706	-1.061	-0.0611555	NA	NA	NA	NA	NA	NA	-0.548407	-0.20402	NA	NA	NA	NA	NA	NA	-0.376214
SNX21	C20orf161	90203	-2.03893	0.233252	NA	NA	NA	NA	NA	NA	-0.452466	-0.304156	NA	NA	NA	NA	NA	NA	-0.378311
RBCK1	C20orf18	10616	0.584614	-0.866238	NA	NA	NA	NA	NA	NA	0.210632	0.347888	NA	NA	NA	NA	NA	NA	0.27926
BPIFB3	C20orf185	359710	0.677451	-1.47792	NA	NA	NA	NA	NA	NA	0.500896	-0.271973	NA	NA	NA	NA	NA	NA	0.114461
BPIFB4	C20orf186	149954	-0.267981	0.487043	NA	NA	NA	NA	NA	NA	-0.290009	0.13086	NA	NA	NA	NA	NA	NA	-0.0795743
NCOR1P1	C20orf191	149934	0.925394	-1.00749	NA	NA	NA	NA	NA	NA	0	0	NA	NA	NA	NA	NA	NA	0
KIF16B	C20orf23	55614	0.44155	1.24326	NA	NA	NA	NA	NA	NA	0	0.62657	NA	NA	NA	NA	NA	NA	0.313285
C20orf7	C20orf7	79133	-0.0361767	-0.433098	NA	NA	NA	NA	NA	NA	-0.258492	-0.10881	NA	NA	NA	NA	NA	NA	-0.183651
ANKRD60	C20orf86	140731	1.53931	1.73963	NA	NA	NA	NA	NA	NA	1.33183	0.750834	NA	NA	NA	NA	NA	NA	1.04133
PDXK	C21orf124	85006	0.190394	0.840826	NA	NA	NA	NA	NA	NA	-0.419747	1.15302	NA	NA	NA	NA	NA	NA	0.366638
C2orf28	C2orf28	51374	-2.10852	-2.20664	NA	NA	NA	NA	NA	NA	-0.757833	-0.891572	NA	NA	NA	NA	NA	NA	-0.824703
C3	C3	718	-0.120897	0.219296	NA	NA	NA	NA	NA	NA	-0.312398	0.173283	NA	NA	NA	NA	NA	NA	-0.0695577
C3AR1	C3AR1	719	0.481299	0.336993	NA	NA	NA	NA	NA	NA	0.220006	0.129618	NA	NA	NA	NA	NA	NA	0.174812
MTMR14	C3orf29	64419	-0.718786	2.3698	NA	NA	NA	NA	NA	NA	0.206554	1.84933	NA	NA	NA	NA	NA	NA	1.02794
C3orf38	C3orf38	285237	2.02978	-0.582593	NA	NA	NA	NA	NA	NA	0	1.63167	NA	NA	NA	NA	NA	NA	0.815837
EGFEM1P	C3orf50	93556	-0.148161	0.802786	NA	NA	NA	NA	NA	NA	-0.0884004	-0.0226722	NA	NA	NA	NA	NA	NA	-0.0555363
C5	C5	727	0.369106	-0.636496	NA	NA	NA	NA	NA	NA	-0.113551	0.505526	NA	NA	NA	NA	NA	NA	0.195987
TXNDC15	C5orf14	79770	-1.0602	1.7465	NA	NA	NA	NA	NA	NA	0.194527	0.728828	NA	NA	NA	NA	NA	NA	0.461677
C5AR1	C5R1	728	0.143823	0.578563	NA	NA	NA	NA	NA	NA	-0.280784	0	NA	NA	NA	NA	NA	NA	-0.140392
C6	C6	729	-1.08979	-0.584092	NA	NA	NA	NA	NA	NA	0.0522335	-0.229443	NA	NA	NA	NA	NA	NA	-0.0886048
C6orf25	C6orf25	80739	-0.760423	-1.13189	NA	NA	NA	NA	NA	NA	0.0948895	-0.206554	NA	NA	NA	NA	NA	NA	-0.0558321
PAQR8	C6orf33	85315	0.482168	-0.0761821	NA	NA	NA	NA	NA	NA	0.279318	0.0583552	NA	NA	NA	NA	NA	NA	0.168837
KCTD20	C6orf69	222658	0.0410612	-2.13128	NA	NA	NA	NA	NA	NA	-0.821896	-0.139046	NA	NA	NA	NA	NA	NA	-0.480471
C6orf97	C6orf97	80129	-0.47728	0.588375	NA	NA	NA	NA	NA	NA	-0.478293	0.0285911	NA	NA	NA	NA	NA	NA	-0.224851
C7	C7	730	-1.92567	-0.36522	NA	NA	NA	NA	NA	NA	-0.786953	0	NA	NA	NA	NA	NA	NA	-0.393477
TMUB1	C7orf21	83590	-1.77393	-1.06616	NA	NA	NA	NA	NA	NA	-0.917408	-0.70614	NA	NA	NA	NA	NA	NA	-0.811774
NPVF	C7orf9	64111	0.761843	0.860967	NA	NA	NA	NA	NA	NA	0.0790512	0.743905	NA	NA	NA	NA	NA	NA	0.411478
C8A	C8A	731	1.61156	1.24552	NA	NA	NA	NA	NA	NA	0.921224	1.11973	NA	NA	NA	NA	NA	NA	1.02048
C8B	C8B	732	1.41131	-1.68624	NA	NA	NA	NA	NA	NA	-0.562583	0.790975	NA	NA	NA	NA	NA	NA	0.114196
C8G	C8G	733	-0.698478	-0.98877	NA	NA	NA	NA	NA	NA	0.224808	-0.118321	NA	NA	NA	NA	NA	NA	0.0532434
C9	C9	735	-1.10883	-0.084171	NA	NA	NA	NA	NA	NA	-0.23315	0.205609	NA	NA	NA	NA	NA	NA	-0.0137708
C9orf114	C9orf114	51490	0.0334686	-0.773815	NA	NA	NA	NA	NA	NA	-0.529339	-0.508595	NA	NA	NA	NA	NA	NA	-0.518967
MORN5	C9orf18	254956	0.68186	-0.707724	NA	NA	NA	NA	NA	NA	-0.657723	0	NA	NA	NA	NA	NA	NA	-0.328862
METTL11A	C9orf32	28989	0.559218	-0.952223	NA	NA	NA	NA	NA	NA	-0.413826	0.404562	NA	NA	NA	NA	NA	NA	-0.00463209
KIF24	C9orf48	347240	-0.356378	-0.0999018	NA	NA	NA	NA	NA	NA	0	-0.892318	NA	NA	NA	NA	NA	NA	-0.446159
TSTD2	C9orf97	158427	-0.0381352	-0.0472146	NA	NA	NA	NA	NA	NA	0.119041	-0.259065	NA	NA	NA	NA	NA	NA	-0.0700118
CA1	CA1	759	-0.962684	1.09156	NA	NA	NA	NA	NA	NA	-0.13144	-0.305189	NA	NA	NA	NA	NA	NA	-0.218314
CA10	CA10	56934	0.809308	-0.14389	NA	NA	NA	NA	NA	NA	0.170284	-0.497002	NA	NA	NA	NA	NA	NA	-0.163359
CA11	CA11	770	-0.389786	-0.613412	NA	NA	NA	NA	NA	NA	0.18931	0.0427548	NA	NA	NA	NA	NA	NA	0.116032
CA12	CA12	771	0.786896	1.01374	NA	NA	NA	NA	NA	NA	0	0.997557	NA	NA	NA	NA	NA	NA	0.498779
CA13	CA13	377677	-0.677254	0.317982	NA	NA	NA	NA	NA	NA	-0.256811	0	NA	NA	NA	NA	NA	NA	-0.128405
CA14	CA14	23632	0.959655	-0.808262	NA	NA	NA	NA	NA	NA	0.601666	-0.209429	NA	NA	NA	NA	NA	NA	0.196119
CA2	CA2	760	0.944141	0.0813442	NA	NA	NA	NA	NA	NA	0.655043	-0.131523	NA	NA	NA	NA	NA	NA	0.26176
CA3	CA3	761	-1.41247	1.05924	NA	NA	NA	NA	NA	NA	-0.191975	-0.0789757	NA	NA	NA	NA	NA	NA	-0.135475
CA4	CA4	762	-0.495658	-1.00329	NA	NA	NA	NA	NA	NA	-0.140158	-1.18324	NA	NA	NA	NA	NA	NA	-0.661699
CA5A	CA5A	763	0.709041	0.980709	NA	NA	NA	NA	NA	NA	0	1.14623	NA	NA	NA	NA	NA	NA	0.573113
CA5B	CA5B	11238	1.28187	2.18245	NA	NA	NA	NA	NA	NA	1.33227	0.0207756	NA	NA	NA	NA	NA	NA	0.676525
CA5BP1	CA5BL	340591	-0.0539322	0.329728	0.199577	0.949954	NA	NA	NA	NA	-0.440457	0	-0.433077	0.945709	NA	NA	NA	NA	-0.216538
CA6	CA6	765	1.18625	1.00866	NA	NA	NA	NA	NA	NA	0.767725	0.665277	NA	NA	NA	NA	NA	NA	0.716501
CA7	CA7	766	-0.232004	1.19804	NA	NA	NA	NA	NA	NA	0	-0.175783	NA	NA	NA	NA	NA	NA	-0.0878915
CA8	CA8	767	0.795939	1.94331	NA	NA	NA	NA	NA	NA	0.589068	0.161308	NA	NA	NA	NA	NA	NA	0.375188
CA9	CA9	768	0.24481	-0.496452	NA	NA	NA	NA	NA	NA	-0.277251	0.755036	NA	NA	NA	NA	NA	NA	0.238892
CABIN1	CABIN1	23523	-0.388624	0.448508	NA	NA	NA	NA	NA	NA	-0.053607	-0.216507	NA	NA	NA	NA	NA	NA	-0.135057
CACHD1	CACHD1	57685	-0.0277764	1.29711	NA	NA	NA	NA	NA	NA	0.158878	-0.400752	NA	NA	NA	NA	NA	NA	-0.120937
CACNA1A	CACNA1A	773	-0.86615	1.37794	NA	NA	NA	NA	NA	NA	0.0206338	-0.859827	NA	NA	NA	NA	NA	NA	-0.419597
CACNA1B	CACNA1B	774	-0.1804	-0.0200084	NA	NA	NA	NA	NA	NA	0.497221	-0.106491	NA	NA	NA	NA	NA	NA	0.195365
CACNA1C	CACNA1C	775	1.05966	0.570477	NA	NA	NA	NA	NA	NA	0.289775	0.187602	NA	NA	NA	NA	NA	NA	0.238688
CACNA1D	CACNA1D	776	-0.502899	-0.806596	NA	NA	NA	NA	NA	NA	0.0350867	-0.327381	NA	NA	NA	NA	NA	NA	-0.146147
CACNA1E	CACNA1E	777	-1.90221	0.122367	NA	NA	NA	NA	NA	NA	-0.862951	-0.586078	NA	NA	NA	NA	NA	NA	-0.724514
CACNA1F	CACNA1F	778	-0.986612	1.206	NA	NA	NA	NA	NA	NA	0.732293	-1.23233	NA	NA	NA	NA	NA	NA	-0.25002
CACNA1G	CACNA1G	8913	0.394608	0.614587	NA	NA	NA	NA	NA	NA	-0.610999	0.481615	NA	NA	NA	NA	NA	NA	-0.0646924
CACNA1H	CACNA1H	8912	-0.271785	-0.124726	NA	NA	NA	NA	NA	NA	-0.0478444	-0.117015	NA	NA	NA	NA	NA	NA	-0.0824295
CACNA1I	CACNA1I	8911	-1.34911	-0.85017	NA	NA	NA	NA	NA	NA	-1.3562	-0.444964	NA	NA	NA	NA	NA	NA	-0.900581
CACNA1S	CACNA1S	779	0.892333	0.0450847	NA	NA	NA	NA	NA	NA	0.290913	0.418623	NA	NA	NA	NA	NA	NA	0.354768
CACNA2D1	CACNA2D1	781	-0.0572198	0.225887	NA	NA	NA	NA	NA	NA	0.00107145	0	NA	NA	NA	NA	NA	NA	0.000535727
CACNA2D2	CACNA2D2	9254	-0.643972	0.357197	NA	NA	NA	NA	NA	NA	0.212101	0	NA	NA	NA	NA	NA	NA	0.10605
CACNA2D3	CACNA2D3	55799	0.227603	0.889652	NA	NA	NA	NA	NA	NA	0.203299	0.0193042	NA	NA	NA	NA	NA	NA	0.111301
CACNA2D4	CACNA2D4	93589	0.115608	-1.03491	NA	NA	NA	NA	NA	NA	-0.379106	-1.0272	NA	NA	NA	NA	NA	NA	-0.703151
CACNB1	CACNB1	782	0.994887	-0.138577	NA	NA	NA	NA	NA	NA	0	0	NA	NA	NA	NA	NA	NA	0
CACNB2	CACNB2	783	0.650726	0.828848	NA	NA	NA	NA	NA	NA	0.404466	0.307761	NA	NA	NA	NA	NA	NA	0.356113
CACNB3	CACNB3	784	0.0308936	-0.00917744	NA	NA	NA	NA	NA	NA	0.0343718	-0.0781603	NA	NA	NA	NA	NA	NA	-0.0218943
CACNB4	CACNB4	785	0.408942	0.89126	NA	NA	NA	NA	NA	NA	0	0	NA	NA	NA	NA	NA	NA	0
CACNG1	CACNG1	786	-1.25488	-1.42578	NA	NA	NA	NA	NA	NA	-0.755042	-1.0031	NA	NA	NA	NA	NA	NA	-0.879069
CACNG2	CACNG2	10369	0.62188	0.831386	NA	NA	NA	NA	NA	NA	0.243681	0.185436	NA	NA	NA	NA	NA	NA	0.214559
CACNG3	CACNG3	10368	-1.67075	0.944843	NA	NA	NA	NA	NA	NA	-0.341265	0	NA	NA	NA	NA	NA	NA	-0.170632
CACNG4	CACNG4	27092	-0.815282	-1.62925	NA	NA	NA	NA	NA	NA	-0.737652	-0.525502	NA	NA	NA	NA	NA	NA	-0.631577
CACNG5	CACNG5	27091	-0.585436	0.361221	NA	NA	NA	NA	NA	NA	-0.199018	0.689877	NA	NA	NA	NA	NA	NA	0.245429
CACNG6	CACNG6	59285	0.88118	-0.45693	NA	NA	NA	NA	NA	NA	-1.16518	0.144616	NA	NA	NA	NA	NA	NA	-0.510283
CACNG7	CACNG7	59284	1.67352	-0.00817655	NA	NA	NA	NA	NA	NA	0.472922	0	NA	NA	NA	NA	NA	NA	0.236461
CACNG8	CACNG8	59283	0.998176	-0.429656	NA	NA	NA	NA	NA	NA	0.524467	-0.00696684	NA	NA	NA	NA	NA	NA	0.25875
CAD	CAD	790	-0.607064	-1.77703	NA	NA	NA	NA	NA	NA	-0.979895	-0.925388	NA	NA	NA	NA	NA	NA	-0.952641
CALCA	CALCA	796	1.24121	-1.3494	-0.26623	0.382521	NA	NA	NA	NA	0.23375	0	0.454304	-0.331476	NA	NA	NA	NA	0.116875
CALCB	CALCB	797	0.307672	0.0298198	NA	NA	NA	NA	NA	NA	0.469522	-0.0348625	NA	NA	NA	NA	NA	NA	0.21733
CALCR	CALCR	799	0.537777	1.38821	NA	NA	NA	NA	NA	NA	0.54827	0	NA	NA	NA	NA	NA	NA	0.274135
CALCRL	CALCRL	10203	-0.267729	-0.477271	NA	NA	NA	NA	NA	NA	0.0112148	-0.238269	NA	NA	NA	NA	NA	NA	-0.113527
CALM1	CALM1	801	0.62407	0.427683	NA	NA	NA	NA	NA	NA	0	0.411501	NA	NA	NA	NA	NA	NA	0.205751
CALM2	CALM2	805	-0.687695	1.1609	NA	NA	NA	NA	NA	NA	-0.884575	1.37729	NA	NA	NA	NA	NA	NA	0.246356
CALM3	CALM3	808	-0.297314	0.597476	NA	NA	NA	NA	NA	NA	1.30423	0	NA	NA	NA	NA	NA	NA	0.652113
CALR	CALR	811	0.520556	0.524309	NA	NA	NA	NA	NA	NA	0.047549	0.0530619	NA	NA	NA	NA	NA	NA	0.0503055
CAMK1	CAMK1	8536	0.315873	-0.163943	NA	NA	NA	NA	NA	NA	-0.733408	-0.37396	NA	NA	NA	NA	NA	NA	-0.553684
CAMK1D	CAMK1D	57118	-0.0829184	-0.625969	NA	NA	NA	NA	NA	NA	-0.451917	-0.13602	NA	NA	NA	NA	NA	NA	-0.293969
CAMK1G	CAMK1G	57172	-0.309297	-1.1465	NA	NA	NA	NA	NA	NA	-0.833724	-0.963921	NA	NA	NA	NA	NA	NA	-0.898823
CAMK2A	CAMK2A	815	-0.765299	0.758296	NA	NA	NA	NA	NA	NA	0.164891	0	NA	NA	NA	NA	NA	NA	0.0824457
CAMK2B	CAMK2B	816	-0.713575	0.916579	NA	NA	NA	NA	NA	NA	1.72667	0.331784	NA	NA	NA	NA	NA	NA	1.02922
CAMK2D	CAMK2D	817	0.109616	0.313868	NA	NA	NA	NA	NA	NA	-0.628961	0	NA	NA	NA	NA	NA	NA	-0.31448
CAMK2G	CAMK2G	818	0.574384	-0.510288	NA	NA	NA	NA	NA	NA	0	-0.139504	NA	NA	NA	NA	NA	NA	-0.0697519
CAMK4	CAMK4	814	-1.03614	0.767376	NA	NA	NA	NA	NA	NA	-0.190171	-1.83278	NA	NA	NA	NA	NA	NA	-1.01148
CAMK2N1	CaMKIINalpha	55450	0.615698	-0.266723	NA	NA	NA	NA	NA	NA	0.0628841	0.485495	NA	NA	NA	NA	NA	NA	0.27419
CAMKK1	CAMKK1	84254	-0.380074	-0.112873	NA	NA	NA	NA	NA	NA	0	0.929316	NA	NA	NA	NA	NA	NA	0.464658
CAMKK2	CAMKK2	10645	-0.527407	0.0102106	NA	NA	NA	NA	NA	NA	-0.274744	0	NA	NA	NA	NA	NA	NA	-0.137372
CAMKV	CAMKV	79012	0.640485	0.389406	NA	NA	NA	NA	NA	NA	0.0303437	-0.394541	NA	NA	NA	NA	NA	NA	-0.182099
CAMLG	CAMLG	819	-1.03088	0.2831	NA	NA	NA	NA	NA	NA	-0.236254	-0.153054	NA	NA	NA	NA	NA	NA	-0.194654
CANX	CANX	821	1.10121	1.0427	NA	NA	NA	NA	NA	NA	0.599098	0.206368	NA	NA	NA	NA	NA	NA	0.402733
CAP1	CAP1	10487	0.150995	0.851256	NA	NA	NA	NA	NA	NA	0.310538	0.161423	NA	NA	NA	NA	NA	NA	0.23598
CAPN1	CAPN1	823	0.91539	1.0509	NA	NA	NA	NA	NA	NA	0.431786	0.550319	NA	NA	NA	NA	NA	NA	0.491053
CAPN10	CAPN10	11132	-1.82878	-1.24137	1.43782	-0.771629	NA	NA	NA	NA	-0.48694	0.82768	-0.686755	-0.739585	NA	NA	NA	NA	-0.586848
CAPN11	CAPN11	11131	-1.05202	-0.558548	NA	NA	NA	NA	NA	NA	-0.414663	-0.436038	NA	NA	NA	NA	NA	NA	-0.425351
CAPN12	CAPN12	147968	-1.33015	0.0354526	NA	NA	NA	NA	NA	NA	-0.909702	0	NA	NA	NA	NA	NA	NA	-0.454851
CAPN13	CAPN13	92291	0.585487	0.288403	NA	NA	NA	NA	NA	NA	1.131	0.432288	NA	NA	NA	NA	NA	NA	0.781646
CAPN2	CAPN2	824	2.01828	-0.0514417	NA	NA	NA	NA	NA	NA	0.6776	0.344699	NA	NA	NA	NA	NA	NA	0.511149
CAPN3	CAPN3	825	0.852249	0.927279	NA	NA	NA	NA	NA	NA	0.974118	0.705558	NA	NA	NA	NA	NA	NA	0.839838
CAPN5	CAPN5	726	-1.7187	-1.94958	NA	NA	NA	NA	NA	NA	-1.16024	-0.330107	NA	NA	NA	NA	NA	NA	-0.745172
CAPN6	CAPN6	827	-0.955382	0.80031	NA	NA	NA	NA	NA	NA	0.111717	-0.221209	NA	NA	NA	NA	NA	NA	-0.0547461
CAPN7	CAPN7	23473	-1.41602	-0.0209309	NA	NA	NA	NA	NA	NA	0.48998	-0.466344	NA	NA	NA	NA	NA	NA	0.0118179
CAPN9	CAPN9	10753	-1.2873	0.239477	NA	NA	NA	NA	NA	NA	-0.118849	0	NA	NA	NA	NA	NA	NA	-0.0594246
CAPNS1	CAPNS1	826	0.339274	-0.282454	NA	NA	NA	NA	NA	NA	-0.179116	0.0935518	NA	NA	NA	NA	NA	NA	-0.0427819
CARD11	CARD11	84433	-1.44264	0.0302679	NA	NA	NA	NA	NA	NA	-0.130167	-0.0466495	NA	NA	NA	NA	NA	NA	-0.0884082
CARD14	CARD14	79092	-1.80621	-1.70526	NA	NA	NA	NA	NA	NA	0.0668288	-0.895279	NA	NA	NA	NA	NA	NA	-0.414225
NOD2	CARD15	64127	1.07676	0.277946	NA	NA	NA	NA	NA	NA	0.257191	0.912059	NA	NA	NA	NA	NA	NA	0.584625
NOD1	CARD4	10392	-0.857873	1.16459	NA	NA	NA	NA	NA	NA	-0.21844	-0.0566238	NA	NA	NA	NA	NA	NA	-0.137532
CARD6	CARD6	84674	-1.92117	-1.26473	NA	NA	NA	NA	NA	NA	-1.62103	-2.55302	NA	NA	NA	NA	NA	NA	-2.08703
CARD8	CARD8	22900	-0.586845	-1.98097	NA	NA	NA	NA	NA	NA	-0.764328	-0.574424	NA	NA	NA	NA	NA	NA	-0.669376
CARD9	CARD9	64170	-1.21254	0.430267	NA	NA	NA	NA	NA	NA	0.246068	-2.47363	NA	NA	NA	NA	NA	NA	-1.11378
SHPK	CARKL	23729	0.643223	0.37756	NA	NA	NA	NA	NA	NA	0.274246	-0.442488	NA	NA	NA	NA	NA	NA	-0.084121
CARM1	CARM1	10498	-0.538121	0.508338	NA	NA	NA	NA	NA	NA	0.404897	-0.342284	NA	NA	NA	NA	NA	NA	0.0313065
CARS	CARS	833	0.762843	-0.993421	NA	NA	NA	NA	NA	NA	0.738629	-0.0809095	NA	NA	NA	NA	NA	NA	0.32886
CASK	CASK	8573	-0.407194	-0.601258	NA	NA	NA	NA	NA	NA	0.226919	-1.00907	NA	NA	NA	NA	NA	NA	-0.391074
CASP1	CASP1	834	-1.69361	-0.647295	NA	NA	NA	NA	NA	NA	-0.710649	-0.283169	NA	NA	NA	NA	NA	NA	-0.496909
CASP10	CASP10	843	1.37053	0.981111	NA	NA	NA	NA	NA	NA	1.91831	0.287738	NA	NA	NA	NA	NA	NA	1.10303
CASP14	CASP14	23581	-0.0371238	-0.638583	NA	NA	NA	NA	NA	NA	-1.00739	-0.726482	NA	NA	NA	NA	NA	NA	-0.866938
CASP2	CASP2	835	0.982134	-0.296352	NA	NA	NA	NA	NA	NA	-0.407265	0.128158	NA	NA	NA	NA	NA	NA	-0.139554
CASP3	CASP3	836	1.27605	-0.592171	NA	NA	NA	NA	NA	NA	0.0419414	1.27177	NA	NA	NA	NA	NA	NA	0.656854
CASP4	CASP4	837	-1.8505	-1.77064	NA	NA	NA	NA	NA	NA	-0.996259	-2.2499	NA	NA	NA	NA	NA	NA	-1.62308
CASP5	CASP5	838	-0.88686	-1.40546	NA	NA	NA	NA	NA	NA	-0.380243	-0.481654	NA	NA	NA	NA	NA	NA	-0.430949
CASP6	CASP6	839	-0.408509	-0.743161	NA	NA	NA	NA	NA	NA	0	-0.221171	NA	NA	NA	NA	NA	NA	-0.110586
CASP7	CASP7	840	-0.409686	-0.781515	NA	NA	NA	NA	NA	NA	-0.273199	0.0285725	NA	NA	NA	NA	NA	NA	-0.122313
CASP8	CASP8	841	-0.159543	1.38203	NA	NA	NA	NA	NA	NA	0	0.836324	NA	NA	NA	NA	NA	NA	0.418162
CASP8AP2	CASP8AP2	9994	0.829227	0.643992	NA	NA	NA	NA	NA	NA	-0.0132729	0.608297	NA	NA	NA	NA	NA	NA	0.297512
CASP9	CASP9	842	-1.75691	0.0512541	NA	NA	NA	NA	NA	NA	-0.473173	-0.334108	NA	NA	NA	NA	NA	NA	-0.403641
CASQ2	CASQ2	845	-0.381568	-0.112652	NA	NA	NA	NA	NA	NA	0.0919097	0.0624045	NA	NA	NA	NA	NA	NA	0.0771571
CASR	CASR	846	1.14721	0.320729	NA	NA	NA	NA	NA	NA	0.0897278	0.336698	NA	NA	NA	NA	NA	NA	0.213213
VN2R1P	CASRL1	344760	-0.557773	-0.472126	NA	NA	NA	NA	NA	NA	0	-0.759863	NA	NA	NA	NA	NA	NA	-0.379932
CAT	CAT	847	0.367048	-1.3959	NA	NA	NA	NA	NA	NA	-0.291184	0	NA	NA	NA	NA	NA	NA	-0.145592
CATSPER1	CATSPER1	117144	0.240303	-1.93186	NA	NA	NA	NA	NA	NA	-0.816481	-0.301761	NA	NA	NA	NA	NA	NA	-0.559121
CATSPER2	CATSPER2	117155	0.753726	0.911043	0.79058	0.75562	NA	NA	NA	NA	-0.634329	0.179727	0.120989	0	NA	NA	NA	NA	0.0604945
CATSPER3	CATSPER3	347732	-0.0120738	0.436787	NA	NA	NA	NA	NA	NA	0.761113	-0.393022	NA	NA	NA	NA	NA	NA	0.184046
CATSPER4	CATSPER4	378807	1.37405	0.103146	NA	NA	NA	NA	NA	NA	1.14882	-0.511844	NA	NA	NA	NA	NA	NA	0.318489
CAV1	CAV1	857	-0.339611	0.674356	NA	NA	NA	NA	NA	NA	0	-0.13419	NA	NA	NA	NA	NA	NA	-0.0670948
CAV2	CAV2	858	0.0339478	0.00388553	NA	NA	NA	NA	NA	NA	0.549403	-0.609792	NA	NA	NA	NA	NA	NA	-0.0301943
CAV3	CAV3	859	-0.719232	0.694695	NA	NA	NA	NA	NA	NA	-0.502846	0.518345	NA	NA	NA	NA	NA	NA	0.0077495
CBFB	CBFB	865	-0.865578	1.84027	NA	NA	NA	NA	NA	NA	1.10852	-0.055491	NA	NA	NA	NA	NA	NA	0.526513
CBL	CBL	867	0.498093	1.36979	NA	NA	NA	NA	NA	NA	0	0.895263	NA	NA	NA	NA	NA	NA	0.447632
CBLB	CBLB	868	0.819963	-0.869778	NA	NA	NA	NA	NA	NA	0.256404	-0.891646	NA	NA	NA	NA	NA	NA	-0.317621
CBLC	CBLC	23624	0.490747	-1.39095	NA	NA	NA	NA	NA	NA	-0.104237	0.258139	NA	NA	NA	NA	NA	NA	0.0769509
CBLL1	CBLL1	79872	0.620864	-0.0705319	NA	NA	NA	NA	NA	NA	-0.536472	0.779017	NA	NA	NA	NA	NA	NA	0.121272
CBR1	CBR1	873	2.2965	2.24907	NA	NA	NA	NA	NA	NA	1.32859	0.843643	NA	NA	NA	NA	NA	NA	1.08612
CBR3	CBR3	874	1.39288	-1.81995	NA	NA	NA	NA	NA	NA	-0.575268	1.32953	NA	NA	NA	NA	NA	NA	0.37713
CBR4	CBR4	84869	0.517927	0.710847	NA	NA	NA	NA	NA	NA	0.0244944	0.108666	NA	NA	NA	NA	NA	NA	0.06658
CBS	CBS	875	-1.0755	-0.610445	NA	NA	NA	NA	NA	NA	0	0.240629	NA	NA	NA	NA	NA	NA	0.120315
CBX3	CBX3	11335	-0.545518	0.324179	NA	NA	NA	NA	NA	NA	0.704635	0	NA	NA	NA	NA	NA	NA	0.352318
CBX4	CBX4	8535	1.28197	0.624711	NA	NA	NA	NA	NA	NA	0.412552	0.669755	NA	NA	NA	NA	NA	NA	0.541154
CCBP2	CCBP2	1238	-1.21059	-1.14635	NA	NA	NA	NA	NA	NA	0	-0.0147723	NA	NA	NA	NA	NA	NA	-0.00738614
CEP85	CCDC21	64793	0.100051	-0.15832	NA	NA	NA	NA	NA	NA	-0.451125	-1.00075	NA	NA	NA	NA	NA	NA	-0.725937
CCDC28A	CCDC28A	25901	-0.0998991	0.483509	NA	NA	NA	NA	NA	NA	0.792867	0	NA	NA	NA	NA	NA	NA	0.396433
CCDC86	CCDC86	79080	-0.596671	-0.967534	NA	NA	NA	NA	NA	NA	-0.0226143	0.238409	NA	NA	NA	NA	NA	NA	0.107897
CCK	CCK	885	1.02804	0.0989695	NA	NA	NA	NA	NA	NA	-0.764893	0.257483	NA	NA	NA	NA	NA	NA	-0.253705
CCKAR	CCKAR	886	-0.0333338	1.17745	NA	NA	NA	NA	NA	NA	0.61721	-0.144247	NA	NA	NA	NA	NA	NA	0.236481
CCKBR	CCKBR	887	0.723763	-0.956184	NA	NA	NA	NA	NA	NA	0.0207623	1.37991	NA	NA	NA	NA	NA	NA	0.700334
CCL1	CCL1	6346	-0.0350737	0.713766	NA	NA	NA	NA	NA	NA	-0.152061	0.618355	NA	NA	NA	NA	NA	NA	0.233147
CCL11	CCL11	6356	0.0880687	-1.18316	NA	NA	NA	NA	NA	NA	0.515269	-0.216771	NA	NA	NA	NA	NA	NA	0.149249
CCL13	CCL13	6357	-1.78069	0.781611	NA	NA	NA	NA	NA	NA	-0.460612	0.361171	NA	NA	NA	NA	NA	NA	-0.0497205
CCL14-CCL15	CCL14	6358	0.107784	0.950492	NA	NA	NA	NA	NA	NA	0.0534578	-0.0943686	NA	NA	NA	NA	NA	NA	-0.0204554
CCL16	CCL16	6360	1.43698	-0.745949	NA	NA	NA	NA	NA	NA	0.423435	-0.176267	NA	NA	NA	NA	NA	NA	0.123584
CCL17	CCL17	6361	0.230232	0.269803	NA	NA	NA	NA	NA	NA	0.184786	-0.700171	NA	NA	NA	NA	NA	NA	-0.257693
CCL18	CCL18	6362	1.27559	0.6283	NA	NA	NA	NA	NA	NA	0.439257	0.669919	NA	NA	NA	NA	NA	NA	0.554588
CCL19	CCL19	6363	0.464653	-0.711528	NA	NA	NA	NA	NA	NA	0.4003	-0.171842	NA	NA	NA	NA	NA	NA	0.114229
CCL2	CCL2	6347	1.57745	-0.564302	NA	NA	NA	NA	NA	NA	1.0095	0.00537935	NA	NA	NA	NA	NA	NA	0.507442
CCL20	CCL20	6364	-0.735118	1.2165	NA	NA	NA	NA	NA	NA	-0.41667	0.490018	NA	NA	NA	NA	NA	NA	0.0366736
CCL21	CCL21	6366	-1.55077	0.16471	NA	NA	NA	NA	NA	NA	0.908468	0.257512	NA	NA	NA	NA	NA	NA	0.58299
CCL22	CCL22	6367	0.475379	0.70258	NA	NA	NA	NA	NA	NA	0.202335	-0.00501192	NA	NA	NA	NA	NA	NA	0.0986613
CCL23	CCL23	6368	-0.869257	0.539272	NA	NA	NA	NA	NA	NA	-0.093319	0	NA	NA	NA	NA	NA	NA	-0.0466595
CCL24	CCL24	6369	-0.028711	-0.841071	NA	NA	NA	NA	NA	NA	-0.804947	-0.0165854	NA	NA	NA	NA	NA	NA	-0.410766
CCL25	CCL25	6370	-0.0856898	-2.11523	NA	NA	NA	NA	NA	NA	-0.304507	0	NA	NA	NA	NA	NA	NA	-0.152254
CCL26	CCL26	10344	-0.862483	-1.33633	NA	NA	NA	NA	NA	NA	0	-0.0242976	NA	NA	NA	NA	NA	NA	-0.0121488
CCL27	CCL27	10850	-1.4062	-0.116378	NA	NA	NA	NA	NA	NA	-0.189554	0.0193397	NA	NA	NA	NA	NA	NA	-0.0851074
CCL28	CCL28	56477	0.335521	-0.490101	NA	NA	NA	NA	NA	NA	0.0599626	0.115957	NA	NA	NA	NA	NA	NA	0.0879596
CCL3L3	CCL3	6348	-0.0396467	1.05239	NA	NA	NA	NA	NA	NA	0.590779	0.922004	NA	NA	NA	NA	NA	NA	0.756391
CCL3L3	CCL3L1	6349	0.631854	-0.144975	NA	NA	NA	NA	NA	NA	0.816676	0	NA	NA	NA	NA	NA	NA	0.408338
CCL4	CCL4	6351	0.684526	-1.74801	NA	NA	NA	NA	NA	NA	0.264113	-0.704527	NA	NA	NA	NA	NA	NA	-0.220207
CCL4	CCL4L1	9560	-0.21879	0.326334	NA	NA	NA	NA	NA	NA	-0.273116	0.107044	NA	NA	NA	NA	NA	NA	-0.0830361
CCL5	CCL5	6352	0.393483	-1.08211	NA	NA	NA	NA	NA	NA	0	-0.871581	NA	NA	NA	NA	NA	NA	-0.435791
CCL7	CCL7	6354	-0.8845	0.538364	NA	NA	NA	NA	NA	NA	0.47662	0.0711207	NA	NA	NA	NA	NA	NA	0.27387
CCL8	CCL8	6355	-0.564791	1.95365	NA	NA	NA	NA	NA	NA	0.902103	0	NA	NA	NA	NA	NA	NA	0.451052
CCNA1	CCNA1	8900	-0.951954	-1.44403	NA	NA	NA	NA	NA	NA	-0.418814	-1.43894	NA	NA	NA	NA	NA	NA	-0.928878
CCNA2	CCNA2	890	-1.14103	0.567046	NA	NA	NA	NA	NA	NA	-0.762782	0.305367	NA	NA	NA	NA	NA	NA	-0.228708
CCNB1	CCNB1	891	-0.218111	-0.293821	NA	NA	NA	NA	NA	NA	-0.134278	0.825377	NA	NA	NA	NA	NA	NA	0.345549
CCNB2	CCNB2	9133	0.557109	1.28951	NA	NA	NA	NA	NA	NA	0.383463	-0.0527523	NA	NA	NA	NA	NA	NA	0.165355
CCNB3	CCNB3	85417	-1.1598	-0.160632	NA	NA	NA	NA	NA	NA	-0.0697676	-0.52614	NA	NA	NA	NA	NA	NA	-0.297954
CCNC	CCNC	892	1.14656	-0.00614096	NA	NA	NA	NA	NA	NA	0.199227	0.768357	NA	NA	NA	NA	NA	NA	0.483792
CCND1	CCND1	595	-0.654425	-0.159988	NA	NA	NA	NA	NA	NA	-0.662607	0.299559	NA	NA	NA	NA	NA	NA	-0.181524
CCND2	CCND2	894	0.0163459	0.610406	NA	NA	NA	NA	NA	NA	-0.00786858	0.282393	NA	NA	NA	NA	NA	NA	0.137262
CCND3	CCND3	896	1.31814	-0.270657	NA	NA	NA	NA	NA	NA	0.373295	0.0509587	NA	NA	NA	NA	NA	NA	0.212127
CCNE1	CCNE1	898	-0.084913	-0.0732599	NA	NA	NA	NA	NA	NA	0	-0.597687	NA	NA	NA	NA	NA	NA	-0.298843
CCNE2	CCNE2	9134	1.75747	0.913049	NA	NA	NA	NA	NA	NA	0.520158	1.01337	NA	NA	NA	NA	NA	NA	0.766765
CCNF	CCNF	899	-0.480879	0.823844	NA	NA	NA	NA	NA	NA	0.665473	1.792	NA	NA	NA	NA	NA	NA	1.22874
CCNG1	CCNG1	900	1.12681	0.095685	NA	NA	NA	NA	NA	NA	0.751316	0.584746	NA	NA	NA	NA	NA	NA	0.668031
CCNG2	CCNG2	901	1.21601	0.037007	NA	NA	NA	NA	NA	NA	0.534275	0.656229	NA	NA	NA	NA	NA	NA	0.595252
CCNH	CCNH	902	1.47252	0.885039	NA	NA	NA	NA	NA	NA	-0.0852313	0.514975	NA	NA	NA	NA	NA	NA	0.214872
CCNK	CCNK	8812	0.0328276	-1.62671	NA	NA	NA	NA	NA	NA	0.0870411	-0.8096	NA	NA	NA	NA	NA	NA	-0.36128
CCNL1	CCNL1	57018	0.7369	1.30029	NA	NA	NA	NA	NA	NA	-0.213467	0.0880696	NA	NA	NA	NA	NA	NA	-0.0626986
CCNL2	CCNL2	81669	-0.380693	-1.55148	NA	NA	NA	NA	NA	NA	-0.213251	-1.12431	NA	NA	NA	NA	NA	NA	-0.668778
CCNT1	CCNT1	904	2.1014	1.2658	NA	NA	NA	NA	NA	NA	0.815908	1.12898	NA	NA	NA	NA	NA	NA	0.972443
CCNT2	CCNT2	905	-1.10014	-0.806419	NA	NA	NA	NA	NA	NA	-0.290055	-0.362808	NA	NA	NA	NA	NA	NA	-0.326432
CCR1	CCR1	1230	-0.311508	-1.25563	NA	NA	NA	NA	NA	NA	0.246455	0.471444	NA	NA	NA	NA	NA	NA	0.35895
CCR10	CCR10	2826	-0.502176	0.925656	NA	NA	NA	NA	NA	NA	-0.404049	-0.683372	NA	NA	NA	NA	NA	NA	-0.54371
CCR2	CCR2	1231	0.850303	1.17763	NA	NA	NA	NA	NA	NA	-0.220439	1.19005	NA	NA	NA	NA	NA	NA	0.484805
CCR3	CCR3	1232	0.395295	-0.711432	NA	NA	NA	NA	NA	NA	-0.140832	0.313785	NA	NA	NA	NA	NA	NA	0.0864764
CCR4	CCR4	1233	-0.814452	0.139462	NA	NA	NA	NA	NA	NA	-1.6738	0.287154	NA	NA	NA	NA	NA	NA	-0.693323
CCR5	CCR5	1234	-0.632756	0.225752	NA	NA	NA	NA	NA	NA	0.491982	-0.146713	NA	NA	NA	NA	NA	NA	0.172635
CCR6	CCR6	1235	0.510325	0.303892	NA	NA	NA	NA	NA	NA	0.652743	0.514416	NA	NA	NA	NA	NA	NA	0.58358
CCR7	CCR7	1236	0.143787	0.120087	NA	NA	NA	NA	NA	NA	0.286343	-0.539123	NA	NA	NA	NA	NA	NA	-0.12639
CCR8	CCR8	1237	-0.178104	0.884333	NA	NA	NA	NA	NA	NA	0	1.02675	NA	NA	NA	NA	NA	NA	0.513376
CCR9	CCR9	10803	0.144242	-0.328104	NA	NA	NA	NA	NA	NA	-0.163269	-0.542111	NA	NA	NA	NA	NA	NA	-0.35269
CDK20	CCRK	23552	0.111432	-1.16162	NA	NA	NA	NA	NA	NA	0.473506	-0.557736	NA	NA	NA	NA	NA	NA	-0.042115
CCRL1	CCRL1	51554	-0.565614	-0.71496	NA	NA	NA	NA	NA	NA	-1.49201	0.00346735	NA	NA	NA	NA	NA	NA	-0.744272
CCRL2	CCRL2	9034	-0.0655147	-0.796982	NA	NA	NA	NA	NA	NA	0	0.492948	NA	NA	NA	NA	NA	NA	0.246474
CCS	CCS	9973	0.816496	-0.725794	NA	NA	NA	NA	NA	NA	0	0	NA	NA	NA	NA	NA	NA	0
CCT2	CCT2	10576	-2.03345	-1.62991	NA	NA	NA	NA	NA	NA	-0.940414	-0.262522	NA	NA	NA	NA	NA	NA	-0.601468
CCT4	CCT4	10575	-1.13944	-0.166084	NA	NA	NA	NA	NA	NA	-0.943135	-1.45865	NA	NA	NA	NA	NA	NA	-1.20089
CCT5	CCT5	22948	0.252786	1.20541	NA	NA	NA	NA	NA	NA	0.449673	0.943733	NA	NA	NA	NA	NA	NA	0.696703
CCT8	CCT8	10694	0.588332	-1.26859	NA	NA	NA	NA	NA	NA	1.56528	-0.863388	NA	NA	NA	NA	NA	NA	0.350945
CD14	CD14	929	-1.30913	-0.0977719	NA	NA	NA	NA	NA	NA	0	0.764695	NA	NA	NA	NA	NA	NA	0.382347
CD151	CD151	977	0.942325	-0.122186	NA	NA	NA	NA	NA	NA	-0.00546911	1.02249	NA	NA	NA	NA	NA	NA	0.508511
CD160	CD160	11126	-1.07181	-2.00066	NA	NA	NA	NA	NA	NA	-0.110157	-0.899666	NA	NA	NA	NA	NA	NA	-0.504912
CD163	CD163	9332	-1.3745	-1.07921	NA	NA	NA	NA	NA	NA	-1.02955	-0.155921	NA	NA	NA	NA	NA	NA	-0.592733
CD163L1	CD163L1	283316	-0.831654	0.028176	NA	NA	NA	NA	NA	NA	0.324698	0.0715887	NA	NA	NA	NA	NA	NA	0.198143
CD180	CD180	4064	-0.24962	0.863863	NA	NA	NA	NA	NA	NA	0	1.01483	NA	NA	NA	NA	NA	NA	0.507415
CD19	CD19	930	1.09393	-0.950665	NA	NA	NA	NA	NA	NA	-0.14032	0.349824	NA	NA	NA	NA	NA	NA	0.104752
CD1A	CD1A	909	1.52091	-0.0945165	NA	NA	NA	NA	NA	NA	0.337207	-0.795591	NA	NA	NA	NA	NA	NA	-0.229192
CD1B	CD1B	910	-1.84853	0.733572	NA	NA	NA	NA	NA	NA	-0.102757	0	NA	NA	NA	NA	NA	NA	-0.0513786
CD1C	CD1C	911	1.81295	1.48513	NA	NA	NA	NA	NA	NA	1.54299	-0.178642	NA	NA	NA	NA	NA	NA	0.682176
CD1D	CD1D	912	0.173358	-1.49236	NA	NA	NA	NA	NA	NA	-0.0971519	-1.47294	NA	NA	NA	NA	NA	NA	-0.785047
CD1E	CD1E	913	0.0779904	0.745687	NA	NA	NA	NA	NA	NA	0.605299	0.260384	NA	NA	NA	NA	NA	NA	0.432842
CD2	CD2	914	1.3568	-0.212335	NA	NA	NA	NA	NA	NA	-0.0666568	0	NA	NA	NA	NA	NA	NA	-0.0333284
CD200R1	CD200R1	131450	1.33783	-0.6624	NA	NA	NA	NA	NA	NA	0	1.09377	NA	NA	NA	NA	NA	NA	0.546887
CD200R1L	CD200R2	344807	1.56317	-0.0108942	NA	NA	NA	NA	NA	NA	-0.202321	0.302081	NA	NA	NA	NA	NA	NA	0.04988
CD207	CD207	50489	-0.660501	0.442508	NA	NA	NA	NA	NA	NA	-0.0730822	0	NA	NA	NA	NA	NA	NA	-0.0365411
CD209	CD209	30835	-0.403295	-0.660129	NA	NA	NA	NA	NA	NA	-0.801406	-0.00398554	NA	NA	NA	NA	NA	NA	-0.402696
CD22	CD22	933	-1.01415	-0.350635	NA	NA	NA	NA	NA	NA	-0.495523	-1.33035	NA	NA	NA	NA	NA	NA	-0.912937
CD226	CD226	10666	1.21568	-0.453119	NA	NA	NA	NA	NA	NA	-0.446797	0.368884	NA	NA	NA	NA	NA	NA	-0.0389561
CD244	CD244	51744	0.268018	-0.248295	NA	NA	NA	NA	NA	NA	-0.465077	-0.12362	NA	NA	NA	NA	NA	NA	-0.294349
CD247	CD247	919	-1.14654	0.090156	NA	NA	NA	NA	NA	NA	-1.19256	0.251448	NA	NA	NA	NA	NA	NA	-0.470554
CD248	CD248	57124	-0.84823	0.146935	NA	NA	NA	NA	NA	NA	1.35458	0	NA	NA	NA	NA	NA	NA	0.677291
CD274	CD274	29126	-1.11097	0.0745763	NA	NA	NA	NA	NA	NA	-0.233143	-0.537666	NA	NA	NA	NA	NA	NA	-0.385404
CD276	CD276	80381	-1.10402	0.454642	NA	NA	NA	NA	NA	NA	-0.252814	0.152546	NA	NA	NA	NA	NA	NA	-0.0501337
CD28	CD28	940	1.08241	1.08788	NA	NA	NA	NA	NA	NA	0.30536	0.662736	NA	NA	NA	NA	NA	NA	0.484048
CD2AP	CD2AP	23607	-1.852	0.765201	NA	NA	NA	NA	NA	NA	0.556902	-1.83958	NA	NA	NA	NA	NA	NA	-0.64134
CD300C	CD300C	10871	-0.179484	-0.208546	NA	NA	NA	NA	NA	NA	0	-0.134441	NA	NA	NA	NA	NA	NA	-0.0672203
CD300E	CD300E	342510	0.753423	-0.843415	NA	NA	NA	NA	NA	NA	-0.422754	0	NA	NA	NA	NA	NA	NA	-0.211377
CD300LB	CD300LB	124599	0.534728	0.0472974	NA	NA	NA	NA	NA	NA	0	0.790559	NA	NA	NA	NA	NA	NA	0.39528
CD300LF	CD300LF	146722	-1.18888	0.828222	NA	NA	NA	NA	NA	NA	0	0	NA	NA	NA	NA	NA	NA	0
CD300LG	CD300LG	146894	0.137234	-0.803489	NA	NA	NA	NA	NA	NA	-0.263868	0	NA	NA	NA	NA	NA	NA	-0.131934
CD302	CD302	9936	-0.924699	0.038616	NA	NA	NA	NA	NA	NA	-1.1162	0	NA	NA	NA	NA	NA	NA	-0.5581
CD33	CD33	945	1.67649	0.717215	NA	NA	NA	NA	NA	NA	0.373829	0	NA	NA	NA	NA	NA	NA	0.186915
CD34	CD34	947	-1.42766	0.650533	NA	NA	NA	NA	NA	NA	-0.916748	0.82962	NA	NA	NA	NA	NA	NA	-0.0435638
CD36	CD36	948	-1.66995	-0.385425	NA	NA	NA	NA	NA	NA	-0.0528864	-0.921347	NA	NA	NA	NA	NA	NA	-0.487117
CD38	CD38	952	0.621829	0.709156	NA	NA	NA	NA	NA	NA	0.44548	0.529202	NA	NA	NA	NA	NA	NA	0.487341
CD3D	CD3D	915	-0.955745	-0.264099	NA	NA	NA	NA	NA	NA	-0.226868	-0.174842	NA	NA	NA	NA	NA	NA	-0.200855
CD3E	CD3E	916	-0.51571	-0.752812	NA	NA	NA	NA	NA	NA	-0.816761	-0.42122	NA	NA	NA	NA	NA	NA	-0.618991
CD3G	CD3G	917	-0.222595	-1.12854	NA	NA	NA	NA	NA	NA	-0.712759	-0.0131533	NA	NA	NA	NA	NA	NA	-0.362956
CD4	CD4	920	-0.779197	1.04599	NA	NA	NA	NA	NA	NA	-0.209939	0.639012	NA	NA	NA	NA	NA	NA	0.214537
CD40	CD40	958	1.09671	2.2176	NA	NA	NA	NA	NA	NA	0.649837	1.08633	NA	NA	NA	NA	NA	NA	0.868083
CD40LG	CD40LG	959	0.30643	-0.0367653	NA	NA	NA	NA	NA	NA	-0.604362	-0.165916	NA	NA	NA	NA	NA	NA	-0.385139
CD44	CD44	960	0.262044	0.764773	NA	NA	NA	NA	NA	NA	-0.723274	-0.0513668	NA	NA	NA	NA	NA	NA	-0.38732
CD46	CD46	4179	0.410036	0.160494	NA	NA	NA	NA	NA	NA	0.304379	0.213856	NA	NA	NA	NA	NA	NA	0.259118
CD47	CD47	961	0.55764	-1.13189	NA	NA	NA	NA	NA	NA	-0.106892	-0.442048	NA	NA	NA	NA	NA	NA	-0.27447
CD48	CD48	962	-0.790454	-0.800249	NA	NA	NA	NA	NA	NA	0	-0.0598828	NA	NA	NA	NA	NA	NA	-0.0299414
CD5	CD5	921	-0.158945	-0.535956	NA	NA	NA	NA	NA	NA	0.452082	-0.223758	NA	NA	NA	NA	NA	NA	0.114162
CD55	CD55	1604	-0.990951	1.26515	NA	NA	NA	NA	NA	NA	-1.51098	0	NA	NA	NA	NA	NA	NA	-0.75549
CD58	CD58	965	-1.58476	0.462797	NA	NA	NA	NA	NA	NA	-1.0155	0.74174	NA	NA	NA	NA	NA	NA	-0.136881
CD59	CD59	966	0.677449	-1.49522	NA	NA	NA	NA	NA	NA	0	0.762392	NA	NA	NA	NA	NA	NA	0.381196
CD5L	CD5L	922	-0.557711	0.836663	NA	NA	NA	NA	NA	NA	-0.0445312	0.699469	NA	NA	NA	NA	NA	NA	0.327469
CD6	CD6	923	-1.95806	0.943218	NA	NA	NA	NA	NA	NA	-0.595281	0.171172	NA	NA	NA	NA	NA	NA	-0.212055
CD63	CD63	967	-1.69084	-0.366349	NA	NA	NA	NA	NA	NA	0	-1.71731	NA	NA	NA	NA	NA	NA	-0.858657
CD68	CD68	968	0.889724	0.56794	NA	NA	NA	NA	NA	NA	0.321784	0	NA	NA	NA	NA	NA	NA	0.160892
CD69	CD69	969	1.03192	0.666343	NA	NA	NA	NA	NA	NA	1.17748	0.516132	NA	NA	NA	NA	NA	NA	0.846804
CD7	CD7	924	-0.44361	-1.77468	NA	NA	NA	NA	NA	NA	-1.20028	0	NA	NA	NA	NA	NA	NA	-0.60014
CD72	CD72	971	0.287857	-0.921068	NA	NA	NA	NA	NA	NA	-0.323934	0.176943	NA	NA	NA	NA	NA	NA	-0.0734956
CD74	CD74	972	1.63737	-1.39456	NA	NA	NA	NA	NA	NA	-0.723734	0.853422	NA	NA	NA	NA	NA	NA	0.0648437
CD79A	CD79A	973	1.67391	-0.825152	NA	NA	NA	NA	NA	NA	-0.91996	0.372975	NA	NA	NA	NA	NA	NA	-0.273492
CD79B	CD79B	974	0.662614	-2.09325	NA	NA	NA	NA	NA	NA	-0.781216	0.0527523	NA	NA	NA	NA	NA	NA	-0.364232
CD80	CD80	941	1.41306	0.666973	NA	NA	NA	NA	NA	NA	0.204386	1.69288	NA	NA	NA	NA	NA	NA	0.948632
CD81	CD81	975	-1.66365	1.62847	NA	NA	NA	NA	NA	NA	0.214777	-0.528506	NA	NA	NA	NA	NA	NA	-0.156865
CD82	CD82	3732	-0.255036	-0.977459	NA	NA	NA	NA	NA	NA	0.314646	0.0234427	NA	NA	NA	NA	NA	NA	0.169044
CD84	CD84	8832	0.436519	-1.8376	NA	NA	NA	NA	NA	NA	-1.48209	0.0160788	NA	NA	NA	NA	NA	NA	-0.733008
CD86	CD86	942	1.84133	-0.185851	NA	NA	NA	NA	NA	NA	1.24311	0.646962	NA	NA	NA	NA	NA	NA	0.945036
CD8A	CD8A	925	-0.297696	0.407105	NA	NA	NA	NA	NA	NA	-0.128808	-0.254959	NA	NA	NA	NA	NA	NA	-0.191883
CD8B	CD8B	926	-2.12813	0.138511	-1.06716	1.59966	NA	NA	NA	NA	-0.962026	0	-0.163585	1.02142	NA	NA	NA	NA	-0.0817927
CD9	CD9	928	-0.983207	-0.347932	NA	NA	NA	NA	NA	NA	-0.349095	-0.0948866	NA	NA	NA	NA	NA	NA	-0.221991
CD93	CD93	22918	-1.69633	-1.16546	NA	NA	NA	NA	NA	NA	-0.355119	0.146917	NA	NA	NA	NA	NA	NA	-0.104101
CD96	CD96	10225	0.194307	0.619611	NA	NA	NA	NA	NA	NA	-0.54663	0	NA	NA	NA	NA	NA	NA	-0.273315
CD97	CD97	976	0.944744	-0.119124	NA	NA	NA	NA	NA	NA	1.08776	0.674439	NA	NA	NA	NA	NA	NA	0.881097
CD99	CD99	4267	1.28306	1.1005	NA	NA	NA	NA	NA	NA	0.158376	0.724722	NA	NA	NA	NA	NA	NA	0.441549
CDC14A	CDC14A	8556	0.648492	-0.762075	NA	NA	NA	NA	NA	NA	-0.381136	0.824009	NA	NA	NA	NA	NA	NA	0.221437
CDC14B	CDC14B	8555	0.514016	0.417538	NA	NA	NA	NA	NA	NA	-0.180683	0.211277	NA	NA	NA	NA	NA	NA	0.0152967
CDC14C	CDC14C	168448	1.27647	0.166388	NA	NA	NA	NA	NA	NA	1.14095	0.826448	NA	NA	NA	NA	NA	NA	0.983701
CDC16	CDC16	8881	0.123567	0.317166	NA	NA	NA	NA	NA	NA	0.252813	0.0466495	NA	NA	NA	NA	NA	NA	0.149731
CDK1	CDC2	983	-0.561405	-0.139639	NA	NA	NA	NA	NA	NA	-0.408147	-0.993294	NA	NA	NA	NA	NA	NA	-0.70072
CDC20	CDC20	991	0.811495	-1.50662	NA	NA	NA	NA	NA	NA	0.314157	-0.190063	NA	NA	NA	NA	NA	NA	0.0620472
CDC23	CDC23	8697	-0.166368	-1.44114	NA	NA	NA	NA	NA	NA	-1.40835	1.19475	NA	NA	NA	NA	NA	NA	-0.106799
CDC25A	CDC25A	993	-0.882589	0.283762	NA	NA	NA	NA	NA	NA	0.258687	0.279071	NA	NA	NA	NA	NA	NA	0.268879
CDC25B	CDC25B	994	0.923219	0.624062	NA	NA	NA	NA	NA	NA	-0.062438	1.05903	NA	NA	NA	NA	NA	NA	0.498294
CDC25C	CDC25C	995	1.13701	0.220384	NA	NA	NA	NA	NA	NA	-0.149595	0.971433	NA	NA	NA	NA	NA	NA	0.410919
CDC27	CDC27	996	-0.818478	-1.65672	NA	NA	NA	NA	NA	NA	-2.93497	-0.214593	NA	NA	NA	NA	NA	NA	-1.57478
CDK11B	CDC2L1	984	-1.11865	-1.40447	NA	NA	NA	NA	NA	NA	0.023375	-0.436856	NA	NA	NA	NA	NA	NA	-0.20674
CDK11B	CDC2L2	985	-1.38359	-0.405371	-1.34649	-1.04511	NA	NA	NA	NA	0	-0.176713	0.249755	-0.927373	NA	NA	NA	NA	-0.0883565
CDK13	CDC2L5	8621	0.473834	0.687237	NA	NA	NA	NA	NA	NA	0.432259	0.0484137	NA	NA	NA	NA	NA	NA	0.240336
CDK19	CDC2L6	23097	-0.44052	0.370875	NA	NA	NA	NA	NA	NA	-0.380549	0	NA	NA	NA	NA	NA	NA	-0.190274
CDC42	CDC42	998	-0.986425	0.0251465	0.382819	0.826389	NA	NA	NA	NA	0.657484	0	-0.512127	-0.86952	NA	NA	NA	NA	-0.256064
CDC42BPA	CDC42BPA	8476	-0.649014	-0.509355	NA	NA	NA	NA	NA	NA	0.350901	-0.329833	NA	NA	NA	NA	NA	NA	0.0105339
CDC42BPB	CDC42BPB	9578	1.08838	0.10701	NA	NA	NA	NA	NA	NA	-0.0344391	0.0556525	NA	NA	NA	NA	NA	NA	0.0106067
CDC42BPG	CDC42BPG	55561	-0.0304435	-0.376642	NA	NA	NA	NA	NA	NA	-0.373829	0.577342	NA	NA	NA	NA	NA	NA	0.101757
CDC42SE2	CDC42SE2	56990	-0.588257	-0.565845	NA	NA	NA	NA	NA	NA	0.247658	-0.090197	NA	NA	NA	NA	NA	NA	0.0787303
CDC45	CDC45L	8318	0.09976	0.511338	NA	NA	NA	NA	NA	NA	-0.112673	-0.349358	NA	NA	NA	NA	NA	NA	-0.231015
CDC7	CDC7	8317	1.96583	0.735891	NA	NA	NA	NA	NA	NA	1.52428	0.0545659	NA	NA	NA	NA	NA	NA	0.789425
CDC73	CDC73	79577	0.222063	-0.0730901	NA	NA	NA	NA	NA	NA	-0.475397	-0.129618	NA	NA	NA	NA	NA	NA	-0.302507
NUF2	CDCA1	83540	-0.600394	-0.84057	NA	NA	NA	NA	NA	NA	-0.749419	-1.42498	NA	NA	NA	NA	NA	NA	-1.0872
CDCA5	CDCA5	113130	0.668906	0.996732	NA	NA	NA	NA	NA	NA	0	1.10968	NA	NA	NA	NA	NA	NA	0.554841
CDCA8	CDCA8	55143	-1.25479	0.522598	NA	NA	NA	NA	NA	NA	-1.94777	0.602764	NA	NA	NA	NA	NA	NA	-0.672501
CDCP2	CDCP2	200008	0.515353	-0.0948996	NA	NA	NA	NA	NA	NA	-0.273746	0.150283	NA	NA	NA	NA	NA	NA	-0.0617315
CDH1	CDH1	999	-0.0150899	-1.49629	NA	NA	NA	NA	NA	NA	-0.30482	-0.637504	NA	NA	NA	NA	NA	NA	-0.471162
CDH11	CDH11	1009	0.143172	0.364367	NA	NA	NA	NA	NA	NA	0.73267	0.120162	NA	NA	NA	NA	NA	NA	0.426416
CDH19	CDH19	28513	1.53242	0.459504	NA	NA	NA	NA	NA	NA	0.192169	0.63533	NA	NA	NA	NA	NA	NA	0.41375
CDH2	CDH2	1000	-0.28179	-0.468204	NA	NA	NA	NA	NA	NA	-0.583886	-0.288682	NA	NA	NA	NA	NA	NA	-0.436284
CDH20	CDH20	28316	0.0229041	-0.685006	NA	NA	NA	NA	NA	NA	-0.126544	-0.588534	NA	NA	NA	NA	NA	NA	-0.357539
CDH3	CDH3	1001	0.115024	0.65836	NA	NA	NA	NA	NA	NA	-0.177968	-0.174075	NA	NA	NA	NA	NA	NA	-0.176022
CDH5	CDH5	1003	-0.775475	-0.983695	NA	NA	NA	NA	NA	NA	-0.115691	-1.49069	NA	NA	NA	NA	NA	NA	-0.803188
CDK10	CDK10	8558	0.461895	-0.348642	NA	NA	NA	NA	NA	NA	-0.481615	0.469607	NA	NA	NA	NA	NA	NA	-0.00600401
CDK2	CDK2	1017	-0.0316512	-0.350719	NA	NA	NA	NA	NA	NA	0.123884	0.51973	NA	NA	NA	NA	NA	NA	0.321807
TEN1-CDK3	CDK3	1018	-0.38003	-1.07518	NA	NA	NA	NA	NA	NA	0	-0.803219	NA	NA	NA	NA	NA	NA	-0.40161
CDK4	CDK4	1019	-0.443944	-0.672646	NA	NA	NA	NA	NA	NA	0	-0.264857	NA	NA	NA	NA	NA	NA	-0.132428
CDK5	CDK5	1020	-0.679545	1.72783	NA	NA	NA	NA	NA	NA	0.832884	-0.0824112	NA	NA	NA	NA	NA	NA	0.375236
CDK5R1	CDK5R1	8851	0.099611	-1.15868	NA	NA	NA	NA	NA	NA	-0.163212	-0.348591	NA	NA	NA	NA	NA	NA	-0.255902
CDK5R2	CDK5R2	8941	-0.544386	-0.38378	NA	NA	NA	NA	NA	NA	-0.0594919	0.181476	NA	NA	NA	NA	NA	NA	0.0609921
CDK6	CDK6	1021	-1.24183	-0.599009	NA	NA	NA	NA	NA	NA	-1.26105	-0.651554	NA	NA	NA	NA	NA	NA	-0.956303
CDK7	CDK7	1022	-0.456026	-0.934949	NA	NA	NA	NA	NA	NA	-0.412272	-0.195829	NA	NA	NA	NA	NA	NA	-0.304051
CDK8	CDK8	1024	-0.157798	0.109938	NA	NA	NA	NA	NA	NA	-0.00704918	0.0180531	NA	NA	NA	NA	NA	NA	0.00550197
CDK9	CDK9	1025	0.817312	-1.08086	NA	NA	NA	NA	NA	NA	-0.178126	-0.189373	NA	NA	NA	NA	NA	NA	-0.183749
CDKL1	CDKL1	8814	-0.309965	0.216643	NA	NA	NA	NA	NA	NA	-0.812584	0.105729	NA	NA	NA	NA	NA	NA	-0.353427
CDKL2	CDKL2	8999	0.523878	0.401556	NA	NA	NA	NA	NA	NA	0.216385	-0.810665	NA	NA	NA	NA	NA	NA	-0.29714
CDKL3	CDKL3	51265	-0.385507	-1.27844	NA	NA	NA	NA	NA	NA	0.950412	0.028323	NA	NA	NA	NA	NA	NA	0.489367
CDKL4	CDKL4	344387	-0.233342	0.830811	NA	NA	NA	NA	NA	NA	0.0590775	-0.192857	NA	NA	NA	NA	NA	NA	-0.0668896
CDKL5	CDKL5	6792	0.306651	0.373889	NA	NA	NA	NA	NA	NA	0.496647	0.397515	NA	NA	NA	NA	NA	NA	0.447081
CDKN1A	CDKN1A	1026	0.638262	0.746536	NA	NA	NA	NA	NA	NA	0.19536	-0.0446484	NA	NA	NA	NA	NA	NA	0.0753558
CDKN1B	CDKN1B	1027	-0.124233	-0.950498	NA	NA	NA	NA	NA	NA	0.266161	-0.808079	NA	NA	NA	NA	NA	NA	-0.270959
CDKN1C	CDKN1C	1028	0.280803	0.339105	NA	NA	NA	NA	NA	NA	-0.286794	0.9966	NA	NA	NA	NA	NA	NA	0.354903
CDKN2A	CDKN2A	1029	-0.679687	0.596332	NA	NA	NA	NA	NA	NA	-0.648489	0.334028	NA	NA	NA	NA	NA	NA	-0.157231
CDKN2B	CDKN2B	1030	0.289418	0.590577	NA	NA	NA	NA	NA	NA	0.0835444	-0.0356861	NA	NA	NA	NA	NA	NA	0.0239292
CDKN2C	CDKN2C	1031	0.340892	0.985318	NA	NA	NA	NA	NA	NA	-0.554055	0	NA	NA	NA	NA	NA	NA	-0.277027
CDKN2D	CDKN2D	1032	-0.619777	0.355798	NA	NA	NA	NA	NA	NA	-0.256104	-1.05224	NA	NA	NA	NA	NA	NA	-0.654172
CDKN3	CDKN3	1033	1.53633	-1.0857	NA	NA	NA	NA	NA	NA	0	0.179531	NA	NA	NA	NA	NA	NA	0.0897656
CDX2	CDX2	1045	-0.899858	0.42188	NA	NA	NA	NA	NA	NA	0.0142159	-0.217144	NA	NA	NA	NA	NA	NA	-0.101464
CDX4	CDX4	1046	1.80049	1.20017	NA	NA	NA	NA	NA	NA	0.950315	0.179418	NA	NA	NA	NA	NA	NA	0.564867
CEACAM1	CEACAM1	634	0.401272	-0.192466	NA	NA	NA	NA	NA	NA	-0.216923	0.59814	NA	NA	NA	NA	NA	NA	0.190608
CEBPA	CEBPA	1050	-0.434519	-1.35186	NA	NA	NA	NA	NA	NA	-1.00691	0.610839	NA	NA	NA	NA	NA	NA	-0.198034
CEBPB	CEBPB	1051	0.983018	1.54748	NA	NA	NA	NA	NA	NA	-0.161064	0.652534	NA	NA	NA	NA	NA	NA	0.245735
CEBPD	CEBPD	1052	0.20165	-1.46232	NA	NA	NA	NA	NA	NA	0.211014	0.106239	NA	NA	NA	NA	NA	NA	0.158626
CEBPE	CEBPE	1053	-0.653677	-0.594946	NA	NA	NA	NA	NA	NA	-0.0703125	-0.566124	NA	NA	NA	NA	NA	NA	-0.318218
CEBPG	CEBPG	1054	-0.790921	-0.147103	NA	NA	NA	NA	NA	NA	-0.07532	-0.648503	NA	NA	NA	NA	NA	NA	-0.361911
CECR1	CECR1	51816	0.654909	-0.310693	NA	NA	NA	NA	NA	NA	-0.260588	-0.168275	NA	NA	NA	NA	NA	NA	-0.214431
CEL	CEL	1056	-1.77795	0.941911	NA	NA	NA	NA	NA	NA	0.292973	-0.593592	NA	NA	NA	NA	NA	NA	-0.15031
CELSR1	CELSR1	9620	-0.928491	0.737194	NA	NA	NA	NA	NA	NA	-0.662261	-0.523899	NA	NA	NA	NA	NA	NA	-0.59308
CELSR2	CELSR2	1952	0.0307942	0.335206	NA	NA	NA	NA	NA	NA	0.55682	-0.179127	NA	NA	NA	NA	NA	NA	0.188847
CELSR3	CELSR3	1951	0.490164	-0.216031	NA	NA	NA	NA	NA	NA	0	-0.26491	NA	NA	NA	NA	NA	NA	-0.132455
CENPB	CENPB	1059	1.19549	-1.34107	NA	NA	NA	NA	NA	NA	-0.0867091	0.29067	NA	NA	NA	NA	NA	NA	0.10198
CENPE	CENPE	1062	-0.977654	0.596021	NA	NA	NA	NA	NA	NA	0.599369	-1.21324	NA	NA	NA	NA	NA	NA	-0.306934
CENPF	CENPF	1063	0.203377	-0.700135	NA	NA	NA	NA	NA	NA	-0.0473498	-0.222253	NA	NA	NA	NA	NA	NA	-0.134801
CENPH	CENPH	64946	2.05609	-1.41905	NA	NA	NA	NA	NA	NA	-0.113352	0	NA	NA	NA	NA	NA	NA	-0.0566759
CENPM	CENPM	79019	-0.289758	-1.43277	NA	NA	NA	NA	NA	NA	-0.646063	-0.027846	NA	NA	NA	NA	NA	NA	-0.336954
CENPN	CENPN	55839	0.12568	-0.22806	NA	NA	NA	NA	NA	NA	-0.394348	-0.00924979	NA	NA	NA	NA	NA	NA	-0.201799
ADAP1	CENTA1	11033	-0.540079	0.481716	NA	NA	NA	NA	NA	NA	0.290214	0.639878	NA	NA	NA	NA	NA	NA	0.465046
CNTRL	CEP110	11064	-0.404525	-0.188978	NA	NA	NA	NA	NA	NA	0	-0.108004	NA	NA	NA	NA	NA	NA	-0.0540018
CEP55	CEP55	55165	-1.46909	-0.841682	NA	NA	NA	NA	NA	NA	0	-1.40636	NA	NA	NA	NA	NA	NA	-0.703179
CERK	CERK	64781	-0.255571	-0.37825	NA	NA	NA	NA	NA	NA	0	0.140403	NA	NA	NA	NA	NA	NA	0.0702013
CES1	CES1	1066	-0.856889	0.878178	NA	NA	NA	NA	NA	NA	0	-0.220764	NA	NA	NA	NA	NA	NA	-0.110382
CES2	CES2	8824	-2.70935	-1.13149	NA	NA	NA	NA	NA	NA	-1.37986	-1.006	NA	NA	NA	NA	NA	NA	-1.19293
CES1P1	CES4	51716	-1.3602	1.30554	NA	NA	NA	NA	NA	NA	0.310497	0.374574	NA	NA	NA	NA	NA	NA	0.342536
CES5A	CES7	221223	-0.531961	1.02341	NA	NA	NA	NA	NA	NA	0.0103653	-0.558436	NA	NA	NA	NA	NA	NA	-0.274035
CETN1	CETN1	1068	1.44631	-0.411547	NA	NA	NA	NA	NA	NA	0	0	NA	NA	NA	NA	NA	NA	0
CETN2	CETN2	1069	-0.939549	-0.108172	NA	NA	NA	NA	NA	NA	-1.1158	0.262279	NA	NA	NA	NA	NA	NA	-0.42676
CETN3	CETN3	1070	0.150663	-0.256339	NA	NA	NA	NA	NA	NA	-0.248208	-0.491922	NA	NA	NA	NA	NA	NA	-0.370065
CETP	CETP	1071	0.600288	-1.79022	NA	NA	NA	NA	NA	NA	0.703626	-0.535855	NA	NA	NA	NA	NA	NA	0.0838852
CFB	CFB	629	-1.08457	1.20352	NA	NA	NA	NA	NA	NA	0.218202	0.169789	NA	NA	NA	NA	NA	NA	0.193995
CFD	CFD	1675	-0.163151	-0.178093	NA	NA	NA	NA	NA	NA	-0.0254213	-0.457436	NA	NA	NA	NA	NA	NA	-0.241429
CFH	CFH	3075	1.39759	-1.73471	NA	NA	NA	NA	NA	NA	0	-0.444032	NA	NA	NA	NA	NA	NA	-0.222016
CFI	CFI	3426	0.602992	0.443673	NA	NA	NA	NA	NA	NA	-0.116332	0.633571	NA	NA	NA	NA	NA	NA	0.25862
CFL1	CFL1	1072	0.991392	-0.884478	NA	NA	NA	NA	NA	NA	-0.248353	0.811438	NA	NA	NA	NA	NA	NA	0.281542
CFL2	CFL2	1073	1.40593	-1.15555	NA	NA	NA	NA	NA	NA	0.510983	-0.0545481	NA	NA	NA	NA	NA	NA	0.228218
CFLAR	CFLAR	8837	-1.43649	-1.87863	NA	NA	NA	NA	NA	NA	-1.81601	-0.427036	NA	NA	NA	NA	NA	NA	-1.12152
CFTR	CFTR	1080	0.0630443	1.47475	NA	NA	NA	NA	NA	NA	-0.0627501	0.50407	NA	NA	NA	NA	NA	NA	0.22066
CGA	CGA	1081	-1.45086	-0.869314	NA	NA	NA	NA	NA	NA	-1.95298	-0.509289	NA	NA	NA	NA	NA	NA	-1.23113
CGB	CGB	1082	0.155469	1.35857	NA	NA	NA	NA	NA	NA	-0.151697	0.162492	NA	NA	NA	NA	NA	NA	0.00539749
CGRRF1	CGRRF1	10668	-0.294679	0.375663	NA	NA	NA	NA	NA	NA	-0.154922	-0.119161	NA	NA	NA	NA	NA	NA	-0.137042
CHAF1B	CHAF1B	8208	-1.14421	-1.47207	NA	NA	NA	NA	NA	NA	-0.786202	-0.713285	NA	NA	NA	NA	NA	NA	-0.749743
CHAT	CHAT	1103	-0.867685	-1.43075	NA	NA	NA	NA	NA	NA	-0.285911	-1.11078	NA	NA	NA	NA	NA	NA	-0.698344
CHD1	CHD1	1105	0.903547	0.528359	NA	NA	NA	NA	NA	NA	-0.167195	1.48673	NA	NA	NA	NA	NA	NA	0.659767
CHD3	CHD3	1107	-0.679314	0.416046	NA	NA	NA	NA	NA	NA	-0.0772224	0.13585	NA	NA	NA	NA	NA	NA	0.0293138
CHD4	CHD4	1108	0.742262	-0.553274	NA	NA	NA	NA	NA	NA	0	0	NA	NA	NA	NA	NA	NA	0
CHEK1	CHEK1	1111	-0.786782	0.330347	NA	NA	NA	NA	NA	NA	-1.91805	0.0510037	NA	NA	NA	NA	NA	NA	-0.933522
CHEK2	CHEK2	11200	0.385435	0.617818	NA	NA	NA	NA	NA	NA	0.332405	-0.520977	NA	NA	NA	NA	NA	NA	-0.0942855
FOXN3	CHES1	1112	0.667654	0.94783	NA	NA	NA	NA	NA	NA	0	-0.238757	NA	NA	NA	NA	NA	NA	-0.119379
CHFR	CHFR	55743	-0.605489	-1.37581	NA	NA	NA	NA	NA	NA	-0.0696915	-0.684021	NA	NA	NA	NA	NA	NA	-0.376856
CHGA	CHGA	1113	-0.662303	0.776753	NA	NA	NA	NA	NA	NA	-0.222602	1.7417	NA	NA	NA	NA	NA	NA	0.759551
CHIC2	CHIC2	26511	1.37884	0.813273	NA	NA	NA	NA	NA	NA	-0.22718	1.24165	NA	NA	NA	NA	NA	NA	0.507235
CHKA	CHKA	1119	-0.560618	-0.0137425	NA	NA	NA	NA	NA	NA	1.43785	-0.541199	NA	NA	NA	NA	NA	NA	0.448325
CHKB	CHKB	1120	0.103432	0.31612	NA	NA	NA	NA	NA	NA	0	0.183599	NA	NA	NA	NA	NA	NA	0.0917996
CHM	CHM	1121	1.66585	1.35444	NA	NA	NA	NA	NA	NA	0	0.13144	NA	NA	NA	NA	NA	NA	0.0657198
CHMP1B	CHMP1B	57132	0.511033	0.28973	NA	NA	NA	NA	NA	NA	0	-0.446514	NA	NA	NA	NA	NA	NA	-0.223257
CHPF	CHPF	79586	-0.676195	-0.965772	NA	NA	NA	NA	NA	NA	-0.543929	0.324708	NA	NA	NA	NA	NA	NA	-0.109611
CHRNA7	CHRFAM7A	89832	-0.559989	0.660517	NA	NA	NA	NA	NA	NA	-0.037312	-0.555979	NA	NA	NA	NA	NA	NA	-0.296645
CHRM1	CHRM1	1128	-0.605589	0.890732	NA	NA	NA	NA	NA	NA	-0.0901283	0	NA	NA	NA	NA	NA	NA	-0.0450642
CHRM2	CHRM2	1129	-0.116908	-0.0863091	NA	NA	NA	NA	NA	NA	0	-0.0541717	NA	NA	NA	NA	NA	NA	-0.0270859
CHRM3	CHRM3	1131	0.338065	1.46209	NA	NA	NA	NA	NA	NA	1.02963	0.0587223	NA	NA	NA	NA	NA	NA	0.544177
CHRM4	CHRM4	1132	-0.0395178	-1.15972	NA	NA	NA	NA	NA	NA	1.38329	-0.590039	NA	NA	NA	NA	NA	NA	0.396624
CHRM5	CHRM5	1133	-0.0250765	-0.781601	NA	NA	NA	NA	NA	NA	-0.803469	-0.376758	NA	NA	NA	NA	NA	NA	-0.590113
CHRNA1	CHRNA1	1134	0.214213	0.51909	NA	NA	NA	NA	NA	NA	-0.363939	0.654898	NA	NA	NA	NA	NA	NA	0.145479
CHRNA10	CHRNA10	57053	-0.189122	-0.93932	NA	NA	NA	NA	NA	NA	0.370069	0.426859	NA	NA	NA	NA	NA	NA	0.398464
CHRNA2	CHRNA2	1135	-0.220664	-1.25994	NA	NA	NA	NA	NA	NA	-0.482297	-0.316074	NA	NA	NA	NA	NA	NA	-0.399185
CHRNA3	CHRNA3	1136	0.181399	-0.972048	NA	NA	NA	NA	NA	NA	-0.161136	-0.309986	NA	NA	NA	NA	NA	NA	-0.235561
CHRNA4	CHRNA4	1137	0.108198	0.0221579	NA	NA	NA	NA	NA	NA	-0.118261	0.444	NA	NA	NA	NA	NA	NA	0.16287
CHRNA5	CHRNA5	1138	1.15555	0.404746	NA	NA	NA	NA	NA	NA	0.460709	0	NA	NA	NA	NA	NA	NA	0.230354
CHRNA6	CHRNA6	8973	0.197598	0.556522	NA	NA	NA	NA	NA	NA	0	-0.353577	NA	NA	NA	NA	NA	NA	-0.176789
CHRNA7	CHRNA7	1139	-0.98348	-1.59388	NA	NA	NA	NA	NA	NA	-0.510521	-1.11414	NA	NA	NA	NA	NA	NA	-0.812329
CHRNA9	CHRNA9	55584	1.44389	-1.46493	NA	NA	NA	NA	NA	NA	-0.299496	0.198149	NA	NA	NA	NA	NA	NA	-0.0506737
CHRNB1	CHRNB1	1140	1.75941	-1.30662	NA	NA	NA	NA	NA	NA	-0.764075	-0.455033	NA	NA	NA	NA	NA	NA	-0.609554
CHRNB2	CHRNB2	1141	-1.25301	-1.43521	NA	NA	NA	NA	NA	NA	-0.617682	-0.100484	NA	NA	NA	NA	NA	NA	-0.359083
CHRNB3	CHRNB3	1142	1.09092	1.23795	NA	NA	NA	NA	NA	NA	0.392241	1.08933	NA	NA	NA	NA	NA	NA	0.740783
CHRNB4	CHRNB4	1143	1.12778	-1.65153	NA	NA	NA	NA	NA	NA	0.744006	-0.75005	NA	NA	NA	NA	NA	NA	-0.00302216
CHRND	CHRND	1144	-1.04175	-0.674535	NA	NA	NA	NA	NA	NA	-0.955443	0.293618	NA	NA	NA	NA	NA	NA	-0.330912
CHRNE	CHRNE	1145	0.134543	0.242781	NA	NA	NA	NA	NA	NA	-0.12828	0.2622	NA	NA	NA	NA	NA	NA	0.0669599
CHRNG	CHRNG	1146	-0.0587418	-0.191216	NA	NA	NA	NA	NA	NA	-0.547487	-0.457613	NA	NA	NA	NA	NA	NA	-0.50255
CHUK	CHUK	1147	0.64491	-0.949354	NA	NA	NA	NA	NA	NA	0	-1.12793	NA	NA	NA	NA	NA	NA	-0.563967
NLRP3	CIAS1	114548	-1.63684	-0.103811	NA	NA	NA	NA	NA	NA	-1.45953	-0.186342	NA	NA	NA	NA	NA	NA	-0.822938
CIB2	CIB2	10518	-0.426604	-0.196758	NA	NA	NA	NA	NA	NA	-0.160725	0.425034	NA	NA	NA	NA	NA	NA	0.132154
CIB3	CIB3	117286	-0.968741	-0.428943	NA	NA	NA	NA	NA	NA	-0.603498	-0.0688037	NA	NA	NA	NA	NA	NA	-0.336151
CIDEA	CIDEA	1149	0.537396	-0.00433183	NA	NA	NA	NA	NA	NA	0.882354	0.75606	NA	NA	NA	NA	NA	NA	0.819207
CIDEB	CIDEB	27141	-0.00712001	-1.21869	NA	NA	NA	NA	NA	NA	0.373337	-0.492827	NA	NA	NA	NA	NA	NA	-0.0597454
CIDEC	CIDEC	63924	-0.292335	-0.275928	NA	NA	NA	NA	NA	NA	0.018947	0.485306	NA	NA	NA	NA	NA	NA	0.252127
CILP	CILP	8483	0.355086	0.657495	NA	NA	NA	NA	NA	NA	0.467338	-0.168426	NA	NA	NA	NA	NA	NA	0.149456
CINP	CINP	51550	-0.290673	0.195113	NA	NA	NA	NA	NA	NA	-0.581939	-0.711086	NA	NA	NA	NA	NA	NA	-0.646512
CISH	CISH	1154	1.01054	-1.65467	NA	NA	NA	NA	NA	NA	0.416814	-0.354732	NA	NA	NA	NA	NA	NA	0.0310408
CIT	CIT	11113	-0.442153	-0.352324	NA	NA	NA	NA	NA	NA	-0.872789	-0.922544	NA	NA	NA	NA	NA	NA	-0.897666
CITED2	CITED2	10370	-1.34914	-0.30139	NA	NA	NA	NA	NA	NA	0.0268564	0.270338	NA	NA	NA	NA	NA	NA	0.148597
CKAP2	CKAP2	26586	0.601371	-0.157084	NA	NA	NA	NA	NA	NA	0.0601459	0.586675	NA	NA	NA	NA	NA	NA	0.32341
CKAP4	CKAP4	10970	0.18025	0.00223535	NA	NA	NA	NA	NA	NA	0	-0.0570856	NA	NA	NA	NA	NA	NA	-0.0285428
CKAP5	CKAP5	9793	-2.09269	-1.96897	NA	NA	NA	NA	NA	NA	-1.75345	-1.09685	NA	NA	NA	NA	NA	NA	-1.42515
CKB	CKB	1152	0.000198353	-1.24762	NA	NA	NA	NA	NA	NA	1.11558	-1.95169	NA	NA	NA	NA	NA	NA	-0.418052
CKLF-CMTM1	CKLF	51192	-0.974832	-0.123509	NA	NA	NA	NA	NA	NA	0.136687	-0.0715887	NA	NA	NA	NA	NA	NA	0.0325494
CKM	CKM	1158	-0.0994253	-0.12434	NA	NA	NA	NA	NA	NA	0.39765	-0.551282	NA	NA	NA	NA	NA	NA	-0.076816
CKMT1B	CKMT1	1159	0.160483	-0.619384	NA	NA	NA	NA	NA	NA	-0.133033	-0.0158664	NA	NA	NA	NA	NA	NA	-0.0744497
CKMT2	CKMT2	1160	0.254423	0.734346	NA	NA	NA	NA	NA	NA	0.236254	0.33459	NA	NA	NA	NA	NA	NA	0.285422
CKS1B	CKS1B	1163	1.16208	0.649629	NA	NA	NA	NA	NA	NA	0.568451	-0.012435	NA	NA	NA	NA	NA	NA	0.278008
CKS2	CKS2	1164	-0.464069	-0.750071	NA	NA	NA	NA	NA	NA	-0.896531	-1.01203	NA	NA	NA	NA	NA	NA	-0.95428
CLCA1	CLCA1	1179	0.361543	0.184494	NA	NA	NA	NA	NA	NA	-0.458025	0.175139	NA	NA	NA	NA	NA	NA	-0.141443
CLCA2	CLCA2	9635	1.02016	-0.158059	NA	NA	NA	NA	NA	NA	-0.135718	0.0361648	NA	NA	NA	NA	NA	NA	-0.0497767
CLCA3P	CLCA3	9629	-0.0885156	-0.201866	NA	NA	NA	NA	NA	NA	0.525769	-0.124731	NA	NA	NA	NA	NA	NA	0.200519
CLCA4	CLCA4	22802	-0.593284	-2.08449	NA	NA	NA	NA	NA	NA	-1.11641	-0.0121323	NA	NA	NA	NA	NA	NA	-0.564272
CLCF1	CLCF1	23529	0.0153994	0.691103	NA	NA	NA	NA	NA	NA	-0.162551	-0.16318	NA	NA	NA	NA	NA	NA	-0.162866
CLCN1	CLCN1	1180	0.769975	1.13923	NA	NA	NA	NA	NA	NA	0.0943686	-0.0838127	NA	NA	NA	NA	NA	NA	0.00527794
CLCN2	CLCN2	1181	0.21763	1.47881	NA	NA	NA	NA	NA	NA	0.200562	-0.368291	NA	NA	NA	NA	NA	NA	-0.0838643
CLCN3	CLCN3	1182	-1.72716	0.918426	NA	NA	NA	NA	NA	NA	-0.133117	-0.53828	NA	NA	NA	NA	NA	NA	-0.335698
CLCN4	CLCN4	1183	-0.258076	-0.842234	NA	NA	NA	NA	NA	NA	0.124662	0.0147224	NA	NA	NA	NA	NA	NA	0.069692
CLCN5	CLCN5	1184	0.157541	-1.32037	NA	NA	NA	NA	NA	NA	-0.696435	-1.2402	NA	NA	NA	NA	NA	NA	-0.968319
CLCN6	CLCN6	1185	-0.350836	-0.695569	NA	NA	NA	NA	NA	NA	-0.258052	-0.47619	NA	NA	NA	NA	NA	NA	-0.367121
CLCN7	CLCN7	1186	0.298094	-1.6967	NA	NA	NA	NA	NA	NA	-0.554681	-0.555694	NA	NA	NA	NA	NA	NA	-0.555187
CLCNKA	CLCNKA	1187	0.168622	-1.77449	NA	NA	NA	NA	NA	NA	0.437114	-1.1585	NA	NA	NA	NA	NA	NA	-0.360695
CLCNKB	CLCNKB	1188	1.55234	-1.92144	NA	NA	NA	NA	NA	NA	0.211665	-0.956485	NA	NA	NA	NA	NA	NA	-0.37241
CLDN14	CLDN14	23562	0.264656	-1.34426	NA	NA	NA	NA	NA	NA	0	0.107328	NA	NA	NA	NA	NA	NA	0.0536638
CLDN16	CLDN16	10686	0.17123	-1.35555	NA	NA	NA	NA	NA	NA	-0.862033	0.107876	NA	NA	NA	NA	NA	NA	-0.377079
CLDN3	CLDN3	1365	-1.12593	-0.466242	NA	NA	NA	NA	NA	NA	-0.0835046	-1.28672	NA	NA	NA	NA	NA	NA	-0.68511
CLDN4	CLDN4	1364	-0.551941	-0.077844	NA	NA	NA	NA	NA	NA	-0.188758	-0.0501608	NA	NA	NA	NA	NA	NA	-0.119459
CLEC11A	CLEC11A	6320	-1.12366	-1.37338	NA	NA	NA	NA	NA	NA	0	0.0140328	NA	NA	NA	NA	NA	NA	0.0070164
CLEC12A	CLEC12A	160364	1.011	1.5687	NA	NA	NA	NA	NA	NA	0.801483	0.352206	NA	NA	NA	NA	NA	NA	0.576844
CLEC1A	CLEC1A	51267	-0.95494	0.710638	NA	NA	NA	NA	NA	NA	0.0572605	-0.195774	NA	NA	NA	NA	NA	NA	-0.0692565
CLEC1B	CLEC1B	51266	-0.600096	-0.773213	NA	NA	NA	NA	NA	NA	0.391899	0.272145	NA	NA	NA	NA	NA	NA	0.332022
CLEC2B	CLEC2B	9976	-1.2356	0.626763	NA	NA	NA	NA	NA	NA	0.0665239	-0.34918	NA	NA	NA	NA	NA	NA	-0.141328
CLEC2D	CLEC2D	29121	0.169927	-0.848758	NA	NA	NA	NA	NA	NA	-0.853598	-0.104999	NA	NA	NA	NA	NA	NA	-0.479298
CLEC4A	CLEC4A	50856	1.23834	-1.94669	NA	NA	NA	NA	NA	NA	0.433163	0	NA	NA	NA	NA	NA	NA	0.216581
CLEC4C	CLEC4C	170482	1.03791	0.518415	NA	NA	NA	NA	NA	NA	0.642263	-0.419263	NA	NA	NA	NA	NA	NA	0.1115
CLEC4D	CLEC4D	338339	1.50675	-0.992669	NA	NA	NA	NA	NA	NA	0	0.791032	NA	NA	NA	NA	NA	NA	0.395516
CLEC4E	CLEC4E	26253	0.737146	1.15602	NA	NA	NA	NA	NA	NA	0.378965	0.176907	NA	NA	NA	NA	NA	NA	0.277936
CLEC4F	CLEC4F	165530	-0.550011	0.325298	NA	NA	NA	NA	NA	NA	-0.0910606	0.395966	NA	NA	NA	NA	NA	NA	0.152452
CLEC4G	CLEC4G	339390	-0.179364	-0.55012	NA	NA	NA	NA	NA	NA	-0.752058	0.0658611	NA	NA	NA	NA	NA	NA	-0.343098
CLEC4M	CLEC4M	10332	-0.40065	-0.860449	NA	NA	NA	NA	NA	NA	-0.682853	-0.548251	NA	NA	NA	NA	NA	NA	-0.615552
CLEC5A	CLEC5A	23601	0.812427	0.126286	NA	NA	NA	NA	NA	NA	0.0361905	-0.160402	NA	NA	NA	NA	NA	NA	-0.0621059
CLEC7A	CLEC7A	64581	2.44054	-0.584024	NA	NA	NA	NA	NA	NA	1.37833	-0.974844	NA	NA	NA	NA	NA	NA	0.201741
CLIC1	CLIC1	1192	1.08904	0.284546	NA	NA	NA	NA	NA	NA	0.35655	0.463633	NA	NA	NA	NA	NA	NA	0.410092
CLIC2	CLIC2	1193	0.298773	-0.323526	NA	NA	NA	NA	NA	NA	0	0.327595	NA	NA	NA	NA	NA	NA	0.163797
CLIC3	CLIC3	9022	-0.234412	-1.81506	NA	NA	NA	NA	NA	NA	0.239065	-1.73489	NA	NA	NA	NA	NA	NA	-0.747912
CLIC4	CLIC4	25932	0.95498	0.143943	NA	NA	NA	NA	NA	NA	0	-0.408871	NA	NA	NA	NA	NA	NA	-0.204436
CLIC5	CLIC5	53405	0.982484	-0.367136	NA	NA	NA	NA	NA	NA	-0.593595	0.194003	NA	NA	NA	NA	NA	NA	-0.199796
CLIC6	CLIC6	54102	-1.01435	0.442257	NA	NA	NA	NA	NA	NA	0	0.644583	NA	NA	NA	NA	NA	NA	0.322291
CLK1	CLK1	1195	-0.557329	-0.687981	NA	NA	NA	NA	NA	NA	-0.485546	0.304015	NA	NA	NA	NA	NA	NA	-0.0907658
CLK2	CLK2	1196	-0.726693	-0.716863	NA	NA	NA	NA	NA	NA	-1.72469	-0.471035	NA	NA	NA	NA	NA	NA	-1.09786
CLK3	CLK3	1198	-0.916432	-0.421924	NA	NA	NA	NA	NA	NA	0.077918	0.488488	NA	NA	NA	NA	NA	NA	0.283203
CLK4	CLK4	57396	0.686582	-0.0221504	NA	NA	NA	NA	NA	NA	-0.0575802	0.334901	NA	NA	NA	NA	NA	NA	0.13866
CLN3	CLN3	1201	2.67728	-0.402829	NA	NA	NA	NA	NA	NA	1.08824	-0.14076	NA	NA	NA	NA	NA	NA	0.473741
CLN8	CLN8	2055	2.16539	-2.13605	NA	NA	NA	NA	NA	NA	-1.00091	1.38706	NA	NA	NA	NA	NA	NA	0.193079
CLOCK	CLOCK	9575	0.00816912	-0.877827	NA	NA	NA	NA	NA	NA	0	-0.171786	NA	NA	NA	NA	NA	NA	-0.0858928
CLPP	CLPP	8192	-1.87317	-1.76747	NA	NA	NA	NA	NA	NA	0	-0.505783	NA	NA	NA	NA	NA	NA	-0.252892
CLTCL1	CLTCL1	8218	-0.335607	-0.172142	NA	NA	NA	NA	NA	NA	-0.318023	-0.961535	NA	NA	NA	NA	NA	NA	-0.639779
CLU	CLU	1191	0.936036	0.676485	NA	NA	NA	NA	NA	NA	0.76713	1.13796	NA	NA	NA	NA	NA	NA	0.952547
CMA1	CMA1	1215	-0.354888	0.732357	NA	NA	NA	NA	NA	NA	0	0.0495652	NA	NA	NA	NA	NA	NA	0.0247826
CMKLR1	CMKLR1	1240	1.4662	0.247486	NA	NA	NA	NA	NA	NA	-0.529566	1.59169	NA	NA	NA	NA	NA	NA	0.531063
CXCR7	CMKOR1	57007	-0.572549	-0.135913	NA	NA	NA	NA	NA	NA	0.664607	-0.00346735	NA	NA	NA	NA	NA	NA	0.33057
CMYA5	CMYA5	202333	-0.165842	0.0859878	NA	NA	NA	NA	NA	NA	0.102324	-0.399315	NA	NA	NA	NA	NA	NA	-0.148495
CNGA1	CNGA1	1259	-0.122972	1.55179	NA	NA	NA	NA	NA	NA	-0.6577	1.07988	NA	NA	NA	NA	NA	NA	0.21109
CNGA2	CNGA2	1260	-0.630635	-1.00078	NA	NA	NA	NA	NA	NA	-0.133367	-0.761781	NA	NA	NA	NA	NA	NA	-0.447574
CNGA3	CNGA3	1261	-1.2618	-0.578446	NA	NA	NA	NA	NA	NA	-0.359635	-1.22018	NA	NA	NA	NA	NA	NA	-0.789908
CNGA4	CNGA4	1262	0.112557	0.180724	NA	NA	NA	NA	NA	NA	-0.0107772	0.0963757	NA	NA	NA	NA	NA	NA	0.0427993
CNGB1	CNGB1	1258	-0.85351	-1.56328	NA	NA	NA	NA	NA	NA	-0.342599	-0.357336	NA	NA	NA	NA	NA	NA	-0.349968
CNGB3	CNGB3	54714	-0.639535	-0.391924	NA	NA	NA	NA	NA	NA	-0.0424019	-0.568273	NA	NA	NA	NA	NA	NA	-0.305337
CNKSR1	CNKSR1	10256	-0.0597082	-0.392824	NA	NA	NA	NA	NA	NA	0.424701	-0.170622	NA	NA	NA	NA	NA	NA	0.12704
CNOT4	CNOT4	4850	0.252843	-0.112408	NA	NA	NA	NA	NA	NA	0.585382	0.02331	NA	NA	NA	NA	NA	NA	0.304346
CNR1	CNR1	1268	-0.427253	-0.59751	NA	NA	NA	NA	NA	NA	0.0779162	-0.455092	NA	NA	NA	NA	NA	NA	-0.188588
CNR2	CNR2	1269	-0.00523757	-0.924621	NA	NA	NA	NA	NA	NA	0.19163	0.381077	NA	NA	NA	NA	NA	NA	0.286353
CNTF	CNTF	1270	1.27183	0.791158	NA	NA	NA	NA	NA	NA	0.585479	0.806931	NA	NA	NA	NA	NA	NA	0.696205
CNTFR	CNTFR	1271	-1.27582	-1.84421	NA	NA	NA	NA	NA	NA	-2.37894	0	NA	NA	NA	NA	NA	NA	-1.18947
CNTNAP1	CNTNAP1	8506	1.79595	-1.48745	NA	NA	NA	NA	NA	NA	0.517695	0	NA	NA	NA	NA	NA	NA	0.258847
CNTNAP2	CNTNAP2	26047	1.0664	-0.176482	NA	NA	NA	NA	NA	NA	0.760622	-0.585743	NA	NA	NA	NA	NA	NA	0.0874393
COG1	COG1	9382	-2.1206	0.26887	NA	NA	NA	NA	NA	NA	-0.588109	-2.70815	NA	NA	NA	NA	NA	NA	-1.64813
COG2	COG2	22796	1.26193	1.72727	NA	NA	NA	NA	NA	NA	0.954543	0.311559	NA	NA	NA	NA	NA	NA	0.633051
COG8	COG8	84342	-0.507402	0.924148	NA	NA	NA	NA	NA	NA	0.029201	-0.42393	NA	NA	NA	NA	NA	NA	-0.197364
COL10A1	COL10A1	1300	-1.80276	-0.732637	NA	NA	NA	NA	NA	NA	-1.26307	0.630138	NA	NA	NA	NA	NA	NA	-0.316468
COL11A2	COL11A2	1302	1.14255	2.3829	NA	NA	NA	NA	NA	NA	1.48795	0.60049	NA	NA	NA	NA	NA	NA	1.04422
COL1A1	COL1A1	1277	0.987917	-0.594944	NA	NA	NA	NA	NA	NA	0.698609	-0.358005	NA	NA	NA	NA	NA	NA	0.170302
COL1A2	COL1A2	1278	1.81179	-0.301578	NA	NA	NA	NA	NA	NA	0.962225	0	NA	NA	NA	NA	NA	NA	0.481113
COL3A1	COL3A1	1281	1.06173	-1.27233	NA	NA	NA	NA	NA	NA	0.3705	-0.724539	NA	NA	NA	NA	NA	NA	-0.177019
COL4A3	COL4A3	1285	-0.174052	1.628	NA	NA	NA	NA	NA	NA	2.35688	0	NA	NA	NA	NA	NA	NA	1.17844
COL4A4	COL4A4	1286	0.541238	0.794712	NA	NA	NA	NA	NA	NA	1.02234	1.45187	NA	NA	NA	NA	NA	NA	1.2371
COL5A1	COL5A1	1289	-0.25132	-0.782789	NA	NA	NA	NA	NA	NA	-1.0007	0.108705	NA	NA	NA	NA	NA	NA	-0.445996
COL5A2	COL5A2	1290	-2.11743	-1.95404	NA	NA	NA	NA	NA	NA	-0.0862478	-1.98162	NA	NA	NA	NA	NA	NA	-1.03394
COL6A3	COL6A3	1293	1.22491	-0.547367	NA	NA	NA	NA	NA	NA	1.31881	-1.13884	NA	NA	NA	NA	NA	NA	0.0899849
COL7A1	COL7A1	1294	0.859768	-1.65735	NA	NA	NA	NA	NA	NA	0.247719	-0.755863	NA	NA	NA	NA	NA	NA	-0.254072
COL8A1	COL8A1	1295	-0.794085	-0.0323765	NA	NA	NA	NA	NA	NA	-0.0409323	0	NA	NA	NA	NA	NA	NA	-0.0204662
COL8A2	COL8A2	1296	0.520683	-0.199703	NA	NA	NA	NA	NA	NA	-0.833558	-0.103441	NA	NA	NA	NA	NA	NA	-0.468499
COL9A1	COL9A1	1297	0.191678	-2.17212	NA	NA	NA	NA	NA	NA	-0.146005	-2.12006	NA	NA	NA	NA	NA	NA	-1.13303
COL9A2	COL9A2	1298	0.754854	1.21419	NA	NA	NA	NA	NA	NA	0.130784	-0.0640644	NA	NA	NA	NA	NA	NA	0.0333596
COLQ	COLQ	8292	-1.74408	1.6768	NA	NA	NA	NA	NA	NA	-0.172372	1.06694	NA	NA	NA	NA	NA	NA	0.447282
COMMD5	COMMD5	28991	-0.144689	0.392964	NA	NA	NA	NA	NA	NA	0.212262	0.485065	NA	NA	NA	NA	NA	NA	0.348663
COMP	COMP	1311	-1.03114	-0.88419	NA	NA	NA	NA	NA	NA	-1.2958	-0.53609	NA	NA	NA	NA	NA	NA	-0.915944
COMT	COMT	1312	-1.07397	1.41476	NA	NA	NA	NA	NA	NA	0.18285	0.184548	NA	NA	NA	NA	NA	NA	0.183699
COMTD1	COMTD1	118881	1.08452	1.89266	NA	NA	NA	NA	NA	NA	0.64297	1.9359	NA	NA	NA	NA	NA	NA	1.28943
COPB2	COPB2	9276	-0.788793	-1.66632	NA	NA	NA	NA	NA	NA	-0.942827	-1.48374	NA	NA	NA	NA	NA	NA	-1.21328
COPG1	COPG	22820	0.382112	-1.10077	NA	NA	NA	NA	NA	NA	-0.96496	-0.163595	NA	NA	NA	NA	NA	NA	-0.564278
COPS2	COPS2	9318	-0.0797059	0.617266	NA	NA	NA	NA	NA	NA	1.29666	0	NA	NA	NA	NA	NA	NA	0.648331
COPS5	COPS5	10987	-0.114797	0.839259	NA	NA	NA	NA	NA	NA	0.38792	0	NA	NA	NA	NA	NA	NA	0.19396
COPS6	COPS6	10980	0.211626	0.110501	NA	NA	NA	NA	NA	NA	-0.186903	0.347344	NA	NA	NA	NA	NA	NA	0.0802201
COQ3	COQ3	51805	-0.0844222	-0.609135	NA	NA	NA	NA	NA	NA	-0.86837	0.92128	NA	NA	NA	NA	NA	NA	0.0264549
COQ5	COQ5	84274	-0.429247	-0.53963	NA	NA	NA	NA	NA	NA	-0.98632	-0.622161	NA	NA	NA	NA	NA	NA	-0.804241
COQ6	COQ6	51004	0.763862	0.302312	NA	NA	NA	NA	NA	NA	-0.232448	1.90588	NA	NA	NA	NA	NA	NA	0.836718
COQ9	COQ9	57017	-0.60315	0.298253	NA	NA	NA	NA	NA	NA	0	0.252239	NA	NA	NA	NA	NA	NA	0.12612
CORIN	CORIN	10699	-1.19239	-0.122306	NA	NA	NA	NA	NA	NA	0.260431	-0.618336	NA	NA	NA	NA	NA	NA	-0.178953
CORT	CORT	1325	0.694261	1.21397	NA	NA	NA	NA	NA	NA	-0.233943	0.273826	NA	NA	NA	NA	NA	NA	0.0199416
COX10	COX10	1352	-0.559663	0.935764	NA	NA	NA	NA	NA	NA	-1.10278	0.514328	NA	NA	NA	NA	NA	NA	-0.294226
COX7A2L	COX7A2L	9167	-1.51975	0.56513	NA	NA	NA	NA	NA	NA	0.60868	-1.27631	NA	NA	NA	NA	NA	NA	-0.333818
CP	CP	1356	0.847813	-1.60231	NA	NA	NA	NA	NA	NA	0.0874946	-0.311632	NA	NA	NA	NA	NA	NA	-0.112069
CPA1	CPA1	1357	0.259082	0.693788	NA	NA	NA	NA	NA	NA	-0.0832637	0.657923	NA	NA	NA	NA	NA	NA	0.28733
CPA2	CPA2	1358	0.407138	-1.30183	NA	NA	NA	NA	NA	NA	-0.870913	0.296224	NA	NA	NA	NA	NA	NA	-0.287344
CPA3	CPA3	1359	-0.246793	-0.393386	NA	NA	NA	NA	NA	NA	0	0	NA	NA	NA	NA	NA	NA	0
CPA4	CPA4	51200	-0.928537	1.76362	NA	NA	NA	NA	NA	NA	-0.909118	-0.0367878	NA	NA	NA	NA	NA	NA	-0.472953
CPA5	CPA5	93979	0.487173	-0.633531	NA	NA	NA	NA	NA	NA	0.471187	0.399274	NA	NA	NA	NA	NA	NA	0.43523
CPB1	CPB1	1360	0.783974	-0.223415	NA	NA	NA	NA	NA	NA	0.293814	-0.112913	NA	NA	NA	NA	NA	NA	0.0904507
CPB2	CPB2	1361	0.326892	1.47065	NA	NA	NA	NA	NA	NA	0.401345	0.950187	NA	NA	NA	NA	NA	NA	0.675766
CPD	CPD	1362	0.638239	2.57656	NA	NA	NA	NA	NA	NA	1.23631	0	NA	NA	NA	NA	NA	NA	0.618155
CPE	CPE	1363	-0.670708	-1.71849	NA	NA	NA	NA	NA	NA	-2.06188	-0.496656	NA	NA	NA	NA	NA	NA	-1.27927
CPLX1	CPLX1	10815	-1.1415	-0.999872	NA	NA	NA	NA	NA	NA	-0.907834	-0.784926	NA	NA	NA	NA	NA	NA	-0.84638
CPLX2	CPLX2	10814	-1.71232	0.139848	NA	NA	NA	NA	NA	NA	0	-0.447871	NA	NA	NA	NA	NA	NA	-0.223936
CPM	CPM	1368	2.14925	-0.769862	NA	NA	NA	NA	NA	NA	-0.216713	1.30254	NA	NA	NA	NA	NA	NA	0.542912
CPN1	CPN1	1369	-0.771506	1.40452	NA	NA	NA	NA	NA	NA	0.374493	0.760783	NA	NA	NA	NA	NA	NA	0.567638
CPNE4	CPNE4	131034	1.39965	-1.75252	NA	NA	NA	NA	NA	NA	0.597006	-0.610501	NA	NA	NA	NA	NA	NA	-0.00674744
CPO	CPO	130749	0.633601	0.550885	NA	NA	NA	NA	NA	NA	0.274064	-0.213114	NA	NA	NA	NA	NA	NA	0.030475
CPOX	CPOX	1371	0.833745	0.442436	NA	NA	NA	NA	NA	NA	0.0285698	-0.0201514	NA	NA	NA	NA	NA	NA	0.00420921
CPS1	CPS1	1373	-1.14979	-1.52562	NA	NA	NA	NA	NA	NA	-0.31698	-0.277392	NA	NA	NA	NA	NA	NA	-0.297186
CPT1A	CPT1A	1374	1.01277	-0.150575	NA	NA	NA	NA	NA	NA	-0.704178	0.617051	NA	NA	NA	NA	NA	NA	-0.0435636
CPT1B	CPT1B	1375	-1.08361	-1.09298	NA	NA	NA	NA	NA	NA	0.150664	-0.470508	NA	NA	NA	NA	NA	NA	-0.159922
CPT1C	CPT1C	126129	-1.23782	-0.483655	NA	NA	NA	NA	NA	NA	-0.380317	-0.122436	NA	NA	NA	NA	NA	NA	-0.251377
CPT2	CPT2	1376	-0.064785	-0.68015	NA	NA	NA	NA	NA	NA	0.0636091	0	NA	NA	NA	NA	NA	NA	0.0318045
CPVL	CPVL	54504	-0.248382	1.12765	NA	NA	NA	NA	NA	NA	0	0	NA	NA	NA	NA	NA	NA	0
CPXM1	CPXM	56265	-1.52172	-1.354	NA	NA	NA	NA	NA	NA	-0.212331	-0.253003	NA	NA	NA	NA	NA	NA	-0.232667
CPXM2	CPXM2	119587	-1.31874	-0.117647	NA	NA	NA	NA	NA	NA	-0.48593	-0.509285	NA	NA	NA	NA	NA	NA	-0.497607
CPZ	CPZ	8532	-1.7239	-0.0252562	NA	NA	NA	NA	NA	NA	0.448221	-0.40777	NA	NA	NA	NA	NA	NA	0.0202254
CR1	CR1	1378	1.13757	0.389375	NA	NA	NA	NA	NA	NA	0.325773	0.152253	NA	NA	NA	NA	NA	NA	0.239013
CR1L	CR1L	1379	-0.817104	0.915569	NA	NA	NA	NA	NA	NA	-0.351439	-0.0841193	NA	NA	NA	NA	NA	NA	-0.217779
CR2	CR2	1380	1.95855	-0.628524	NA	NA	NA	NA	NA	NA	1.41732	-0.434736	NA	NA	NA	NA	NA	NA	0.491292
CRABP2	CRABP2	1382	1.33426	0.68068	NA	NA	NA	NA	NA	NA	0.0595428	-0.259464	NA	NA	NA	NA	NA	NA	-0.0999606
CRADD	CRADD	8738	1.37471	0.338794	NA	NA	NA	NA	NA	NA	0.9669	-0.307156	NA	NA	NA	NA	NA	NA	0.329872
CRAMP1L	CRAMP1L	57585	-0.8885	-0.933719	NA	NA	NA	NA	NA	NA	-0.10874	-0.162638	NA	NA	NA	NA	NA	NA	-0.135689
CRAT	CRAT	1384	-0.0672642	-1.27025	NA	NA	NA	NA	NA	NA	-0.00580354	-0.665555	NA	NA	NA	NA	NA	NA	-0.335679
CRB1	CRB1	23418	-0.39955	1.71099	NA	NA	NA	NA	NA	NA	-0.67637	1.23993	NA	NA	NA	NA	NA	NA	0.281778
CREB1	CREB1	1385	0.280541	0.252051	NA	NA	NA	NA	NA	NA	-0.117714	0.553498	NA	NA	NA	NA	NA	NA	0.217892
CREBBP	CREBBP	1387	2.31226	-0.845346	NA	NA	NA	NA	NA	NA	1.27625	-0.0677048	NA	NA	NA	NA	NA	NA	0.604271
CRELD2	CRELD2	79174	-0.375869	-0.542195	NA	NA	NA	NA	NA	NA	-0.925965	0.0638324	NA	NA	NA	NA	NA	NA	-0.431066
CREM	CREM	1390	-0.219293	-0.180509	1.00808	0.0360749	NA	NA	NA	NA	-0.0530376	-0.277793	0.0351993	-0.29757	NA	NA	NA	NA	-0.165415
CRH	CRH	1392	-1.46991	-0.0801109	NA	NA	NA	NA	NA	NA	-0.163789	-0.25646	NA	NA	NA	NA	NA	NA	-0.210125
CRHR1	CRHR1	1394	-0.876006	-0.47047	NA	NA	NA	NA	NA	NA	-0.0206935	0.0515207	NA	NA	NA	NA	NA	NA	0.0154136
CRHR2	CRHR2	1395	-0.609128	-1.12226	NA	NA	NA	NA	NA	NA	0.0846196	-0.704538	NA	NA	NA	NA	NA	NA	-0.309959
EID2	CRI2	163126	2.40522	2.60679	NA	NA	NA	NA	NA	NA	1.58569	1.75282	NA	NA	NA	NA	NA	NA	1.66925
CRIM1	CRIM1	51232	1.23131	-1.32648	NA	NA	NA	NA	NA	NA	-0.786796	0.291168	NA	NA	NA	NA	NA	NA	-0.247814
CRK	CRK	1398	0.0373184	0.755702	NA	NA	NA	NA	NA	NA	-0.174469	-0.354377	NA	NA	NA	NA	NA	NA	-0.264423
CDK12	CRK7	51755	-0.659785	0.0384388	NA	NA	NA	NA	NA	NA	-0.317832	0	NA	NA	NA	NA	NA	NA	-0.158916
CRKL	CRKL	1399	-2.0184	0.912832	NA	NA	NA	NA	NA	NA	0.105412	-1.20831	NA	NA	NA	NA	NA	NA	-0.551449
CRLF1	CRLF1	9244	-0.139842	0.756306	NA	NA	NA	NA	NA	NA	0	0.496283	NA	NA	NA	NA	NA	NA	0.248141
CRLF2	CRLF2	64109	-0.239928	-0.742193	NA	NA	NA	NA	NA	NA	0.201739	-0.266403	NA	NA	NA	NA	NA	NA	-0.0323317
CRLF3	CRLF3	51379	-0.345509	0.240651	NA	NA	NA	NA	NA	NA	-0.658501	0.314276	NA	NA	NA	NA	NA	NA	-0.172112
CROT	CROT	54677	-0.443834	-0.245873	NA	NA	NA	NA	NA	NA	-0.373551	-0.142536	NA	NA	NA	NA	NA	NA	-0.258043
MED14	CRSP2	9282	-0.140784	-1.26953	NA	NA	NA	NA	NA	NA	-1.06959	-0.395762	NA	NA	NA	NA	NA	NA	-0.732675
MED23	CRSP3	9439	0.134817	0.231724	NA	NA	NA	NA	NA	NA	0.302392	0.37184	NA	NA	NA	NA	NA	NA	0.337116
MED17	CRSP6	9440	-1.48719	-0.723977	NA	NA	NA	NA	NA	NA	-0.0355943	-0.242879	NA	NA	NA	NA	NA	NA	-0.139236
MED26	CRSP7	9441	-0.140855	-0.975127	NA	NA	NA	NA	NA	NA	0	0.0585035	NA	NA	NA	NA	NA	NA	0.0292517
MED7	CRSP9	9443	0.273049	-0.982809	NA	NA	NA	NA	NA	NA	-0.0176634	-0.732647	NA	NA	NA	NA	NA	NA	-0.375155
CRX	CRX	1406	-0.214003	-1.223	NA	NA	NA	NA	NA	NA	-0.0701181	-0.203939	NA	NA	NA	NA	NA	NA	-0.137029
CRY1	CRY1	1407	0.15115	-0.432579	NA	NA	NA	NA	NA	NA	-0.353014	0.0110313	NA	NA	NA	NA	NA	NA	-0.170991
CRY2	CRY2	1408	-0.446443	-1.11014	NA	NA	NA	NA	NA	NA	-0.674524	-0.209419	NA	NA	NA	NA	NA	NA	-0.441972
CRYGA	CRYGA	1418	0.072629	-0.262131	NA	NA	NA	NA	NA	NA	0.566633	-0.0388355	NA	NA	NA	NA	NA	NA	0.263899
CRYGB	CRYGB	1419	2.46041	-0.199335	NA	NA	NA	NA	NA	NA	0.259729	0.552883	NA	NA	NA	NA	NA	NA	0.406306
CRYGC	CRYGC	1420	-2.33247	1.7279	NA	NA	NA	NA	NA	NA	-0.472774	-1.11834	NA	NA	NA	NA	NA	NA	-0.795558
CRYGD	CRYGD	1421	0.380687	1.17664	NA	NA	NA	NA	NA	NA	0	-0.165021	NA	NA	NA	NA	NA	NA	-0.0825107
CRYZ	CRYZ	1429	0.690281	1.2165	NA	NA	NA	NA	NA	NA	0	0.4946	NA	NA	NA	NA	NA	NA	0.2473
CRYZL1	CRYZL1	9946	-0.378431	0.719324	NA	NA	NA	NA	NA	NA	-0.0747525	0	NA	NA	NA	NA	NA	NA	-0.0373762
CSAD	CSAD	51380	0.636856	-0.0639058	NA	NA	NA	NA	NA	NA	0.0672537	0.151553	NA	NA	NA	NA	NA	NA	0.109403
CSE1L	CSE1L	1434	-0.448871	-0.0584907	NA	NA	NA	NA	NA	NA	-0.797068	0.0219756	NA	NA	NA	NA	NA	NA	-0.387546
CSF1	CSF1	1435	0.553284	0.526546	NA	NA	NA	NA	NA	NA	-0.26587	-0.0378123	NA	NA	NA	NA	NA	NA	-0.151841
CSF1R	CSF1R	1436	-1.55899	-0.911599	NA	NA	NA	NA	NA	NA	-0.906207	-0.538801	NA	NA	NA	NA	NA	NA	-0.722504
CSF2	CSF2	1437	1.12309	1.24924	NA	NA	NA	NA	NA	NA	0	0.763924	NA	NA	NA	NA	NA	NA	0.381962
CSF2RA	CSF2RA	1438	0.802648	0.671425	NA	NA	NA	NA	NA	NA	0	0	NA	NA	NA	NA	NA	NA	0
CSF2RB	CSF2RB	1439	-0.810756	0.754768	NA	NA	NA	NA	NA	NA	0.190146	0.0464894	NA	NA	NA	NA	NA	NA	0.118318
CSF3	CSF3	1440	-1.25928	1.60882	NA	NA	NA	NA	NA	NA	0	-0.515521	NA	NA	NA	NA	NA	NA	-0.257761
CSF3R	CSF3R	1441	0.0504308	0.348873	NA	NA	NA	NA	NA	NA	-0.0467729	0.482016	NA	NA	NA	NA	NA	NA	0.217622
CSK	CSK	1445	0.138606	-0.0398727	NA	NA	NA	NA	NA	NA	0	0.0770323	NA	NA	NA	NA	NA	NA	0.0385161
CSMD1	CSMD1	64478	0.629146	-0.94889	NA	NA	NA	NA	NA	NA	0	0.351044	NA	NA	NA	NA	NA	NA	0.175522
CSMD3	CSMD3	114788	1.44354	1.70341	NA	NA	NA	NA	NA	NA	0.346962	0.964064	NA	NA	NA	NA	NA	NA	0.655513
CSNK1A1	CSNK1A1	1452	-0.987852	-0.181962	NA	NA	NA	NA	NA	NA	-0.302098	-1.2672	NA	NA	NA	NA	NA	NA	-0.784647
CSNK1A1L	CSNK1A1L	122011	-0.0184739	0.0879772	NA	NA	NA	NA	NA	NA	0.286452	0.305853	NA	NA	NA	NA	NA	NA	0.296152
CSNK1D	CSNK1D	1453	-0.567481	-0.535918	NA	NA	NA	NA	NA	NA	-0.896241	-0.892795	NA	NA	NA	NA	NA	NA	-0.894518
CSNK1E	CSNK1E	1454	0.649164	0.108115	NA	NA	NA	NA	NA	NA	0	0.123888	NA	NA	NA	NA	NA	NA	0.0619442
CSNK1G1	CSNK1G1	53944	-0.186974	0.302029	NA	NA	NA	NA	NA	NA	-0.394833	0.109547	NA	NA	NA	NA	NA	NA	-0.142643
CSNK1G2	CSNK1G2	1455	0.63601	-0.121302	NA	NA	NA	NA	NA	NA	0.865935	-0.367024	NA	NA	NA	NA	NA	NA	0.249456
CSNK1G3	CSNK1G3	1456	0.407808	0.708574	NA	NA	NA	NA	NA	NA	0	0.229096	NA	NA	NA	NA	NA	NA	0.114548
CSNK2A1	CSNK2A1	1457	0.155728	1.24523	NA	NA	NA	NA	NA	NA	0.315054	-0.411868	NA	NA	NA	NA	NA	NA	-0.0484071
CSNK2A2	CSNK2A2	1459	0.629182	0.140537	NA	NA	NA	NA	NA	NA	0.0755789	0.214333	NA	NA	NA	NA	NA	NA	0.144956
CSNK2B	CSNK2B	1460	-0.385642	0.254959	NA	NA	NA	NA	NA	NA	-0.209816	-0.00734449	NA	NA	NA	NA	NA	NA	-0.10858
SMC3	CSPG6	9126	-0.507283	-0.402833	NA	NA	NA	NA	NA	NA	-0.486638	-0.649773	NA	NA	NA	NA	NA	NA	-0.568206
CST3	CST3	1471	-0.878301	0.696339	NA	NA	NA	NA	NA	NA	0	0.416996	NA	NA	NA	NA	NA	NA	0.208498
CTAG1B	CTAG1B	1485	-1.44132	-0.0843768	NA	NA	NA	NA	NA	NA	0.069113	-0.0522207	NA	NA	NA	NA	NA	NA	0.00844618
CTDP1	CTDP1	9150	-0.274216	0.658929	NA	NA	NA	NA	NA	NA	-0.311756	0.277759	NA	NA	NA	NA	NA	NA	-0.0169986
CTDSP2	CTDSP2	10106	-0.0157733	0.369495	NA	NA	NA	NA	NA	NA	-0.530375	0	NA	NA	NA	NA	NA	NA	-0.265187
CTDSPL	CTDSPL	10217	-1.03017	-0.590602	NA	NA	NA	NA	NA	NA	-0.514276	-1.95837	NA	NA	NA	NA	NA	NA	-1.23632
CTGF	CTGF	1490	0.131018	0.546349	NA	NA	NA	NA	NA	NA	0.0482563	-0.267093	NA	NA	NA	NA	NA	NA	-0.109418
CTLA4	CTLA4	1493	0.523169	1.02304	NA	NA	NA	NA	NA	NA	-0.1991	0.0516093	NA	NA	NA	NA	NA	NA	-0.0737453
CTNNA1	CTNNA1	1495	-1.08058	0.410774	NA	NA	NA	NA	NA	NA	1.06827	-0.0484636	NA	NA	NA	NA	NA	NA	0.509903
CTNNA2	CTNNA2	1496	-0.784519	-0.19196	NA	NA	NA	NA	NA	NA	-1.39081	-0.0480753	NA	NA	NA	NA	NA	NA	-0.719445
CTNNAL1	CTNNAL1	8727	0.206034	0.560239	NA	NA	NA	NA	NA	NA	0.299928	0	NA	NA	NA	NA	NA	NA	0.149964
CTNNB1	CTNNB1	1499	0.167095	-0.0913115	NA	NA	NA	NA	NA	NA	0.498961	0.460914	NA	NA	NA	NA	NA	NA	0.479937
CTNNBIP1	CTNNBIP1	56998	1.46869	1.25085	NA	NA	NA	NA	NA	NA	0.424933	0.540486	NA	NA	NA	NA	NA	NA	0.482709
CTNND1	CTNND1	1500	0.370549	0.0600961	NA	NA	NA	NA	NA	NA	-0.0433447	0.427769	NA	NA	NA	NA	NA	NA	0.192212
CTNND2	CTNND2	1501	-0.293287	0.370191	NA	NA	NA	NA	NA	NA	-0.802256	0.0138863	NA	NA	NA	NA	NA	NA	-0.394185
CTNS	CTNS	1497	-1.14103	-1.8478	NA	NA	NA	NA	NA	NA	-2.15415	-1.12861	NA	NA	NA	NA	NA	NA	-1.64138
CTRB2	CTRB1	1504	-0.289902	0.1329	NA	NA	NA	NA	NA	NA	-0.536842	0.327123	NA	NA	NA	NA	NA	NA	-0.10486
CTRC	CTRC	11330	1.3634	-0.92791	NA	NA	NA	NA	NA	NA	0.880741	-0.662042	NA	NA	NA	NA	NA	NA	0.109349
CTRL	CTRL	1506	-0.571222	0.188341	NA	NA	NA	NA	NA	NA	-0.151277	0	NA	NA	NA	NA	NA	NA	-0.0756385
CTSB	CTSB	1508	-0.326508	0.617111	NA	NA	NA	NA	NA	NA	-0.0820311	0.522194	NA	NA	NA	NA	NA	NA	0.220082
CTSC	CTSC	1075	1.32467	-0.689433	NA	NA	NA	NA	NA	NA	0	0.185311	NA	NA	NA	NA	NA	NA	0.0926557
CTSD	CTSD	1509	-1.11703	-1.96695	NA	NA	NA	NA	NA	NA	-2.10222	-0.280796	NA	NA	NA	NA	NA	NA	-1.19151
CTSE	CTSE	1510	-0.206115	1.44409	NA	NA	NA	NA	NA	NA	0.0898506	0.39777	NA	NA	NA	NA	NA	NA	0.24381
CTSF	CTSF	8722	-0.305504	-0.5035	NA	NA	NA	NA	NA	NA	0.00909582	-0.0665017	NA	NA	NA	NA	NA	NA	-0.028703
CTSG	CTSG	1511	-0.123648	0.0656617	NA	NA	NA	NA	NA	NA	0.0984496	0.136548	NA	NA	NA	NA	NA	NA	0.117499
CTSH	CTSH	1512	-0.676958	0.984937	NA	NA	NA	NA	NA	NA	-0.750628	0.992649	NA	NA	NA	NA	NA	NA	0.12101
CTSK	CTSK	1513	-1.45729	-0.0725675	NA	NA	NA	NA	NA	NA	-0.90169	0.450109	NA	NA	NA	NA	NA	NA	-0.225791
CTSL1	CTSL	1514	-0.855989	1.54045	NA	NA	NA	NA	NA	NA	0.512875	-1.1275	NA	NA	NA	NA	NA	NA	-0.30731
CTSL2	CTSL2	1515	0.523907	-0.24663	NA	NA	NA	NA	NA	NA	-0.456142	0.311474	NA	NA	NA	NA	NA	NA	-0.072334
CTSO	CTSO	1519	1.77658	-0.49778	NA	NA	NA	NA	NA	NA	0.107795	1.91239	NA	NA	NA	NA	NA	NA	1.01009
CTSS	CTSS	1520	-1.95557	0.66757	NA	NA	NA	NA	NA	NA	0.180582	-0.130501	NA	NA	NA	NA	NA	NA	0.0250403
CTSW	CTSW	1521	-1.01974	-1.89573	NA	NA	NA	NA	NA	NA	-0.383616	-0.528339	NA	NA	NA	NA	NA	NA	-0.455977
CTSZ	CTSZ	1522	-0.826356	-0.275835	NA	NA	NA	NA	NA	NA	0.298563	0	NA	NA	NA	NA	NA	NA	0.149282
CTTN	CTTN	2017	0.183422	-0.490351	NA	NA	NA	NA	NA	NA	0	-0.0168736	NA	NA	NA	NA	NA	NA	-0.00843681
CUBN	CUBN	8029	-1.64119	0.373945	NA	NA	NA	NA	NA	NA	0.31059	-0.276291	NA	NA	NA	NA	NA	NA	0.0171498
CUEDC1	CUEDC1	404093	1.29842	0.823567	NA	NA	NA	NA	NA	NA	0.292719	0.0496907	NA	NA	NA	NA	NA	NA	0.171205
CELF1	CUGBP1	10658	0.108864	-2.16332	NA	NA	NA	NA	NA	NA	-1.27055	0.0599846	NA	NA	NA	NA	NA	NA	-0.605285
CUL1	CUL1	8454	-1.48446	1.31751	NA	NA	NA	NA	NA	NA	-1.69542	0.105294	NA	NA	NA	NA	NA	NA	-0.795064
CUL2	CUL2	8453	-0.31414	-0.348527	NA	NA	NA	NA	NA	NA	-0.120352	-0.465515	NA	NA	NA	NA	NA	NA	-0.292933
CUL3	CUL3	8452	-0.163328	0.384191	NA	NA	NA	NA	NA	NA	-0.197052	-0.189197	NA	NA	NA	NA	NA	NA	-0.193124
CUL5	CUL5	8065	-1.02602	-0.478499	NA	NA	NA	NA	NA	NA	-0.454955	0.195532	NA	NA	NA	NA	NA	NA	-0.129711
CX3CL1	CX3CL1	6376	-0.703163	-0.594103	NA	NA	NA	NA	NA	NA	-0.261564	-0.263462	NA	NA	NA	NA	NA	NA	-0.262513
CX3CR1	CX3CR1	1524	0.11233	0.388574	NA	NA	NA	NA	NA	NA	-0.928122	-0.273489	NA	NA	NA	NA	NA	NA	-0.600806
CXADR	CXADR	1525	-0.239002	0.250895	NA	NA	NA	NA	NA	NA	0.254401	0	NA	NA	NA	NA	NA	NA	0.127201
CXCL1	CXCL1	2919	-0.632227	0.606152	NA	NA	NA	NA	NA	NA	0.989078	-0.810806	NA	NA	NA	NA	NA	NA	0.089136
CXCL10	CXCL10	3627	-0.249853	0.618342	NA	NA	NA	NA	NA	NA	-0.0540165	0.373811	NA	NA	NA	NA	NA	NA	0.159897
CXCL11	CXCL11	6373	0.558486	-0.236466	NA	NA	NA	NA	NA	NA	0.111417	0.64162	NA	NA	NA	NA	NA	NA	0.376519
CXCL12	CXCL12	6387	0.583615	-2.03848	NA	NA	NA	NA	NA	NA	0	0.115371	NA	NA	NA	NA	NA	NA	0.0576854
CXCL13	CXCL13	10563	0.492407	0.319969	NA	NA	NA	NA	NA	NA	-0.071727	0.636292	NA	NA	NA	NA	NA	NA	0.282282
CXCL14	CXCL14	9547	1.703	0.426155	NA	NA	NA	NA	NA	NA	1.13353	-0.0457572	NA	NA	NA	NA	NA	NA	0.543887
CXCL16	CXCL16	58191	1.05843	1.29067	NA	NA	NA	NA	NA	NA	0.321653	0.637397	NA	NA	NA	NA	NA	NA	0.479525
CXCL2	CXCL2	2920	1.26	1.14314	NA	NA	NA	NA	NA	NA	0.374004	0.248198	NA	NA	NA	NA	NA	NA	0.311101
CXCL3	CXCL3	2921	2.30921	1.7693	NA	NA	NA	NA	NA	NA	0.290328	0	NA	NA	NA	NA	NA	NA	0.145164
CXCL5	CXCL5	6374	1.12736	1.05802	NA	NA	NA	NA	NA	NA	-0.203866	0.763498	NA	NA	NA	NA	NA	NA	0.279816
CXCL6	CXCL6	6372	0.865143	-1.66348	NA	NA	NA	NA	NA	NA	-0.0814964	0.425568	NA	NA	NA	NA	NA	NA	0.172036
CXCL9	CXCL9	4283	-0.766219	-0.846468	NA	NA	NA	NA	NA	NA	-0.158467	-0.314554	NA	NA	NA	NA	NA	NA	-0.236511
CXCR3	CXCR3	2833	0.838722	-0.311651	NA	NA	NA	NA	NA	NA	-0.0495825	1.19886	NA	NA	NA	NA	NA	NA	0.574639
CXCR4	CXCR4	7852	0.319182	1.14302	NA	NA	NA	NA	NA	NA	-0.102254	0	NA	NA	NA	NA	NA	NA	-0.0511269
CXCR6	CXCR6	10663	-1.30371	0.612083	NA	NA	NA	NA	NA	NA	0	0.255779	NA	NA	NA	NA	NA	NA	0.127889
CXorf21	CXorf21	80231	1.10745	2.1562	NA	NA	NA	NA	NA	NA	1.67653	1.51025	NA	NA	NA	NA	NA	NA	1.59339
CXorf23	CXorf23	256643	-0.0518232	0.439575	NA	NA	NA	NA	NA	NA	-0.119842	0	NA	NA	NA	NA	NA	NA	-0.0599212
TRMT2B	CXorf34	79979	-0.382089	-0.0875077	NA	NA	NA	NA	NA	NA	0	-0.482549	NA	NA	NA	NA	NA	NA	-0.241274
CXXC1	CXXC1	30827	-1.37736	0.0649499	NA	NA	NA	NA	NA	NA	0	-0.818896	NA	NA	NA	NA	NA	NA	-0.409448
CXXC4	CXXC4	80319	-0.51496	1.18139	NA	NA	NA	NA	NA	NA	0	0.659393	NA	NA	NA	NA	NA	NA	0.329697
CYB561D2	CYB561D2	11068	-0.0995587	0.490391	NA	NA	NA	NA	NA	NA	-0.395581	-0.189056	NA	NA	NA	NA	NA	NA	-0.292318
CYB5D2	CYB5D2	124936	-0.327247	0.580339	NA	NA	NA	NA	NA	NA	0.634403	0.188701	NA	NA	NA	NA	NA	NA	0.411552
CYB5R1	CYB5R1	51706	1.232	0.493067	NA	NA	NA	NA	NA	NA	0.788631	-0.645163	NA	NA	NA	NA	NA	NA	0.0717342
CYB5R2	CYB5R2	51700	-1.0365	-0.377988	NA	NA	NA	NA	NA	NA	-0.0842874	-0.90069	NA	NA	NA	NA	NA	NA	-0.492489
CYB5R3	CYB5R3	1727	-0.950117	0.307601	NA	NA	NA	NA	NA	NA	-0.518531	0.0209128	NA	NA	NA	NA	NA	NA	-0.248809
CYB5R4	CYB5R4	51167	0.374784	0.721698	NA	NA	NA	NA	NA	NA	0.0184794	0.0385889	NA	NA	NA	NA	NA	NA	0.0285342
CYBA	CYBA	1535	-1.23689	0.382004	NA	NA	NA	NA	NA	NA	0.0493807	-1.73686	NA	NA	NA	NA	NA	NA	-0.843741
CYBB	CYBB	1536	1.32567	0.0518627	NA	NA	NA	NA	NA	NA	0	0.472011	NA	NA	NA	NA	NA	NA	0.236006
CYC1	CYC1	1537	-0.0110568	-1.7799	NA	NA	NA	NA	NA	NA	-0.624073	0.0652694	NA	NA	NA	NA	NA	NA	-0.279402
CYCS	CYCS	54205	0.1263	0.0743609	NA	NA	NA	NA	NA	NA	0.300351	0.0700782	NA	NA	NA	NA	NA	NA	0.185215
CYLD	CYLD	1540	0.897463	1.44995	NA	NA	NA	NA	NA	NA	1.39809	2.09328	NA	NA	NA	NA	NA	NA	1.74568
CYP11A1	CYP11A1	1583	1.17179	-0.64127	NA	NA	NA	NA	NA	NA	0.0471143	-0.441329	NA	NA	NA	NA	NA	NA	-0.197107
CYP11B1	CYP11B1	1584	-2.23839	-1.21771	NA	NA	NA	NA	NA	NA	-0.877275	-1.41401	NA	NA	NA	NA	NA	NA	-1.14564
CYP11B2	CYP11B2	1585	-1.38368	0.707349	NA	NA	NA	NA	NA	NA	-0.191804	-1.57016	NA	NA	NA	NA	NA	NA	-0.880983
CYP17A1	CYP17A1	1586	-2.1847	-1.46275	NA	NA	NA	NA	NA	NA	-0.884771	-0.893064	NA	NA	NA	NA	NA	NA	-0.888917
CYP19A1	CYP19A1	1588	1.93143	1.123	NA	NA	NA	NA	NA	NA	-0.114283	0.719208	NA	NA	NA	NA	NA	NA	0.302463
CYP1A1	CYP1A1	1543	-0.819592	-1.72039	NA	NA	NA	NA	NA	NA	-1.11561	-0.578511	NA	NA	NA	NA	NA	NA	-0.847062
CYP1A2	CYP1A2	1544	-1.46509	0.0413466	NA	NA	NA	NA	NA	NA	-0.158329	0.0183368	NA	NA	NA	NA	NA	NA	-0.0699963
CYP1B1	CYP1B1	1545	-1.0533	0.856888	NA	NA	NA	NA	NA	NA	-0.670561	0.356643	NA	NA	NA	NA	NA	NA	-0.156959
CYP20A1	CYP20A1	57404	-1.32436	0.508402	NA	NA	NA	NA	NA	NA	0.404962	-0.5806	NA	NA	NA	NA	NA	NA	-0.0878191
CYP21A1P	CYP21A2	1589	0.0180615	-2.15403	NA	NA	NA	NA	NA	NA	-0.658466	1.15394	NA	NA	NA	NA	NA	NA	0.247736
CYP24A1	CYP24A1	1591	-1.34141	0.881838	NA	NA	NA	NA	NA	NA	-0.0252818	0.0973783	NA	NA	NA	NA	NA	NA	0.0360483
CYP26A1	CYP26A1	1592	-1.73536	-1.27249	NA	NA	NA	NA	NA	NA	-0.378933	-0.828881	NA	NA	NA	NA	NA	NA	-0.603907
CYP26B1	CYP26B1	56603	-0.87103	-0.235862	NA	NA	NA	NA	NA	NA	0.223856	0	NA	NA	NA	NA	NA	NA	0.111928
CYP26C1	CYP26C1	340665	-1.74284	-1.99527	NA	NA	NA	NA	NA	NA	-0.894606	-1.10565	NA	NA	NA	NA	NA	NA	-1.00013
CYP27A1	CYP27A1	1593	-0.254057	-0.52569	NA	NA	NA	NA	NA	NA	-0.985373	-0.131358	NA	NA	NA	NA	NA	NA	-0.558365
CYP27B1	CYP27B1	1594	0.464954	-0.583364	NA	NA	NA	NA	NA	NA	-0.216371	0	NA	NA	NA	NA	NA	NA	-0.108185
CYP2A13	CYP2A13	1553	0.886593	-0.172306	NA	NA	NA	NA	NA	NA	0.842535	-0.136274	NA	NA	NA	NA	NA	NA	0.353131
CYP2A6	CYP2A6	1548	-1.49658	-0.640291	NA	NA	NA	NA	NA	NA	-0.684349	-0.663123	NA	NA	NA	NA	NA	NA	-0.673736
CYP2A7	CYP2A7	1549	0.0661542	0.309762	NA	NA	NA	NA	NA	NA	0	0.261991	NA	NA	NA	NA	NA	NA	0.130996
CYP2B6	CYP2B6	1555	-1.39363	-0.0236036	NA	NA	NA	NA	NA	NA	-0.0282938	-0.481122	NA	NA	NA	NA	NA	NA	-0.254708
CYP2B7P1	CYP2B7P1	1556	0.124885	-1.60546	NA	NA	NA	NA	NA	NA	0.267303	-0.99045	NA	NA	NA	NA	NA	NA	-0.361573
CYP2C18	CYP2C18	1562	1.26428	0.92241	NA	NA	NA	NA	NA	NA	0.0980414	0	NA	NA	NA	NA	NA	NA	0.0490207
CYP2C19	CYP2C19	1557	0.385329	1.09424	NA	NA	NA	NA	NA	NA	0.254238	-0.134025	NA	NA	NA	NA	NA	NA	0.0601065
CYP2C8	CYP2C8	1558	-1.63574	1.26071	NA	NA	NA	NA	NA	NA	0.707894	-1.57301	NA	NA	NA	NA	NA	NA	-0.432555
CYP2C9	CYP2C9	1559	0.715013	0.890632	NA	NA	NA	NA	NA	NA	-0.408371	1.06468	NA	NA	NA	NA	NA	NA	0.328157
CYP2D6	CYP2D6	1565	0.072374	1.80976	NA	NA	NA	NA	NA	NA	0.651129	-0.0871647	NA	NA	NA	NA	NA	NA	0.281982
CYP2D7P1	CYP2D7P1	1564	0.64202	-1.30938	NA	NA	NA	NA	NA	NA	0.0509231	-0.491856	NA	NA	NA	NA	NA	NA	-0.220467
CYP2E1	CYP2E1	1571	-0.47057	-0.443581	NA	NA	NA	NA	NA	NA	0	-0.217524	NA	NA	NA	NA	NA	NA	-0.108762
CYP2F1	CYP2F1	1572	-0.0528437	0.953831	NA	NA	NA	NA	NA	NA	-0.782896	0.0998547	NA	NA	NA	NA	NA	NA	-0.34152
CYP2J2	CYP2J2	1573	0.893418	0.937028	NA	NA	NA	NA	NA	NA	2.03803	0.204347	NA	NA	NA	NA	NA	NA	1.12119
CYP2R1	CYP2R1	120227	1.01195	1.16441	NA	NA	NA	NA	NA	NA	0.0139579	0.591021	NA	NA	NA	NA	NA	NA	0.30249
CYP2S1	CYP2S1	29785	-1.80854	-1.50495	NA	NA	NA	NA	NA	NA	-0.975723	-0.528	NA	NA	NA	NA	NA	NA	-0.751862
CYP2U1	CYP2U1	113612	0.255393	-0.742917	NA	NA	NA	NA	NA	NA	-0.921763	-0.271767	NA	NA	NA	NA	NA	NA	-0.596765
CYP2W1	CYP2W1	54905	-0.0863018	-1.62716	NA	NA	NA	NA	NA	NA	0	-0.764695	NA	NA	NA	NA	NA	NA	-0.382347
CYP39A1	CYP39A1	51302	0.532444	0.850725	NA	NA	NA	NA	NA	NA	0.573904	0.496228	NA	NA	NA	NA	NA	NA	0.535066
CYP3A4	CYP3A4	1576	-0.442295	-0.259848	NA	NA	NA	NA	NA	NA	-0.35452	-0.353386	NA	NA	NA	NA	NA	NA	-0.353953
CYP3A43	CYP3A43	64816	-1.75578	1.1173	NA	NA	NA	NA	NA	NA	0.508782	-1.33309	NA	NA	NA	NA	NA	NA	-0.412152
CYP3A5	CYP3A5	1577	-0.574697	-2.00653	NA	NA	NA	NA	NA	NA	-1.04488	-0.0118068	NA	NA	NA	NA	NA	NA	-0.528344
CYP3A7	CYP3A7	1551	0.890632	0.6526	NA	NA	NA	NA	NA	NA	0.101425	0.114396	NA	NA	NA	NA	NA	NA	0.10791
CYP46A1	CYP46A1	10858	0.842644	-0.439702	NA	NA	NA	NA	NA	NA	-0.170899	0	NA	NA	NA	NA	NA	NA	-0.0854494
CYP4A11	CYP4A11	1579	0.0418449	0.474298	NA	NA	NA	NA	NA	NA	-0.566154	-0.095349	NA	NA	NA	NA	NA	NA	-0.330752
CYP4B1	CYP4B1	1580	1.71146	0.831616	NA	NA	NA	NA	NA	NA	0.901891	0.406472	NA	NA	NA	NA	NA	NA	0.654181
CYP4F11	CYP4F11	57834	-2.17532	-1.6757	NA	NA	NA	NA	NA	NA	-1.10645	-0.764882	NA	NA	NA	NA	NA	NA	-0.935665
CYP4F12	CYP4F12	66002	0.582431	-0.113183	NA	NA	NA	NA	NA	NA	0.082186	1.0022	NA	NA	NA	NA	NA	NA	0.542194
CYP4F3	CYP4F2	8529	-1.11482	-1.55642	NA	NA	NA	NA	NA	NA	-0.485065	-1.45943	NA	NA	NA	NA	NA	NA	-0.972249
CYP4F3	CYP4F3	4051	-1.03257	0.399375	NA	NA	NA	NA	NA	NA	-0.38339	-1.39807	NA	NA	NA	NA	NA	NA	-0.89073
CYP4F8	CYP4F8	11283	0.216285	-0.988672	NA	NA	NA	NA	NA	NA	-0.230592	0.0122302	NA	NA	NA	NA	NA	NA	-0.109181
CYP4V2	CYP4V2	285440	1.77727	-0.491838	NA	NA	NA	NA	NA	NA	0.960795	-0.915651	NA	NA	NA	NA	NA	NA	0.0225721
CYP4X1	CYP4X1	260293	0.413997	-1.85165	NA	NA	NA	NA	NA	NA	0.0836872	-0.400054	NA	NA	NA	NA	NA	NA	-0.158183
CYP4Z1	CYP4Z1	199974	0.622216	-0.713141	NA	NA	NA	NA	NA	NA	-0.217042	-0.668097	NA	NA	NA	NA	NA	NA	-0.44257
CYP51A1	CYP51A1	1595	1.58984	-1.35891	NA	NA	NA	NA	NA	NA	-0.333689	1.11613	NA	NA	NA	NA	NA	NA	0.391221
CYP7A1	CYP7A1	1581	1.21337	-1.98353	NA	NA	NA	NA	NA	NA	-1.23492	0.732975	NA	NA	NA	NA	NA	NA	-0.250973
CYP7B1	CYP7B1	9420	-0.758016	0.92883	NA	NA	NA	NA	NA	NA	-0.875004	0.0864018	NA	NA	NA	NA	NA	NA	-0.394301
CYP8B1	CYP8B1	1582	-1.87645	0.221506	NA	NA	NA	NA	NA	NA	-1.45314	0.0674711	NA	NA	NA	NA	NA	NA	-0.692834
CYR61	CYR61	3491	-0.750796	-0.694818	NA	NA	NA	NA	NA	NA	-0.153663	-0.484294	NA	NA	NA	NA	NA	NA	-0.318979
CYSLTR1	CYSLTR1	10800	0.453586	0.121686	NA	NA	NA	NA	NA	NA	0.0547154	-1.12406	NA	NA	NA	NA	NA	NA	-0.53467
CYSLTR2	CYSLTR2	57105	0.0538256	-0.848936	NA	NA	NA	NA	NA	NA	-0.351668	1.16921	NA	NA	NA	NA	NA	NA	0.408771
CYTL1	CYTL1	54360	0.124829	0.688434	NA	NA	NA	NA	NA	NA	0.471928	0	NA	NA	NA	NA	NA	NA	0.235964
D4S234E	D4S234E	27065	0.634458	-0.983435	NA	NA	NA	NA	NA	NA	0	0.291879	NA	NA	NA	NA	NA	NA	0.145939
DAB2	DAB2	1601	-2.26798	-0.128954	NA	NA	NA	NA	NA	NA	-1.4055	0	NA	NA	NA	NA	NA	NA	-0.702751
DAD1	DAD1	1603	1.38475	-0.0622783	NA	NA	NA	NA	NA	NA	1.14537	0.911039	NA	NA	NA	NA	NA	NA	1.0282
DAG1	DAG1	1605	-0.726051	0.764407	NA	NA	NA	NA	NA	NA	0.541489	0	NA	NA	NA	NA	NA	NA	0.270744
DAK	DAK	26007	-1.06643	-0.432374	NA	NA	NA	NA	NA	NA	-0.527793	-0.442584	NA	NA	NA	NA	NA	NA	-0.485189
DAO	DAO	1610	-0.652587	0.0280491	NA	NA	NA	NA	NA	NA	-0.944481	0	NA	NA	NA	NA	NA	NA	-0.47224
DAOA	DAOA	267012	-0.288103	-0.807311	NA	NA	NA	NA	NA	NA	-0.351705	-0.217039	NA	NA	NA	NA	NA	NA	-0.284372
DAP3	DAP3	7818	-1.44625	-0.491225	NA	NA	NA	NA	NA	NA	-1.10129	-0.028126	NA	NA	NA	NA	NA	NA	-0.564707
DAPK1	DAPK1	1612	0.508969	-0.512969	NA	NA	NA	NA	NA	NA	0	0.109501	NA	NA	NA	NA	NA	NA	0.0547504
DAPK2	DAPK2	23604	-1.20173	-1.17256	NA	NA	NA	NA	NA	NA	0	0.513216	NA	NA	NA	NA	NA	NA	0.256608
DAPK3	DAPK3	1613	-0.0117765	-0.100247	NA	NA	NA	NA	NA	NA	0.0664742	-0.0842783	NA	NA	NA	NA	NA	NA	-0.00890208
DAPP1	DAPP1	27071	-0.137166	0.833906	NA	NA	NA	NA	NA	NA	0.777047	0.328498	NA	NA	NA	NA	NA	NA	0.552773
DAXX	DAXX	1616	0.789073	0.769162	NA	NA	NA	NA	NA	NA	0.23255	0.371108	NA	NA	NA	NA	NA	NA	0.301829
DBH	DBH	1621	0.154623	0.698139	NA	NA	NA	NA	NA	NA	0.0912686	0.0636808	NA	NA	NA	NA	NA	NA	0.0774747
DBI	DBI	1622	-1.39392	0.411783	NA	NA	NA	NA	NA	NA	0	-0.0564614	NA	NA	NA	NA	NA	NA	-0.0282307
DBT	DBT	1629	-0.41239	1.69622	NA	NA	NA	NA	NA	NA	0.10079	1.12393	NA	NA	NA	NA	NA	NA	0.612359
CLECL1	DCAL1	160365	-0.64249	0.727755	NA	NA	NA	NA	NA	NA	-0.116485	-0.785823	NA	NA	NA	NA	NA	NA	-0.451154
DCLK1	DCAMKL1	9201	-0.671141	0.651598	NA	NA	NA	NA	NA	NA	0	-0.303857	NA	NA	NA	NA	NA	NA	-0.151929
DCLK2	DCAMKL2	166614	-0.437808	-0.14051	NA	NA	NA	NA	NA	NA	0.740739	-0.032603	NA	NA	NA	NA	NA	NA	0.354068
DCLK3	DCAMKL3	85443	0.295266	-0.913837	NA	NA	NA	NA	NA	NA	0.369719	-0.00132472	NA	NA	NA	NA	NA	NA	0.184197
DCBLD2	DCBLD2	131566	0.224172	0.746812	NA	NA	NA	NA	NA	NA	-0.284009	0.53011	NA	NA	NA	NA	NA	NA	0.123051
DCC	DCC	1630	-1.93814	-0.930112	NA	NA	NA	NA	NA	NA	0.00246915	-3.19924	NA	NA	NA	NA	NA	NA	-1.59838
DCHS2	DCHS2	54798	1.10968	1.60369	NA	NA	NA	NA	NA	NA	-0.165029	0.751463	NA	NA	NA	NA	NA	NA	0.293217
DCK	DCK	1633	0.690593	1.62667	NA	NA	NA	NA	NA	NA	0	-0.521627	NA	NA	NA	NA	NA	NA	-0.260814
DCLRE1A	DCLRE1A	9937	0.203309	0.275837	NA	NA	NA	NA	NA	NA	-0.0845865	-0.540639	NA	NA	NA	NA	NA	NA	-0.312613
DCLRE1B	DCLRE1B	64858	-0.607586	0.350582	NA	NA	NA	NA	NA	NA	0.631427	-0.91394	NA	NA	NA	NA	NA	NA	-0.141256
DCLRE1C	DCLRE1C	64421	-0.501027	-0.135204	NA	NA	NA	NA	NA	NA	-0.226854	-0.427118	NA	NA	NA	NA	NA	NA	-0.326986
DCN	DCN	1634	0.667215	0.314797	NA	NA	NA	NA	NA	NA	-0.0935484	0.863052	NA	NA	NA	NA	NA	NA	0.384752
DCST1	DCST1	149095	0.774895	0.49118	NA	NA	NA	NA	NA	NA	0.301185	0.099542	NA	NA	NA	NA	NA	NA	0.200364
DCTN1	DCTN1	1639	-0.870988	0.303584	NA	NA	NA	NA	NA	NA	0	0.300342	NA	NA	NA	NA	NA	NA	0.150171
UBTD2	DC-UbP	92181	0.955992	0.502163	NA	NA	NA	NA	NA	NA	0.647841	0.534557	NA	NA	NA	NA	NA	NA	0.591199
DCUN1D1	DCUN1D1	54165	-0.0426109	0.245965	NA	NA	NA	NA	NA	NA	-0.206272	0.187657	NA	NA	NA	NA	NA	NA	-0.0093076
DCX	DCX	1641	-0.933686	0.123926	NA	NA	NA	NA	NA	NA	-0.320796	0.479426	NA	NA	NA	NA	NA	NA	0.0793152
DCXR	DCXR	51181	-1.196	1.67961	NA	NA	NA	NA	NA	NA	0.296577	-0.371516	NA	NA	NA	NA	NA	NA	-0.0374697
DDB1	DDB1	1642	1.18184	1.69915	NA	NA	NA	NA	NA	NA	1.17472	0.920157	NA	NA	NA	NA	NA	NA	1.04744
DDB2	DDB2	1643	1.37393	0.0377549	NA	NA	NA	NA	NA	NA	0	0.35041	NA	NA	NA	NA	NA	NA	0.175205
DDC	DDC	1644	0.01021	-0.892587	NA	NA	NA	NA	NA	NA	-0.445001	-0.55773	NA	NA	NA	NA	NA	NA	-0.501366
DDI2	DDI2	84301	-0.122066	0.615513	NA	NA	NA	NA	NA	NA	0.61902	-0.110939	NA	NA	NA	NA	NA	NA	0.25404
DDIT3	DDIT3	1649	0.885182	-0.264977	NA	NA	NA	NA	NA	NA	-0.269667	0.438305	NA	NA	NA	NA	NA	NA	0.0843189
DDR1	DDR1	780	-0.18064	0.243091	NA	NA	NA	NA	NA	NA	0	0.138394	NA	NA	NA	NA	NA	NA	0.0691971
DDR2	DDR2	4921	-0.361028	-0.596236	NA	NA	NA	NA	NA	NA	0.142869	0.190946	NA	NA	NA	NA	NA	NA	0.166908
DDX1	DDX1	1653	0.418289	0.775068	NA	NA	NA	NA	NA	NA	0	-0.617726	NA	NA	NA	NA	NA	NA	-0.308863
DDX20	DDX20	11218	-0.0560628	-0.510786	NA	NA	NA	NA	NA	NA	0.541071	-0.351243	NA	NA	NA	NA	NA	NA	0.0949138
DDX41	DDX41	51428	-0.289269	-0.255417	NA	NA	NA	NA	NA	NA	0	0.924857	NA	NA	NA	NA	NA	NA	0.462429
EIF4A3	DDX48	9775	-1.69537	-1.42577	NA	NA	NA	NA	NA	NA	-1.36223	0	NA	NA	NA	NA	NA	NA	-0.681113
DDX54	DDX54	79039	0.729429	-0.0077929	NA	NA	NA	NA	NA	NA	0.25572	0.168058	NA	NA	NA	NA	NA	NA	0.211889
DECR1	DECR1	1666	-1.27855	-0.77807	NA	NA	NA	NA	NA	NA	-1.21492	0	NA	NA	NA	NA	NA	NA	-0.607461
DECR2	DECR2	26063	1.35206	1.34963	NA	NA	NA	NA	NA	NA	0	0.869403	NA	NA	NA	NA	NA	NA	0.434701
DEDD	DEDD	9191	-0.462386	0.283523	NA	NA	NA	NA	NA	NA	-0.041791	0	NA	NA	NA	NA	NA	NA	-0.0208955
DEDD2	DEDD2	162989	0.0743738	-0.803508	NA	NA	NA	NA	NA	NA	1.3905	0.175054	NA	NA	NA	NA	NA	NA	0.782778
DEF6	DEF6	50619	0.320794	-1.42203	NA	NA	NA	NA	NA	NA	-0.651626	-0.0036337	NA	NA	NA	NA	NA	NA	-0.32763
DEFA3	DEFA1	1667	0.258644	-0.0958122	NA	NA	NA	NA	NA	NA	-0.220835	0.0171373	NA	NA	NA	NA	NA	NA	-0.101849
DEFA3	DEFA3	1668	0.376712	-0.0207102	NA	NA	NA	NA	NA	NA	-0.102766	0.0922393	NA	NA	NA	NA	NA	NA	-0.00526336
DEFB4B	DEFB4	1673	-1.37742	-0.045351	NA	NA	NA	NA	NA	NA	0	0.134171	NA	NA	NA	NA	NA	NA	0.0670855
DEGS1	DEGS1	8560	-1.13784	-0.63082	NA	NA	NA	NA	NA	NA	0.026675	-0.320314	NA	NA	NA	NA	NA	NA	-0.14682
DEK	DEK	7913	-1.07078	-0.761504	NA	NA	NA	NA	NA	NA	-0.858428	-0.940084	NA	NA	NA	NA	NA	NA	-0.899256
DERA	DERA	51071	0.502596	0.865702	NA	NA	NA	NA	NA	NA	0.328307	-0.0485798	NA	NA	NA	NA	NA	NA	0.139864
DERL1	DERL1	79139	2.10549	1.90164	NA	NA	NA	NA	NA	NA	1.50175	1.29534	NA	NA	NA	NA	NA	NA	1.39855
DES	DES	1674	-1.9903	1.13078	NA	NA	NA	NA	NA	NA	1.62804	-0.670226	NA	NA	NA	NA	NA	NA	0.478909
DFFB	DFFB	1677	-0.0899628	0.100241	NA	NA	NA	NA	NA	NA	0.082077	0.136274	NA	NA	NA	NA	NA	NA	0.109175
DFNA5	DFNA5	1687	0.333431	-0.418412	NA	NA	NA	NA	NA	NA	0.425468	0.72361	NA	NA	NA	NA	NA	NA	0.574539
DGCR2	DGCR2	9993	-1.52311	0.200518	NA	NA	NA	NA	NA	NA	-0.511133	0.396354	NA	NA	NA	NA	NA	NA	-0.0573892
DGCR6L	DGCR6	8214	-1.30392	-0.0124204	NA	NA	NA	NA	NA	NA	-0.479432	0	NA	NA	NA	NA	NA	NA	-0.239716
DGKA	DGKA	1606	-0.199764	0.55576	NA	NA	NA	NA	NA	NA	0.222078	0.320177	NA	NA	NA	NA	NA	NA	0.271128
DGKB	DGKB	1607	-1.39839	0.36166	NA	NA	NA	NA	NA	NA	0.354978	0	NA	NA	NA	NA	NA	NA	0.177489
DGKD	DGKD	8527	-0.412841	0.345471	NA	NA	NA	NA	NA	NA	0.856381	-0.222943	NA	NA	NA	NA	NA	NA	0.316719
DGKE	DGKE	8526	0.0509251	-0.00648268	NA	NA	NA	NA	NA	NA	0.684584	0.0674268	NA	NA	NA	NA	NA	NA	0.376006
DGKG	DGKG	1608	1.641	1.15515	NA	NA	NA	NA	NA	NA	0.33561	0.787028	NA	NA	NA	NA	NA	NA	0.561319
DGKH	DGKH	160851	0.463523	0.555569	NA	NA	NA	NA	NA	NA	-0.227709	-0.0611187	NA	NA	NA	NA	NA	NA	-0.144414
DGKI	DGKI	9162	-0.449946	0.00588538	NA	NA	NA	NA	NA	NA	-0.680468	-0.356698	NA	NA	NA	NA	NA	NA	-0.518583
DGKK	DGKK	139189	0.135463	-0.777879	NA	NA	NA	NA	NA	NA	-0.0281981	0.279177	NA	NA	NA	NA	NA	NA	0.125489
DGKQ	DGKQ	1609	0.39973	-0.815021	NA	NA	NA	NA	NA	NA	0.823045	-0.24534	NA	NA	NA	NA	NA	NA	0.288853
DGKZ	DGKZ	8525	-0.767083	0.112587	NA	NA	NA	NA	NA	NA	-0.860458	0.539037	NA	NA	NA	NA	NA	NA	-0.16071
DGUOK	DGUOK	1716	-0.323802	-0.726157	NA	NA	NA	NA	NA	NA	0.0544486	-0.995418	NA	NA	NA	NA	NA	NA	-0.470485
DHCR24	DHCR24	1718	-0.574919	0.322194	NA	NA	NA	NA	NA	NA	-1.33524	-0.722666	NA	NA	NA	NA	NA	NA	-1.02895
DHCR7	DHCR7	1717	-0.676375	-1.34118	NA	NA	NA	NA	NA	NA	-0.830266	-0.439351	NA	NA	NA	NA	NA	NA	-0.634808
DHFR	DHFR	1719	-1.80437	-0.190303	NA	NA	NA	NA	NA	NA	-1.85623	0.193126	NA	NA	NA	NA	NA	NA	-0.831554
DHFRL1	DHFRL1	200895	-1.71801	-0.860323	NA	NA	NA	NA	NA	NA	0	-0.915496	NA	NA	NA	NA	NA	NA	-0.457748
DHH	DHH	50846	-0.259534	1.0098	NA	NA	NA	NA	NA	NA	0.112913	-1.21499	NA	NA	NA	NA	NA	NA	-0.551038
DHODH	DHODH	1723	-0.0582919	-0.846488	NA	NA	NA	NA	NA	NA	0	-1.37091	NA	NA	NA	NA	NA	NA	-0.685457
DHRS1	DHRS1	115817	-2.2513	1.21301	NA	NA	NA	NA	NA	NA	-1.66871	0.352314	NA	NA	NA	NA	NA	NA	-0.658196
HSD17B14	DHRS10	51171	0.773729	-2.25609	NA	NA	NA	NA	NA	NA	0	0.400752	NA	NA	NA	NA	NA	NA	0.200376
DHRS2	DHRS2	10202	0.562908	1.21173	NA	NA	NA	NA	NA	NA	0.881355	0.633578	NA	NA	NA	NA	NA	NA	0.757466
DHRS3	DHRS3	9249	1.1263	-1.16951	NA	NA	NA	NA	NA	NA	-1.12447	-0.67411	NA	NA	NA	NA	NA	NA	-0.899288
DHRS4	DHRS4	10901	-0.592326	2.15135	NA	NA	NA	NA	NA	NA	-0.148716	0.350933	NA	NA	NA	NA	NA	NA	0.101109
DHRS4	DHRS4L2	317749	-0.423365	0.336698	NA	NA	NA	NA	NA	NA	0.760012	0.0202449	NA	NA	NA	NA	NA	NA	0.390128
DHRS7	DHRS7	51635	1.37823	0.3041	NA	NA	NA	NA	NA	NA	1.10141	0.293889	NA	NA	NA	NA	NA	NA	0.697647
DHRS7B	DHRS7B	25979	1.30073	-1.56963	NA	NA	NA	NA	NA	NA	0.130576	-0.404195	NA	NA	NA	NA	NA	NA	-0.13681
DHRS7C	DHRS7C	201140	-0.618969	0.554674	NA	NA	NA	NA	NA	NA	-0.0896273	0.359593	NA	NA	NA	NA	NA	NA	0.134983
HSD17B11	DHRS8	51170	0.111823	-2.16522	NA	NA	NA	NA	NA	NA	-1.31428	0.467323	NA	NA	NA	NA	NA	NA	-0.42348
DHRS9	DHRS9	10170	-0.871461	0.901961	NA	NA	NA	NA	NA	NA	-0.235336	0.317553	NA	NA	NA	NA	NA	NA	0.0411085
DHRSX	DHRSX	207063	2.02876	-0.0689081	NA	NA	NA	NA	NA	NA	0	1.03209	NA	NA	NA	NA	NA	NA	0.516045
DHX57	DHX57	90957	0.20209	0.980492	NA	NA	NA	NA	NA	NA	0	0.456065	NA	NA	NA	NA	NA	NA	0.228032
DIAPH1	DIAPH1	1729	0.493908	-0.904719	NA	NA	NA	NA	NA	NA	-0.222211	-0.133633	NA	NA	NA	NA	NA	NA	-0.177922
DIAPH2	DIAPH2	1730	-0.673158	0.80865	NA	NA	NA	NA	NA	NA	0	-0.892448	NA	NA	NA	NA	NA	NA	-0.446224
DICER1	DICER1	23405	0.14051	0.169321	NA	NA	NA	NA	NA	NA	-0.114467	0.159111	NA	NA	NA	NA	NA	NA	0.0223217
DIDO1	DIDO1	11083	-0.174762	0.489074	NA	NA	NA	NA	NA	NA	-0.179044	-0.106302	NA	NA	NA	NA	NA	NA	-0.142673
DIO1	DIO1	1733	0.00245314	1.16644	NA	NA	NA	NA	NA	NA	0.236273	0.196241	NA	NA	NA	NA	NA	NA	0.216257
DIO2	DIO2	1734	2.43368	0.978498	NA	NA	NA	NA	NA	NA	0.122711	1.50327	NA	NA	NA	NA	NA	NA	0.812992
DIO3	DIO3	1735	0.537627	-0.431764	NA	NA	NA	NA	NA	NA	-0.112731	0.35752	NA	NA	NA	NA	NA	NA	0.122395
DKC1	DKC1	1736	-0.90374	0.541036	NA	NA	NA	NA	NA	NA	-0.0117785	-0.015053	NA	NA	NA	NA	NA	NA	-0.0134157
LRWD1	DKFZp434K1815	222229	-1.31426	0.812654	NA	NA	NA	NA	NA	NA	0.622705	0.0531308	NA	NA	NA	NA	NA	NA	0.337918
PTPN20B	DKFZP566K0524	26095	-0.731655	0.934708	NA	NA	NA	NA	NA	NA	-1.00848	0.72641	NA	NA	NA	NA	NA	NA	-0.141033
PAMR1	DKFZP586H2123	25891	0.193437	0.751251	NA	NA	NA	NA	NA	NA	0.318788	-0.0615409	NA	NA	NA	NA	NA	NA	0.128624
SGK223	DKFZp761P0423	157285	1.81005	1.33964	NA	NA	NA	NA	NA	NA	0.0785452	0.789126	NA	NA	NA	NA	NA	NA	0.433836
HJURP	DKFZp762E1312	55355	0.425588	1.16624	NA	NA	NA	NA	NA	NA	0	-0.278481	NA	NA	NA	NA	NA	NA	-0.139241
DKK1	DKK1	22943	-0.187996	-1.13319	NA	NA	NA	NA	NA	NA	-0.846227	0	NA	NA	NA	NA	NA	NA	-0.423113
DKK2	DKK2	27123	1.06658	0.765131	NA	NA	NA	NA	NA	NA	0.407142	1.01471	NA	NA	NA	NA	NA	NA	0.710927
DKK3	DKK3	27122	0.194949	-0.343491	NA	NA	NA	NA	NA	NA	-0.211291	0.519275	NA	NA	NA	NA	NA	NA	0.153992
DKK4	DKK4	27121	0.0895344	-0.932868	NA	NA	NA	NA	NA	NA	-0.229673	-1.53116	NA	NA	NA	NA	NA	NA	-0.880416
DLAT	DLAT	1737	0.114691	-0.287879	NA	NA	NA	NA	NA	NA	-0.142201	-0.309122	NA	NA	NA	NA	NA	NA	-0.225661
DLD	DLD	1738	-1.89329	1.2107	NA	NA	NA	NA	NA	NA	0.052065	-1.80438	NA	NA	NA	NA	NA	NA	-0.876158
DLG1	DLG1	1739	0.648475	0.317362	NA	NA	NA	NA	NA	NA	-0.0901019	0.472896	NA	NA	NA	NA	NA	NA	0.191397
DLG2	DLG2	1740	-1.60714	-1.09508	NA	NA	NA	NA	NA	NA	-1.59136	0	NA	NA	NA	NA	NA	NA	-0.795682
DLG4	DLG4	1742	0.752159	-1.91262	NA	NA	NA	NA	NA	NA	0.354105	0	NA	NA	NA	NA	NA	NA	0.177053
DLG5	DLG5	9231	0.0714303	-0.376966	NA	NA	NA	NA	NA	NA	0.202216	0.731215	NA	NA	NA	NA	NA	NA	0.466716
DLGAP5	DLG7	9787	0.856785	0.66508	NA	NA	NA	NA	NA	NA	0	0.840598	NA	NA	NA	NA	NA	NA	0.420299
DLK1	DLK1	8788	-0.189899	1.00301	NA	NA	NA	NA	NA	NA	0	1.23995	NA	NA	NA	NA	NA	NA	0.619976
DLL3	DLL3	10683	-1.22005	0.922412	NA	NA	NA	NA	NA	NA	-0.119804	0.185848	NA	NA	NA	NA	NA	NA	0.0330223
DLL4	DLL4	54567	-1.04349	-0.17254	NA	NA	NA	NA	NA	NA	0.340055	0	NA	NA	NA	NA	NA	NA	0.170028
DLX3	DLX3	1747	-1.58132	0.733047	NA	NA	NA	NA	NA	NA	1.73319	-0.580415	NA	NA	NA	NA	NA	NA	0.576386
DMBT1	DMBT1	1755	2.15729	-0.37244	NA	NA	NA	NA	NA	NA	1.27539	-0.192918	NA	NA	NA	NA	NA	NA	0.541234
DMC1	DMC1	11144	0.099345	0.406974	NA	NA	NA	NA	NA	NA	0	0.106084	NA	NA	NA	NA	NA	NA	0.053042
DMPK	DMPK	1760	0.280196	-1.26678	NA	NA	NA	NA	NA	NA	-1.68719	0	NA	NA	NA	NA	NA	NA	-0.843595
DMRT1	DMRT1	1761	0.712172	-1.21914	NA	NA	NA	NA	NA	NA	-0.200893	0.75379	NA	NA	NA	NA	NA	NA	0.276449
DNAH11	DNAH11	8701	-0.586536	-1.633	NA	NA	NA	NA	NA	NA	-0.976829	0.111477	NA	NA	NA	NA	NA	NA	-0.432676
DNAH7	DNAH7	56171	1.21095	-0.32183	NA	NA	NA	NA	NA	NA	0	-0.628184	NA	NA	NA	NA	NA	NA	-0.314092
DNAH9	DNAH9	1770	-0.0547097	0.489127	NA	NA	NA	NA	NA	NA	0.456201	-0.364848	NA	NA	NA	NA	NA	NA	0.0456762
DNAI1	DNAI1	27019	0.62379	-0.764864	NA	NA	NA	NA	NA	NA	0.240019	0.564622	NA	NA	NA	NA	NA	NA	0.402321
DNAJA1	DNAJA1	3301	1.54278	-0.462953	NA	NA	NA	NA	NA	NA	0.537086	-0.0505787	NA	NA	NA	NA	NA	NA	0.243253
DNAJB7	DNAJB7	150353	0.116987	0.131035	NA	NA	NA	NA	NA	NA	0.513735	0	NA	NA	NA	NA	NA	NA	0.256867
DNAJB9	DNAJB9	4189	1.25424	2.24347	NA	NA	NA	NA	NA	NA	1.43222	0.324069	NA	NA	NA	NA	NA	NA	0.878145
DNAJC10	DNAJC10	54431	0.879803	0.151768	NA	NA	NA	NA	NA	NA	0.245358	-0.12379	NA	NA	NA	NA	NA	NA	0.060784
DNAJC13	DNAJC13	23317	-0.0398297	0.432266	NA	NA	NA	NA	NA	NA	0.415303	0.457438	NA	NA	NA	NA	NA	NA	0.43637
DNAJC14	DNAJC14	85406	1.94155	1.89508	NA	NA	NA	NA	NA	NA	0.497498	1.46964	NA	NA	NA	NA	NA	NA	0.98357
DNAJC16	DNAJC16	23341	0.739215	1.28091	NA	NA	NA	NA	NA	NA	0.715001	0.520589	NA	NA	NA	NA	NA	NA	0.617795
DNAJC6	DNAJC6	9829	-1.28607	1.32788	NA	NA	NA	NA	NA	NA	0.539397	-1.22334	NA	NA	NA	NA	NA	NA	-0.34197
DNASE1	DNASE1	1773	-1.24627	1.18527	NA	NA	NA	NA	NA	NA	1.74087	-0.10027	NA	NA	NA	NA	NA	NA	0.820299
DNASE1L3	DNASE1L3	1776	-0.744541	-1.10257	NA	NA	NA	NA	NA	NA	-0.0590833	-0.315943	NA	NA	NA	NA	NA	NA	-0.187513
DNASE2	DNASE2	1777	0.669756	0.179252	NA	NA	NA	NA	NA	NA	0.228206	0.255578	NA	NA	NA	NA	NA	NA	0.241892
DNER	DNER	92737	0.549812	-0.962737	NA	NA	NA	NA	NA	NA	0.723864	0.243206	NA	NA	NA	NA	NA	NA	0.483535
DNM1	DNM1	1759	-0.303615	-0.32374	NA	NA	NA	NA	NA	NA	-0.100083	0	NA	NA	NA	NA	NA	NA	-0.0500415
DNMT1	DNMT1	1786	1.16437	0.725123	NA	NA	NA	NA	NA	NA	0.718036	0.259547	NA	NA	NA	NA	NA	NA	0.488792
TRDMT1	DNMT2	1787	1.02443	1.03369	NA	NA	NA	NA	NA	NA	1.0624	-0.0305507	NA	NA	NA	NA	NA	NA	0.515923
DNMT3A	DNMT3A	1788	-0.594889	-0.754601	0.616359	-0.562074	NA	NA	NA	NA	0.591902	-0.715027	-0.35752	-0.331286	NA	NA	NA	NA	-0.344403
DNMT3B	DNMT3B	1789	0.873121	-0.506168	NA	NA	NA	NA	NA	NA	0.151328	-0.244674	NA	NA	NA	NA	NA	NA	-0.0466732
DNMT3L	DNMT3L	29947	0.101047	-1.17658	NA	NA	NA	NA	NA	NA	-0.768371	0	NA	NA	NA	NA	NA	NA	-0.384186
DNPEP	DNPEP	23549	-1.43035	0.143285	NA	NA	NA	NA	NA	NA	0	-0.998356	NA	NA	NA	NA	NA	NA	-0.499178
DNTTIP2	DNTTIP2	30836	-1.31647	-0.125207	NA	NA	NA	NA	NA	NA	-0.96274	-1.11653	NA	NA	NA	NA	NA	NA	-1.03964
DOCK1	DOCK1	1793	-0.983143	0.689834	NA	NA	NA	NA	NA	NA	-1.25465	0	NA	NA	NA	NA	NA	NA	-0.627324
DOCK2	DOCK2	1794	0.344905	0.0753094	NA	NA	NA	NA	NA	NA	0.0473489	0	NA	NA	NA	NA	NA	NA	0.0236744
DOK1	DOK1	1796	0.940278	-0.514184	NA	NA	NA	NA	NA	NA	-0.180203	-0.246019	NA	NA	NA	NA	NA	NA	-0.213111
DOK2	DOK2	9046	0.403111	0.349027	NA	NA	NA	NA	NA	NA	0.567838	-0.20675	NA	NA	NA	NA	NA	NA	0.180544
DOK3	DOK3	79930	-0.557676	-0.419268	NA	NA	NA	NA	NA	NA	0.193762	-1.03054	NA	NA	NA	NA	NA	NA	-0.41839
DOK4	DOK4	55715	-0.296767	0.374039	NA	NA	NA	NA	NA	NA	-0.453041	0.559757	NA	NA	NA	NA	NA	NA	0.053358
DOK5	DOK5	55816	0.895285	0.658791	NA	NA	NA	NA	NA	NA	0.538655	0	NA	NA	NA	NA	NA	NA	0.269328
DOK6	DOK6	220164	0.635069	0.0650299	NA	NA	NA	NA	NA	NA	0.249078	0.149943	NA	NA	NA	NA	NA	NA	0.199511
DOLPP1	DOLPP1	57171	-0.138989	-0.904844	NA	NA	NA	NA	NA	NA	0	0.0715346	NA	NA	NA	NA	NA	NA	0.0357673
DOPEY1	DOPEY1	23033	0.649956	0.720769	NA	NA	NA	NA	NA	NA	0.10724	0.00400633	NA	NA	NA	NA	NA	NA	0.055623
DOT1L	DOT1L	84444	0.327654	0.875674	NA	NA	NA	NA	NA	NA	0.282269	-0.595688	NA	NA	NA	NA	NA	NA	-0.156709
DPEP2	DPEP2	64174	0.565873	1.71714	NA	NA	NA	NA	NA	NA	0.845691	0.000719078	NA	NA	NA	NA	NA	NA	0.423205
DPEP3	DPEP3	64180	0.149267	0.593195	NA	NA	NA	NA	NA	NA	0.227975	0.701242	NA	NA	NA	NA	NA	NA	0.464608
DPF1	DPF1	8193	1.17793	-0.691795	NA	NA	NA	NA	NA	NA	2.294	0	NA	NA	NA	NA	NA	NA	1.147
DPF2	DPF2	5977	0.26623	0.84424	NA	NA	NA	NA	NA	NA	-0.510822	0	NA	NA	NA	NA	NA	NA	-0.255411
DPP10	DPP10	57628	0.77495	0.993429	NA	NA	NA	NA	NA	NA	0.489537	0.204035	NA	NA	NA	NA	NA	NA	0.346786
DPP3	DPP3	10072	-0.904175	-1.46356	NA	NA	NA	NA	NA	NA	0.395759	-0.903414	NA	NA	NA	NA	NA	NA	-0.253828
DPP4	DPP4	1803	0.748641	-0.925801	NA	NA	NA	NA	NA	NA	0.191568	-0.328668	NA	NA	NA	NA	NA	NA	-0.0685501
DPP6	DPP6	1804	1.05813	0.531307	NA	NA	NA	NA	NA	NA	0.70387	-0.18998	NA	NA	NA	NA	NA	NA	0.256945
DPP8	DPP8	54878	-0.559335	-0.830002	NA	NA	NA	NA	NA	NA	-0.830841	-0.640104	NA	NA	NA	NA	NA	NA	-0.735472
DPP9	DPP9	91039	1.98771	1.55976	NA	NA	NA	NA	NA	NA	2.09996	1.82825	NA	NA	NA	NA	NA	NA	1.96411
DPYD	DPYD	1806	-0.234256	-0.121084	NA	NA	NA	NA	NA	NA	0.401592	-1.25192	NA	NA	NA	NA	NA	NA	-0.425165
DPYS	DPYS	1807	-0.40387	0.143292	NA	NA	NA	NA	NA	NA	-1.19235	-0.336525	NA	NA	NA	NA	NA	NA	-0.764437
DPYSL2	DPYSL2	1808	-0.375095	-1.46423	NA	NA	NA	NA	NA	NA	-0.308403	-1.05454	NA	NA	NA	NA	NA	NA	-0.681472
DRD1	DRD1	1812	-0.300391	0.928265	NA	NA	NA	NA	NA	NA	0.0218538	-0.878631	NA	NA	NA	NA	NA	NA	-0.428388
CALY	DRD1IP	50632	-0.575298	-1.14602	NA	NA	NA	NA	NA	NA	0.199083	0.00651024	NA	NA	NA	NA	NA	NA	0.102796
DRD2	DRD2	1813	-1.22024	-0.697813	NA	NA	NA	NA	NA	NA	-1.01964	0.119712	NA	NA	NA	NA	NA	NA	-0.449965
DRD3	DRD3	1814	0.981705	-0.37846	NA	NA	NA	NA	NA	NA	2.00692	-0.69458	NA	NA	NA	NA	NA	NA	0.656171
DRD4	DRD4	1815	0.53406	0.363874	NA	NA	NA	NA	NA	NA	0.0173228	0.323792	NA	NA	NA	NA	NA	NA	0.170557
DRD5	DRD5	1816	-0.138033	-0.00813298	NA	NA	NA	NA	NA	NA	-0.435839	0.0724905	NA	NA	NA	NA	NA	NA	-0.181674
DSCAML1	DSCAML1	57453	0.796158	0.0197942	NA	NA	NA	NA	NA	NA	0.305935	1.05249	NA	NA	NA	NA	NA	NA	0.679214
DSG1	DSG1	1828	-0.897631	0.933914	NA	NA	NA	NA	NA	NA	0	0.409003	NA	NA	NA	NA	NA	NA	0.204502
DSP	DSP	1832	1.84153	0.61541	NA	NA	NA	NA	NA	NA	0.697446	-0.0561565	NA	NA	NA	NA	NA	NA	0.320645
DSPP	DSPP	1834	0.859161	-0.305188	NA	NA	NA	NA	NA	NA	-0.0370225	0.48633	NA	NA	NA	NA	NA	NA	0.224654
DTL	DTL	51514	-0.00790173	-1.38987	NA	NA	NA	NA	NA	NA	-1.06284	-0.819628	NA	NA	NA	NA	NA	NA	-0.941234
DTNA	DTNA	1837	-0.223166	-0.969539	0.276597	1.30472	NA	NA	NA	NA	-0.649531	0.491687	-0.427997	0	NA	NA	NA	NA	-0.213998
DTNBP1	DTNBP1	84062	0.999876	1.28316	NA	NA	NA	NA	NA	NA	0.137104	1.46083	NA	NA	NA	NA	NA	NA	0.798966
DTX1	DTX1	1840	-1.25276	-0.510138	NA	NA	NA	NA	NA	NA	0.481858	-0.737798	NA	NA	NA	NA	NA	NA	-0.12797
DTX2	DTX2	113878	0.851685	0.696191	NA	NA	NA	NA	NA	NA	0.0117488	-0.496994	NA	NA	NA	NA	NA	NA	-0.242622
DTX3	DTX3	196403	0.284828	-0.89214	NA	NA	NA	NA	NA	NA	0.19002	-0.788802	NA	NA	NA	NA	NA	NA	-0.299391
DTX3L	DTX3L	151636	-0.281493	0.181595	NA	NA	NA	NA	NA	NA	0.334522	1.02722	NA	NA	NA	NA	NA	NA	0.680869
DTX4	DTX4	23220	-1.10849	-0.883753	NA	NA	NA	NA	NA	NA	0.113063	0.0702306	NA	NA	NA	NA	NA	NA	0.0916467
DTYMK	DTYMK	1841	0.745499	-0.14232	NA	NA	NA	NA	NA	NA	-0.318743	0.336712	NA	NA	NA	NA	NA	NA	0.00898427
DUOX1	DUOX1	53905	-0.12267	-1.40391	NA	NA	NA	NA	NA	NA	0	0.00653393	NA	NA	NA	NA	NA	NA	0.00326696
DUOX2	DUOX2	50506	1.02087	0.701843	NA	NA	NA	NA	NA	NA	0.248593	0.119101	NA	NA	NA	NA	NA	NA	0.183847
DUSP1	DUSP1	1843	1.341	-0.850939	NA	NA	NA	NA	NA	NA	0	0.701972	NA	NA	NA	NA	NA	NA	0.350986
DUSP10	DUSP10	11221	-0.134021	0.713013	NA	NA	NA	NA	NA	NA	1.1606	-0.0306827	NA	NA	NA	NA	NA	NA	0.564958
DUSP11	DUSP11	8446	0.462506	0.598876	NA	NA	NA	NA	NA	NA	0.619521	0.636558	NA	NA	NA	NA	NA	NA	0.628039
DUSP12	DUSP12	11266	-0.325011	0.137362	NA	NA	NA	NA	NA	NA	0.374731	-0.241877	NA	NA	NA	NA	NA	NA	0.066427
DUSP13	DUSP13	51207	0.181758	0.556196	NA	NA	NA	NA	NA	NA	0.0863476	0.294517	NA	NA	NA	NA	NA	NA	0.190432
DUSP14	DUSP14	11072	0.285564	-0.0400805	NA	NA	NA	NA	NA	NA	0.128808	-0.446927	NA	NA	NA	NA	NA	NA	-0.15906
DUSP15	DUSP15	128853	0.445241	0.66497	NA	NA	NA	NA	NA	NA	0.263868	-0.408414	NA	NA	NA	NA	NA	NA	-0.0722726
DUSP16	DUSP16	80824	0.245672	-0.668993	NA	NA	NA	NA	NA	NA	-0.662614	-0.747416	NA	NA	NA	NA	NA	NA	-0.705015
DUSP18	DUSP18	150290	-1.02584	-0.454518	NA	NA	NA	NA	NA	NA	0.186977	-0.0493125	NA	NA	NA	NA	NA	NA	0.0688321
DUSP19	DUSP19	142679	-0.78699	-0.83589	NA	NA	NA	NA	NA	NA	-0.120897	-0.0437279	NA	NA	NA	NA	NA	NA	-0.0823124
DUSP2	DUSP2	1844	0.809333	0.442223	NA	NA	NA	NA	NA	NA	0.642164	1.74485	NA	NA	NA	NA	NA	NA	1.19351
DUSP21	DUSP21	63904	0.932349	0.69346	NA	NA	NA	NA	NA	NA	0.0730021	0.179127	NA	NA	NA	NA	NA	NA	0.126065
DUSP22	DUSP22	56940	-0.875675	1.54128	NA	NA	NA	NA	NA	NA	2.05219	0	NA	NA	NA	NA	NA	NA	1.0261
DUSP23	DUSP23	54935	-0.626419	1.15573	NA	NA	NA	NA	NA	NA	0.302071	-0.389396	NA	NA	NA	NA	NA	NA	-0.0436625
STYXL1	DUSP24	51657	-0.807258	0.300792	NA	NA	NA	NA	NA	NA	-0.904414	0.0634566	NA	NA	NA	NA	NA	NA	-0.420478
DUSP26	DUSP26	78986	1.13214	-0.15185	NA	NA	NA	NA	NA	NA	0.311248	0.713278	NA	NA	NA	NA	NA	NA	0.512263
DUSP27	DUSP27	92235	0.378933	-1.75974	NA	NA	NA	NA	NA	NA	0	-0.9821	NA	NA	NA	NA	NA	NA	-0.49105
DUSP3	DUSP3	1845	-0.413318	0.344065	NA	NA	NA	NA	NA	NA	-0.130462	0.171698	NA	NA	NA	NA	NA	NA	0.0206177
DUSP6	DUSP6	1848	0.276291	0.965041	NA	NA	NA	NA	NA	NA	-0.620597	0.0307612	NA	NA	NA	NA	NA	NA	-0.294918
DUSP7	DUSP7	1849	1.03271	-0.797622	NA	NA	NA	NA	NA	NA	0.0252509	0.22144	NA	NA	NA	NA	NA	NA	0.123345
DUSP8	DUSP8	1850	0.675357	1.2149	NA	NA	NA	NA	NA	NA	0.000297852	0.291563	NA	NA	NA	NA	NA	NA	0.14593
DUT	DUT	1854	-0.869149	-0.893242	NA	NA	NA	NA	NA	NA	-1.39154	0.0172662	NA	NA	NA	NA	NA	NA	-0.687135
DVL1	DVL1	1855	2.07325	-0.0632038	NA	NA	NA	NA	NA	NA	-0.65261	1.0784	NA	NA	NA	NA	NA	NA	0.212894
DVL2	DVL2	1856	-0.423987	-1.79437	NA	NA	NA	NA	NA	NA	-1.32317	-0.311734	NA	NA	NA	NA	NA	NA	-0.817451
DVL3	DVL3	1857	0.502295	-0.311316	NA	NA	NA	NA	NA	NA	0	0	NA	NA	NA	NA	NA	NA	0
DYNC1H1	DYNC1H1	1778	-0.918436	0.268611	NA	NA	NA	NA	NA	NA	-1.44238	0.00665392	NA	NA	NA	NA	NA	NA	-0.717861
DYNC1LI2	DYNC1LI2	1783	-1.99985	1.25764	NA	NA	NA	NA	NA	NA	0.438068	-0.548255	NA	NA	NA	NA	NA	NA	-0.0550937
DYRK1A	DYRK1A	1859	-0.12863	-0.0325091	NA	NA	NA	NA	NA	NA	-0.269844	-0.520268	NA	NA	NA	NA	NA	NA	-0.395056
DYRK1B	DYRK1B	9149	-0.535557	0.054607	NA	NA	NA	NA	NA	NA	0.0436247	-0.0408036	NA	NA	NA	NA	NA	NA	0.00141059
DYRK2	DYRK2	8445	-0.277186	0.273908	NA	NA	NA	NA	NA	NA	-0.45785	-1.18323	NA	NA	NA	NA	NA	NA	-0.820539
DYRK3	DYRK3	8444	0.627541	-0.301636	NA	NA	NA	NA	NA	NA	0	-0.480483	NA	NA	NA	NA	NA	NA	-0.240241
DYRK4	DYRK4	8798	-0.144319	0.0512826	NA	NA	NA	NA	NA	NA	0.183559	0.03826	NA	NA	NA	NA	NA	NA	0.110909
DZIP3	DZIP3	9666	-1.60789	0.856109	NA	NA	NA	NA	NA	NA	-0.064366	-0.412072	NA	NA	NA	NA	NA	NA	-0.238219
E2F1	E2F1	1869	0.343572	1.44944	NA	NA	NA	NA	NA	NA	0.581931	0.664981	NA	NA	NA	NA	NA	NA	0.623456
E2F2	E2F2	1870	0.442898	-0.676054	NA	NA	NA	NA	NA	NA	-0.39343	-0.0419414	NA	NA	NA	NA	NA	NA	-0.217686
E2F3	E2F3	1871	0.315214	1.79352	NA	NA	NA	NA	NA	NA	3.08967	0.331648	NA	NA	NA	NA	NA	NA	1.71066
E2F4	E2F4	1874	0.973045	0.525257	NA	NA	NA	NA	NA	NA	0	0.425759	NA	NA	NA	NA	NA	NA	0.212879
E2F5	E2F5	1875	0.864056	-0.356951	NA	NA	NA	NA	NA	NA	0.201547	-0.94842	NA	NA	NA	NA	NA	NA	-0.373437
E2F8	E2F8	79733	0.88309	-0.907419	NA	NA	NA	NA	NA	NA	0.0467614	-0.030903	NA	NA	NA	NA	NA	NA	0.00792922
EAF1	EAF1	85403	-0.781798	0.245502	NA	NA	NA	NA	NA	NA	-0.298271	0.128515	NA	NA	NA	NA	NA	NA	-0.0848783
EARS2	EARS2	124454	-1.45604	-2.1795	NA	NA	NA	NA	NA	NA	-0.314822	-0.649089	NA	NA	NA	NA	NA	NA	-0.481955
EBAG9	EBAG9	9166	1.00779	0.336771	NA	NA	NA	NA	NA	NA	0.112845	0.273417	NA	NA	NA	NA	NA	NA	0.193131
GPR183	EBI2	1880	0.439262	0.711252	NA	NA	NA	NA	NA	NA	-0.283794	0.285227	NA	NA	NA	NA	NA	NA	0.000716678
EBI3	EBI3	10148	0.855353	0.625043	NA	NA	NA	NA	NA	NA	0.615876	0.863401	NA	NA	NA	NA	NA	NA	0.739639
EBP	EBP	10682	0.208299	0.576731	NA	NA	NA	NA	NA	NA	0	0.665989	NA	NA	NA	NA	NA	NA	0.332994
ECD	ECD	11319	0.48584	-1.38192	NA	NA	NA	NA	NA	NA	0.0813119	-0.147639	NA	NA	NA	NA	NA	NA	-0.0331638
ECE1	ECE1	1889	-0.869001	-1.08494	NA	NA	NA	NA	NA	NA	-0.111429	0.0562808	NA	NA	NA	NA	NA	NA	-0.0275739
ECE2	ECE2	9718	-0.812744	-0.471299	NA	NA	NA	NA	NA	NA	-0.297247	-0.155587	NA	NA	NA	NA	NA	NA	-0.226417
[truncated: 5,127 more rows]

## Sheet: IMR5 Haystack
Official Symbol	Transcript	Estimate	P.value	b.corrected
[truncated: 26 more rows]

[truncated: 7 more sheets: IMR5 Verfication Screen, NB-EB CSA, NB-EB Haystack, NB-EB Verfication Screen, SK-N-AS CSA, SK-N-AS Haystack, SK-N-AS Verification Screen]
